# Supplementary material for: Using cheminformatics to predict cross reactivity of “designer drugs” to their currently available immunoassays
Source: J Cheminform. 2014 May 10;6:22. doi: 10.1186/1758-2946-6-22 (PMC4029917; doi:10.1186/1758-2946-6-22)
Supplement: Additional file 1 — Cross-Reactivity and Similarity Data for Amphetamine-like Compounds: Contains common and scientific names and SMILES identifiers for compounds, along with cross-reactivity data of immunoassays and 2D similarity measures for the amphetamine-like compounds analyzed in this study. [file 1758-2946-6-22-S1.xlsx]

## Sheet: Sheet1
Additional File 1 - Cross-Reactivity and Similarity Data for Amphetamine-like Compounds
Krasowski MD, Ekins S. Using Chemoinformatics to Predict Cross Reactivity of “Designer Drugs” to Currently Available Immunoassays
DRUG/METABOLITE	Abbreviation	Shulgin #	Other name(s)	Randox Mephedrone/Methcathinone ELISA Product # MD3475 Package Insert Data	Randox Mephedrone/Methcathinone ELISA Product # MD3475 (Swortwood MJ et al., Drug Test. Anal. 2013; in press)	Randox MDPV ELISA Product # MD3476 Package Insert Data	Randox MDPV ELISA Product # MD3476 (Swortwood MJ et al., Drug Test. Anal. 2013; in press)	Neogen Benzylpiperazine ELISA Product # 108319 (Swortwood MJ et al., Drug Test. Anal. 2013; in press)	Neogen Benzylpiperazine ELISA Product # 108319 Package Insert Data	Neogen Mephentermine Forensic ELISA (Swortwood MJ et al., Drug Test. Anal. 2013; in press)	2D Similarity to Methylone	2D Similarity to Mephedrone/ Methcathinone	2D Similarity to MDPV	2D Similarity to Methylethcathinone	2D Similarity to Benzylpiperazine	2D Similarity to Mephentermine	SMILES
α-Ethylmescaline	AEM	PIHKAL-001	2-Amino-1-(3,4,5-trimethoxyphenyl)butane								0.477273	0.382353	0.385965	0.405405	0.211538	0.416667	NC(CC)Cc1cc(OC)c(OC)c(OC)c1
3,5-Dimethoxy-4-allyloxyphenethylamine	AL	PIHKAL-002									0.478261	0.315789	0.389831	0.375	0.294118	0.317073	NCCc1cc(OC)c(OCC=C)c(OC)c1
2,5-Dimethoxy-4-methylthioamphetamine	DOT	PIHKAL-003	PARA-DOT; DMMTA								0.413043	0.382353	0.316667	0.333333	0.211538	0.416667	NC(C)Cc1cc(OC)c(SC)cc1OC
2,5-Dimethoxy-4-ethylthioamphetamine	ALEPH-2	PIHKAL-004									0.425532	0.361111	0.35	0.384615	0.226415	0.394737	NC(C)Cc1cc(OC)c(SCC)cc1OC
2,5-Dimethoxy-4-(i)-propylthioamphetamine	ALEPH-4	PIHKAL-005									0.395833	0.361111	0.327869	0.317073	0.203704	0.432432	NC(C)Cc1cc(OC)c(SC(C)C)cc1OC
2,5-Dimethoxy-4-phenylthioamphetamine	ALEPH-6	PIHKAL-006									0.387755	0.351351	0.322581	0.309524	0.222222	0.384615	NC(C)Cc1cc(OC)c(Sc2ccccc2)cc1OC
2,5-Dimethoxy-4-(n)-propylthioamphetamine	ALEPH-7	PIHKAL-007									0.416667	0.351351	0.366667	0.375	0.245283	0.384615	NC(C)Cc1cc(OC)c(SCCC)cc1OC
BL-3912	4C-DOM	PIHKAL-008	2,5-Dimethoxy-α-ethyl-4-methylphenethylamine								0.44186	0.419355	0.333333	0.441176	0.22449	0.454545	[H][C@](C([H])([H])c1c([H])c(OC([H])([H])[H])c(C([H])([H])[H])c([H])c1OC([H])([H])[H])(C([H])([H])C([H])([H])[H])N([H])[H]
Asymbescaline	ASB	PIHKAL-009	3,4-Diethoxy-5-methoxyphenethylamine								0.488889	0.324324	0.421053	0.421053	0.3	0.325	NCCc1cc(OCC)c(OCC)c(OC)c1
Buscaline		PIHKAL-010	4-(n)-Butoxy-3,5-dimethoxyphenethylamine								0.44898	0.292683	0.440678	0.414634	0.301887	0.357143	NCCc1cc(OC)c(OCCCC)c(OC)c1
2,5-Dimethoxy-4,N-dimethylamphetamine	N-methyl-DOM	PIHKAL-011	BEATRICE								0.452381	0.433333	0.339286	0.371429	0.229167	0.46875	NC(C)Cc1cc(OC)c(C)cc1OC
4-Methyl-2,5-bis-(methylthio)-amphetamine	BIS-TOM	PIHKAL-012									0.318182	0.37931	0.241379	0.323529	0.244444	0.517241	NC(C)Cc1cc(SC)c(C)cc1SC
4-Bromo-2,5,β-trimethoxy-phenethylamine	BOB	PIHKAL-013	β-Methoxy-2C-B								0.446809	0.351351	0.322581	0.447368	0.222222	0.285714	NCC(OC)c1cc(OC)c(Br)cc1OC
4-Methyl-2,5-β-trimethoxyphenethylamine	BOD	PIHKAL-014	β-methoxy-2C-D								0.488372	0.393939	0.344828	0.5	0.24	0.315789	NCC(OC)c1cc(OC)c(C)cc1OC
β-Methoxy-3,4-methylenedioxyphenethylamine	BOH	PIHKAL-015									0.75	0.3	0.555556	0.390244	0.259259	0.244444	NCC(OC)c1cc(OCO2)c2cc1
2,5-Dimethoxy-β-hydroxy-4-methyl-phenethylamine	BOHD	PIHKAL-016									0.456522	0.361111	0.327869	0.421053	0.25	0.292683	NCC(O)c1cc(OC)c(C)cc1OC
β-methoxymescaline	BOM	PIHKAL-017	3,4,5,β-Tetra-methoxyphenethylamine								0.5	0.371429	0.37931	0.472222	0.230769	0.3	NCC(OC)c1cc(OC)c(OC)c(OC)c1
3,5-Dimethoxy-4-bromoamphetamine	4-BR-3,5-DMA	PIHKAL-018									0.404255	0.371429	0.333333	0.325	0.207547	0.405405	NC(C)Cc1cc(OC)c(Br)c(OC)c1
2-Bromo-4,5-methylenedioxyamphetamine	6-BR-MDA	PIHKAL-019	2-BR-4,5-MDA								0.651163	0.261905	0.545455	0.288889	0.254545	0.295455	NC(C)Cc1cc(OCO2)c2cc1Br
4-bromo-2,5-dimethoxyphenethylamine	2C-B	PIHKAL-020			No cross-reactivity		No cross-reactivity	Not reactive		Not reactive	0.395833	0.324324	0.327869	0.384615	0.3	0.325	COc1cc(Br)c(OC)cc1CCN
4-Benzyloxy-3,5-dimethoxyamphetamine	3C-BZ	PIHKAL-021									0.511111	0.351351	0.413793	0.341463	0.245283	0.384615	NC(C)Cc1cc(OC)c(OCc2ccccc2)c(OC)c1
2,5-Dimethoxy-4-chlorophenethylamine	2C-C	PIHKAL-022									0.395833	0.324324	0.327869	0.384615	0.3	0.325	NCCc1cc(OC)c(Cl)cc1OC
2,5-Dimethoxy-4-methyl-phenethylamine	2C-D	PIHKAL-023	LE-25								0.395833	0.324324	0.327869	0.384615	0.3	0.325	COc1cc(Br)c(OC)cc1CCN
2,5-Dimethoxy-4-ethylphenethylamine	2C-E	PIHKAL-024			No cross-reactivity		No cross-reactivity	Not reactive		Not reactive	0.422222	0.352941	0.368421	0.457143	0.319149	0.351351	NCCc1cc(OC)c(CC)cc1OC
3,5-Dimethoxy-4-ethoxyamphetamine	3C-E	PIHKAL-025									0.522727	0.361111	0.446429	0.384615	0.226415	0.394737	NC(C)Cc1cc(OC)c(OCC)c(OC)c1
2,5-Dimethoxy-4-fluorophenethylamine	2C-F	PIHKAL-026									0.395833	0.324324	0.327869	0.384615	0.3	0.325	NCCc1cc(OC)c(F)cc1OC
2,5-Dimethoxy-3,4-dimethylphenethylamine	2C-G	PIHKAL-027									0.422222	0.352941	0.368421	0.416667	0.319149	0.351351	NCCc1cc(OC)c(C)c(C)c1OC
2,5-Dimethoxy-3,4-(trimethylene)-phenethylamine	2C-G-3	PIHKAL-028									0.4375	0.307692	0.45614	0.365854	0.367347	0.309524	NCCc1cc(OC)c(CCC2)c2c1OC
2,5-Dimethoxy-3,4-(tetramethylene)-phenethylamine	2C-G-4	PIHKAL-029									0.408163	0.307692	0.431034	0.365854	0.395833	0.309524	NCCc1cc(OC)c(CCCC2)c2c1OC
3,6-Dimethoxy-4-(2-aminoethyl)-benzonobornane	2C-G-5	PIHKAL-030									0.428571	0.3	0.448276	0.357143	0.387755	0.302326	NCCc1cc(OC)c(C2CCC3C2)c3c1OC
1,4-Dimethoxynaphthyl-2-ethylamine	2C-G-N	PIHKAL-031									0.425532	0.324324	0.372881	0.384615	0.326531	0.325	NCCc1cc(OC)c2ccccc2c1OC
2,5-Dimethoxyphenethylamine	2C-H	PIHKAL-032									0.431818	0.363636	0.350877	0.428571	0.326087	0.361111	COc1ccc(OC)cc1CCN
2,5-Dimethoxy-4-iodophenethylamine	2C-I	PIHKAL-033			No cross-reactivity		No cross-reactivity	Not reactive		Not reactive	0.395833	0.324324	0.327869	0.384615	0.3	0.325	Ic1c([H])c(OC([H])([H])[H])c(C([H])([H])C([H])([H])N([H])[H])c([H])c1OC([H])([H])[H]
2,5-Dimethoxy-4-nitrophenethylamine	2C-N	PIHKAL-034									0.349206	0.264151	0.356164	0.309091	0.276923	0.245614	NCCc1cc(OC)c([N+]([O-])=O)cc1OC
2,5-Dimethoxy-4-(i)-propoxyphenethylamine	2C-O-4	PIHKAL-035									0.456522	0.324324	0.372881	0.384615	0.3	0.358974	NCCc1cc(OC)c(OC(C)C)cc1OC
2,5-Dimethoxy-4-(n)-propylphenethylamine	2C-P	PIHKAL-036									0.404255	0.333333	0.403509	0.432432	0.333333	0.368421	NCCc1cc(OC)c(CCC)cc1OC
Cyclopropylmescaline	CPM	PIHKAL-037	4-Cyclopropylmethoxy-3,5-dimethoxyphenethylamine								0.458333	0.3	0.423729	0.357143	0.333333	0.302326	NCCc1cc(OC)c(OCCC2CC2)c(OC)c1
2,5-Dimethoxy-4-methylseleneophenethylamine	2C-SE	PIHKAL-038									0.413043	0.342857	0.338983	0.405405	0.3125	0.342105	NCCc1cc(OC)c([Se]C)cc1OC
2,5-Dimethoxy-4-methylthiophenethylamine	2C-T	PIHKAL-039									0.395833	0.324324	0.327869	0.384615	0.3	0.325	NCCc1cc(OC)c(SC)cc1OC
2,5-Dimethoxy-4-ethylthiophenethylamine	2C-T-2	PIHKAL-040									0.387755	0.315789	0.344262	0.410256	0.294118	0.317073	COc1cc(SCC)c(OC)cc1CCN
2,5-Dimethoxy-4-(i)-propylthiophenethylamine	2C-T-4	PIHKAL-041			No cross-reactivity		No cross-reactivity	Not reactive		Not reactive	0.387755	0.315789	0.322581	0.375	0.294118	0.35	COc1cc(SC(C)C)c(OC)cc1CCN
2,6-Dimethoxy-4-(i)-propylthiophenethylamine	ψ-2C-T-4	PIHKAL-042									0.372549	0.3	0.333333	0.357143	0.283019	0.333333	NCCc1c(OC)cc(SC(C)C)cc1OC
2,5-Dimethoxy-4-(n)-propylthiophenethylamine	2C-T-7	PIHKAL-043			No cross-reactivity		No cross-reactivity	Not reactive		Not reactive	0.372549	0.3	0.377049	0.390244	0.307692	0.333333	COc1cc(SCCC)c(OC)cc1CCN
2,5-Dimethoxy-4-cyclopropylmethylthiophenethylamine	2C-T-8	PIHKAL-044									0.372549	0.3	0.354839	0.357143	0.333333	0.302326	NCCc1cc(OC)c(SCCC2CC2)cc1OC
2,5-Dimethoxy-4-(t)-butylthiophenethylamine	2C-T-9	PIHKAL-045									0.365385	0.292683	0.328125	0.348837	0.277778	0.390244	NCCc1cc(OC)c(SC(C)(C)C)cc1OC
2,5-Dimethoxy-4-(2-methoxyethylthio)phenethylamine	2C-T-13	PIHKAL-046									0.396226	0.272727	0.396825	0.355556	0.309091	0.333333	NCCc1cc(OC)c(SCCOC)cc1OC
2,5-Dimethoxy-4-cyclopropylthiophenethylamine	2C-T-15	PIHKAL-047	SESQUI								0.38	0.307692	0.33871	0.365854	0.313725	0.309524	NCCc1cc(OC)c(SCC2CC2)cc1OC
2,5-Dimethoxy-4-(s)-butylthiophenethylamine	2C-T-17	PIHKAL-048	NIMITZ								0.365385	0.292683	0.370968	0.414634	0.301887	0.357143	NCCc1cc(OC)c(SC(CCC)C)cc1OC
2,5-Dimethoxy-4-(2-fluoroethylthio)phenethylamine	2C-T-21	PIHKAL-049									0.372549	0.3	0.333333	0.357143	0.307692	0.302326	NCCc1cc(OC)c(SCCF)cc1OC
3,5-Dimethoxy-4-methylphenethylamine	DESOXY	PIHKAL-052									0.431818	0.363636	0.350877	0.428571	0.326087	0.361111	NCCc1cc(OC)c(C)c(OC)c1
2,5-Dimethoxyamphetamine	2,5-DMA	PIHKAL-054	DMA								0.452381	0.433333	0.339286	0.371429	0.229167	0.46875	COc1ccc(OC)cc1CC(C)N
3,4-Dimethoxyamphetamine	3,4-DMA	PIHKAL-055									0.487805	0.433333	0.363636	0.371429	0.229167	0.46875	NC(C)Cc1cc(OC)c(OC)cc1
3,4-Dimethoxy-β-hydroxyphenethylamine	DME	PIHKAL-057									0.488889	0.361111	0.35	0.421053	0.25	0.292683	NCC(O)c1cc(OC)c(OC)cc1
2,5-Dimethoxy-3,4-methylenedioxyamphetamine	DMMDA	PIHKAL-058									0.704545	0.295455	0.561404	0.291667	0.237288	0.326087	NC(C)Cc1cc(OC)c(OCO2)c2c1OC
2,3-Dimethoxy-4,5-methylenedioxyamphetamine	DMMDA-2	PIHKAL-059									0.704545	0.295455	0.561404	0.291667	0.237288	0.326087	NC(C)Cc1cc(OCO2)c2c(OC)c1OC
3,4-Dimethoxyphenethylamine	DMPEA	PIHKAL-060									0.465116	0.363636	0.375	0.428571	0.326087	0.361111	NCCc1cc(OC)c(OC)cc1
2,5-Dimethoxy-4-(n)-amylamphetamine	DOAM	PIHKAL-061									0.395833	0.361111	0.421053	0.384615	0.3	0.432432	NC(C)Cc1cc(OC)c(CCCCCC)cc1OC
2,5-Dimethoxy-4-bromoamphetamine	DOB	PIHKAL-062			No cross-reactivity		No cross-reactivity	Not reactive		Not reactive	0.413043	0.382353	0.316667	0.333333	0.211538	0.416667	Brc1c([H])c(OC([H])([H])[H])c(C([H])([H])[C@@](C([H])([H])[H])([H])N([H])[H])c([H])c1OC([H])([H])[H]
2,5-Dimethoxy-4-(n)-butylamphetamine	DOBU	PIHKAL-063									0.404255	0.371429	0.403509	0.394737	0.28	0.444444	NC(C)Cc1cc(OC)c(CCCCC)cc1OC
2,5-Dimethoxy-4-chloroamphetamine	DOC	PIHKAL-064									0.413043	0.382353	0.316667	0.333333	0.211538	0.416667	Clc1c([H])c(OC([H])([H])[H])c(C([H])([H])[C@@](C([H])([H])[H])([H])N([H])[H])c([H])c1OC([H])([H])[H]
2,5-Dimethoxy-4-(2-fluoroethyl)-amphetamine	DOEF	PIHKAL-065									0.444444	0.382353	0.362069	0.368421	0.26	0.416667	NC(C)Cc1cc(OC)c(CCF)cc1OC
2,5-Dimethoxy-4-ethylamphetamine	DOEt	PIHKAL-066			No cross-reactivity		No cross-reactivity	Not reactive		Not reactive	0.44186	0.419355	0.357143	0.4	0.22449	0.454545	[H]C([C@@](C([H])([H])[H])([H])N([H])[H])([H])c1c([H])c(OC([H])([H])[H])c(C([H])([H])C([H])([H])[H])c([H])c1OC([H])([H])[H]
2,5-Dimethoxy-4-iodoamphetamine	DOI	PIHKAL-067									0.413043	0.382353	0.316667	0.333333	0.211538	0.416667	NC(C)Cc1cc(OC)c(I)cc1OC
2,5-Dimethoxy-4-methylamphetamine	DOM	PIHKAL-068			No cross-reactivity		No cross-reactivity	Not reactive		Not reactive	0.452381	0.433333	0.339286	0.371429	0.229167	0.46875	[H]C(c1c([H])c(OC([H])([H])[H])c(C([H])([H])[H])c([H])c1OC([H])([H])[H])([H])[C@@](C([H])([H])[H])([H])N([H])[H]
2,6-Dimethoxy-4-methylamphetamine	ψ-DOM	PIHKAL-069	Z-7								0.431818	0.40625	0.350877	0.351351	0.22	0.441176	NC(C)Cc1c(OC)cc(C)cc1OC
2,5-Dimethoxy-4-nitroamphetamine	DON	PIHKAL-070									0.344262	0.28	0.333333	0.254545	0.212121	0.283019	NC(C)Cc1cc(OC)c([N+]([O-])=O)cc1OC
2,5-Dimethoxy-4-(n)-propylamphetamine	DOPR	PIHKAL-071									0.431818	0.40625	0.375	0.388889	0.244898	0.441176	NC(C)Cc1cc(OC)c(CCC)cc1OC
Escaline	E	PIHKAL-072	3,5-Dimethoxy-4-ethoxyethylamine								0.488889	0.324324	0.421053	0.421053	0.3	0.325	NCCc1cc(OC)c(OCC)c(OC)c1
2,4,5-Triethoxyamphetamine	EEE	PIHKAL-073									0.5	0.333333	0.454545	0.394737	0.254902	0.368421	NC(C)Cc1cc(OCC)c(OCC)cc1OCC
2,4-Diethoxy-5-methoxyamphetamine	EEM	PIHKAL-074									0.522727	0.361111	0.446429	0.384615	0.25	0.394737	NC(C)Cc1cc(OC)c(OCC)cc1OCC
2,5-Diethoxy-4-methoxyamphetamine	EME	PIHKAL-075									0.522727	0.361111	0.446429	0.384615	0.25	0.394737	NC(C)Cc1cc(OCC)c(OC)cc1OCC
4,5-Dimethoxy-2-ethoxyamphetamine	EMM	PIHKAL-076									0.522727	0.361111	0.446429	0.384615	0.25	0.394737	NC(C)Cc1cc(OC)c(OC)cc1OCC
2-Ethylamino-1-(3,4-methylenedioxyphenyl)butane	Ethyl-J	PIHKAL-077									0.690476	0.292683	0.603774	0.45	0.326923	0.325581	CCC(NCC)Cc1cc2c(OCO2)cc1
2-Ethylamino-1-(3,4-methylenedioxyphenyl)pentane	Ethyl-K	PIHKAL-078									0.644444	0.272727	0.660377	0.386364	0.358491	0.304348	CCNC(CCC)Cc1cc2c(OCO2)cc1
6-(2-Aminopropyl)-5-methoxy-2-methyl-2,3-dihydrobenzofuran	F-2	PIHKAL-079	2-M								0.522727	0.361111	0.421053	0.317073	0.203704	0.394737	NC(C)Cc1cc2c(CC(C)O2)cc1OC
6-(2-Aminopropyl)-2,2-dimethyl-5-methoxy-2,3-diydrobenzofuran	F-22	PIHKAL-080									0.489362	0.333333	0.4	0.295455	0.192982	0.473684	NC(C)Cc1cc2c(CC(C)(C)O2)cc1OC
N-Hydroxy-N-methyl-3,4-methylenedioxyamphetamine	FLEA	PIHKAL-081									0.625	0.25	0.559322	0.27451	0.225806	0.28	CC(N(O)C)Cc1cc2c(OCO2)cc1
2,5-Dimethoxy-3,4-(trimethylene)amphetamine	G-3	PIHKAL-082									0.446809	0.351351	0.464286	0.309524	0.294118	0.384615	NC(C)Cc1cc(OC)c(CCC2)c2c1OC
2,5-Dimethoxy-3,4-(tetramethylene)-amphetamine	G-4	PIHKAL-083									0.416667	0.351351	0.438596	0.309524	0.32	0.384615	NC(C)Cc1cc(OC)c(CCCC2)c2c1OC
3,6-Dimethoxy-4-(2-aminopropyl)benzobornane	G-5	PIHKAL-084									0.446809	0.351351	0.438596	0.309524	0.294118	0.384615	NC(C)Cc1cc(OC)c(C2CCC3C2)c3c1OC
2,5-Dimethoxy-3,4-dimethylamphetamine	G	PIHKAL-085	GANESHA								0.44186	0.419355	0.357143	0.361111	0.22449	0.454545	NC(C)Cc1cc(OC)c(C)c(C)c1OC
1,4-Dimethoxynaphthyl-2-isopropylamine	G-N	PIHKAL-086									0.444444	0.382353	0.362069	0.333333	0.235294	0.416667	NC(C)Cc1cc(OC)c2ccccc2c1OC
2,5-Dimethoxy-4-ethylthio-N-hydroxyphenethylamine	HOT-2	PIHKAL-087									0.338983	0.244898	0.328571	0.32	0.241935	0.25	COc1cc(CCNO)c(OC)cc1SCC
2,5-Dimethoxy-N-hydroxy-4-(n)-propylthiophenethylamine	HOT-7	PIHKAL-088									0.327869	0.235294	0.357143	0.307692	0.253968	0.264151	COc1cc(CCNO)c(OC)cc1SCCC
2,5-Dimethoxy-4-(S)-butylthio-N-hydroxyphenethylamine	HOT-17	PIHKAL-089									0.322581	0.230769	0.352113	0.326923	0.25	0.283019	COc1cc(CCNO)c(OC)cc1SC(C)CCC
2,5-Dimethoxy-N,N-dimethyl-4-iodoamphetamine	IDNNA	PIHKAL-090									0.36	0.315789	0.389831	0.309524	0.245283	0.384615	COc1cc(CC(C)N(C)C)c(OC)cc1I
Isomescaline	IM	PIHKAL-091	2,3,4-Trimethoxyphenethylamine								0.466667	0.333333	0.37931	0.394737	0.306122	0.333333	NCCc1ccc(OC)c(OC)c1OC
Isoproscaline	IP	PIHKAL-092	3,5-Dimethoxy-4-(i)-propoxyphenethylamine								0.456522	0.324324	0.396552	0.384615	0.3	0.358974	NCCc1cc(OC)c(OC(C)C)c(OC)c1
5-Ethoxy-2-methoxy-4-methylamphetamine	IRIS	PIHKAL-093									0.488372	0.393939	0.392857	0.416667	0.24	0.428571	NC(C)Cc1cc(OCC)c(C)cc1OC
2-Amino-1-(3,4-methylenedioxyphenyl)-butane	BDB	PIHKAL-094									0.717949	0.289474	0.588235	0.384615	0.27451	0.325	NC(CC)Cc1cc2c(OCO2)cc1
3-Methoxy-4,5-methylenedioxyphenethylamine	Lophophine	PIHKAL-095									0.674419	0.255814	0.563636	0.311111	0.320755	0.26087	NCCc1cc2c(OCO2)c(OC)c1
Mescaline		PIHKAL-096	3,4,5-Trimethoxyphenethylamine								0.477273	0.342857	0.385965	0.405405	0.3125	0.342105	COc1c(OC)cc(CCN)cc1OC
Para-Methoxyamphetamine	PMA	PIHKAL-097	4-Methoxyamphetamine; 4-MA								0.4	0.52	0.296296	0.433333	0.227273	0.555556	COc1ccc(CC(C)N)cc1
2,N-Dimethyl-4,5-methylenedioxyamphetamine	MADAM-6	PIHKAL-098									0.769231	0.342105	0.566038	0.365854	0.264151	0.410256	Cc1c(CC(C)NC)cc2c(OCO2)c1
Methallylescaline	MAL	PIHKAL-099	3,5-Dimethoxy-4-methallyloxyphenethylamine								0.489362	0.333333	0.4	0.325581	0.214286	0.365854	NC(C)Cc1cc(OC)c(OCC(C)=C)c(OC)c1
Methylenedioxyamphetamine	MDA	PIHKAL-100	3,4-Methylenedioxyamphetamine		No cross-reactivity		No cross-reactivity	Not reactive		Not reactive	0.736842	0.297297	0.6	0.325	0.28	0.333333	[H]C(c1c([H])c([H])c2c(OC([H])([H])O2)c1[H])([H])[C@](C([H])([H])[H])([H])N([H])[H]
N-Allyl-MDA	MDAL	PIHKAL-101	3,4-Methylenedioxy-N-allylamphetamine								0.636364	0.255814	0.592593	0.372093	0.320755	0.318182	CC(NCC=C)Cc1cc2c(OCO2)cc1
N-Butyl-MDA	MDBU	PIHKAL-102	3,4-Methylenedioxy-N-butylamphetamine								0.617021	0.26087	0.666667	0.4	0.37037	0.319149	CC(NCCCC)Cc1cc2c(OCO2)cc1
N-Benzyl-MDA	MDBZ	PIHKAL-103	3,4-Methylene-N-benzylamphetamine								0.651163	0.261905	0.603774	0.380952	0.352941	0.325581	CC(NCc1ccccc1)Cc2cc3c(OCO3)cc2
Cyclopropyl-methyl-MDA	MDCPM	PIHKAL-104	3,4-Methylenedioxy-N-cyclopropylmethylamphetamine								0.636364	0.255814	0.622642	0.372093	0.346154	0.318182	CC(NCC1CC1)Cc2cc3c(OCO3)cc2
N,N-Dimethyl-MDA	MDDM	PIHKAL-105	3,4-Methylenedioxy-N,N-dimethylamphetamine								0.690476	0.292683	0.666667	0.318182	0.301887	0.357143	CC(N(C)C)Cc1cc2c(OCO2)cc1
Methylenedioxyethylamphetamine	MDEA	PIHKAL-106	3,4-Methylenedioxy-N-ethylamphetamine; MDE; Eve; N-ethyl-MDA		No cross-reactivity		No cross-reactivity	Not reactive		Not reactive	0.674419	0.285714	0.622642	0.439024	0.320755	0.348837	[H][C@](C([H])([H])c1c([H])c([H])c2c(OC([H])([H])O2)c1[H])(C([H])([H])[H])N([H])C([H])([H])C([H])([H])[H]
Hydroxyethyl-MDA	MDHOET	PIHKAL-107	3,4-Methylenedioxy-N-(2-hydroxyethyl)amphetamine								0.625	0.25	0.642857	0.354167	0.333333	0.28	CC(NCCO)Cc1cc2c(OCO2)cc1
N-Isopropyl-MDA	MDIP	PIHKAL-108	3,4-Methylenedioxy-N-isopropylamphetamine								0.74359	0.315789	0.576923	0.341463	0.269231	0.384615	CC(NC(C)C)Cc1cc2c(OCO2)cc1
MDMA	Ecstasy	PIHKAL-109	3,4-Methylenedioxy-N-methamphetamine; MDM	No cross-reactivity	No cross-reactivity	No cross-reactivity	No cross-reactivity	Not reactive		Reactive (5%)	0.789474	0.351351	0.576923	0.375	0.269231	0.421053	CN[C@@H](Cc1cc2c(OCO2)cc1)C
3,4-Ethylene-N-methamphetamine	EDMA	PIHKAL-110	3,4-Ethylenedioxy-N-methylamphetamine; MDMC								0.619048	0.351351	0.490909	0.375	0.346939	0.421053	CN[C@@H](C)Cc1ccc2c(OCCO2)c1
N-Methoxy-MDA	MDMEO	PIHKAL-111	3,4-Methylenedioxy-N-methyoxyamphetamine								0.688889	0.288889	0.525424	0.285714	0.233333	0.319149	CC(NOC)Cc1cc2c(OCO2)cc1
N-Methoxyethyl-MDA	MDMEOET	PIHKAL-112	3,4-Methylenedioxy-N-(2-methoxyethyl)amphetamine								0.680851	0.297872	0.660714	0.375	0.350877	0.326531	CC(NCCOC)Cc1cc2c(OCO2)cc1
Methylenedioxymephentermine	MDMP	PIHKAL-113	α,α,N-Trimethyl-3,4-methylenedioxyphenethylamine								0.714286	0.317073	0.563636	0.340909	0.25	0.487179	CNC(C)(C)Cc1cc2c(OCO2)cc1
N-Hydroxy-MDA	MDOH	PIHKAL-114	3,4-Methylenedioxy-N-hydroxyamphetamine								0.617021	0.234043	0.551724	0.26	0.233333	0.265306	ONC(C)Cc1cc2c(OCO2)cc1
Homopiperonylamine	MDPEA	PIHKAL-115	3,4-Methylenedioxyphenethylamine								0.65	0.230769	0.568627	0.325	0.361702	0.238095	NCCc1cc2c(OCO2)cc1
3,4-Methylenedioxyphentermine	MDPH	PIHKAL-116	α,α-Dimethyl-3,4-methylenedioxyphenethylamine								0.690476	0.292683	0.574074	0.318182	0.254545	0.425	NC(C)(C)Cc1cc2c(OCO2)cc1
N-Propynyl-MDA	MDPL	PIHKAL-117	3,4-Methylenedioxy-N-propargylamphetamine; N-propargyl-MDA								0.651163	0.261905	0.603774	0.380952	0.326923	0.325581	CC(NCC#C)Cc1cc2c(OCO2)cc1
N-Propyl-MDA	MDPR	PIHKAL-118	3,4-Methylenedioxy-N-propylamphetamine								0.644444	0.272727	0.660377	0.418605	0.358491	0.333333	CC(NCCC)Cc1cc2c(OCO2)cc1
Metaescaline	ME	PIHKAL-119	3,4-Dimethoxy-5-ethoxyphenethylamine								0.488889	0.324324	0.421053	0.421053	0.3	0.325	NCCc1cc(OCC)c(OC)c(OC)c1
3-Methoxy-4,5-ethylylenedioxyamphetamine	MEDA	PIHKAL-120									0.586957	0.309524	0.5	0.304348	0.314815	0.340909	NC(C)Cc1cc(OCCO2)c2c(OC)c1
4,5-Diethoxy-2-methoxyamphetamine	MEE	PIHKAL-121									0.522727	0.361111	0.421053	0.384615	0.226415	0.394737	NC(C)Cc1cc(OCC)c(OCC)cc1OC
2,5-Dimethoxy-4-ethoxyamphetamine	DMEA	PIHKAL-122									0.522727	0.361111	0.421053	0.384615	0.226415	0.394737	NC(C)Cc1cc(OC)c(OCC)cc1OC
3-Methoxy-4-ethoxyphenethylamine	MEPEA	PIHKAL-123									0.477273	0.342857	0.410714	0.444444	0.3125	0.342105	NCCc1cc(OC)c(OCC)cc1
5-Bromo-2,4-dimethoxyamphetamine	META-BOB	PIHKAL-124									0.404255	0.371429	0.311475	0.325	0.207547	0.405405	NC(C)Cc1cc(Br)c(OC)cc1OC
2,4-Dimethoxy-5-methylthioamphetamine	META-DOT	PIHKAL-125									0.404255	0.371429	0.311475	0.325	0.207547	0.405405	NC(C)Cc1cc(SC)c(OC)cc1OC
Methyl-DMA	DMMA	PIHKAL-126	2,5-Dimethoxy-N-methylamphetamine								0.452381	0.433333	0.339286	0.371429	0.229167	0.46875	NC(C)Cc1cc(OC)ccc1OC
4-Bromo-2,5-dimethoxy-N-methylamphetamine	Methyl-DOB	PIHKAL-127									0.413043	0.382353	0.316667	0.333333	0.211538	0.416667	NC(C)Cc1cc(OC)c(Br)cc1OC
N-Methyl-2-butanamine	MBDB	PIHKAL-128	2-Methylamino-1-(3,4-methylenedioxyphenyl)butane; methyl-J; Eden								0.789474	0.351351	0.576923	0.410256	0.269231	0.384615	[H][C@](C([H])([H])c1c([H])c([H])c2c(OC([H])([H])O2)c1[H])(C([H])([H])C([H])([H])[H])N([H])C([H])([H])[H]
2-Methylamino-1-(3,4-methylenedioxyphenyl)pentane	Methyl-K	PIHKAL-129									0.697674	0.309524	0.611111	0.363636	0.290909	0.372093	CNC(CCC)Cc1cc2c(OCO2)cc1
Para-Methoxymethamphetamine	PMMA	PIHKAL-130	4-Methoxy-N-methamphetamine; methyl-MA; DOONE; 4-MMA								0.425	0.5	0.314815	0.466667	0.25	0.592593	CNC(C)Cc1ccc(OC)cc1
2-Methoxy-N-methyl-4,5-methylenedioxyamphetamine	Methyl-MMDA-2	PIHKAL-131									0.72093	0.302326	0.54386	0.326087	0.241379	0.363636	CC(NC)Cc1cc2c(OCO2)cc1OC
3-Methoxy-4,5-methylenedioxyamphetamine	MMDA	PIHKAL-132									0.738095	0.309524	0.581818	0.304348	0.245614	0.340909	NC(C)Cc1cc2c(OCO2)c(OC)c1
2-Methoxy-4,5-methylenedioxyamphetamine	MMDA-2	PIHKAL-133									0.72093	0.302326	0.54386	0.297872	0.241379	0.333333	NC(C)Cc1cc2c(OCO2)cc1OC
2-Methoxy-3,4-methylenedioxyamphetamine	MMDA-3a	PIHKAL-134									0.72093	0.302326	0.54386	0.297872	0.241379	0.333333	NC(C)Cc1c(OC)c2c(OCO2)cc1
4-Methoxy-2,3-methylenedioxyamphetamine	MMDA-3b	PIHKAL-135									0.738095	0.309524	0.581818	0.304348	0.267857	0.340909	NC(C)Cc1ccc(OC)c2c1OCO2
2,4-Dimethoxy-5-ethoxyamphetamine	MME	PIHKAL-136									0.522727	0.361111	0.421053	0.384615	0.226415	0.394737	NC(C)Cc1cc(OCC)c(OC)cc1OC
Metaproscaline	MP	PIHKAL-137	3,4-Dimethoxy-5-(n)-propoxyphenethylamine								0.458333	0.3	0.448276	0.390244	0.307692	0.333333	NCCc1cc(OCCC)c(OC)c(OC)c1
2,5-Dimethoxy-4-(n)-propoxyamphetamine	MPM	PIHKAL-138									0.5	0.342105	0.431034	0.365854	0.240741	0.375	NC(C)Cc1cc(OC)c(OCCC)cc1OC
4,5-Dimethoxy-2-methylthioamphetamine	Ortho-DOT	PIHKAL-139									0.434783	0.371429	0.333333	0.325	0.207547	0.405405	NC(C)Cc1cc(OC)c(OC)cc1SC
Proscaline	P	PIHKAL-140	3,5-Dimethoxy-4-(n)-propoxyphenethylamine								0.458333	0.3	0.448276	0.390244	0.307692	0.333333	NCCc1cc(OC)c(OCCC)c(OC)c1
Phenescaline	PE	PIHKAL-141	3,5-Dimethoxy-4-phenethyloxyphenethylamine								0.458333	0.3	0.4	0.357143	0.333333	0.302326	NCCc1cc(OC)c(OCCc2ccccc2)c(OC)c1
3,5-Dimethoxy-4-(2-propynyloxy)phenethylamine	Propynyl	PIHKAL-143									0.478261	0.315789	0.389831	0.375	0.294118	0.317073	NCCc1cc(OC)c(OCC#C)c(OC)c1
Symbescaline	SB	PIHKAL-144	3,5-Dimethoxy-4-methoxyphenethylamine								0.488889	0.324324	0.421053	0.421053	0.3	0.325	NCCc1cc(OCC)c(OC)c(OCC)c1
2,3,4,5-Tetramethoxyamphetamine	TA	PIHKAL-145									0.511111	0.351351	0.438596	0.375	0.222222	0.384615	NC(C)Cc1cc(OCC)c(OC)c(OC)c1OC
3-Thiosymbescaline	3-TASB	PIHKAL-146	4-Ethoxy-3-ethylthio-5-methoxyphenethylamine								0.4375	0.307692	0.383333	0.4	0.288462	0.309524	NCCc1cc(OC)c(OCC)c(SCC)c1
4-Thiosymbescaline	4-TASB	PIHKAL-147	3-Ethoxy-4-ethylthio-5-methoxyphenethylamine								0.408163	0.307692	0.360656	0.4	0.288462	0.309524	NCCc1cc(OC)c(SCC)c(OCC)c1
5-Thiosymbescaline	5-TASB	PIHKAL-148	3,4-Diethoxy-5-methylthiophenethylamine								0.4375	0.307692	0.383333	0.4	0.288462	0.309524	NCCc1cc(SC)c(OCC)c(OCC)c1
4-Thiobuscaline	TB	PIHKAL-149	3,5-Dimethoxy-4-(n)-butylthiophenethylamine								0.365385	0.292683	0.370968	0.414634	0.301887	0.357143	NCCc1cc(OC)c(SCCCC)c(OC)c1
3-Thioescaline	3-TE	PIHKAL-150	4-Ethoxy-5-methoxy-3-methylthiophenethyamine								0.4375	0.307692	0.383333	0.4	0.288462	0.309524	NCCc1cc(OC)c(OCC)c(SC)c1
4-Thioescaline	4-TE	PIHKAL-151	3,5-Dimethoxy-4-ethylthiophenethylamine								0.387755	0.315789	0.344262	0.410256	0.294118	0.317073	NCCc1cc(OC)c(SCC)c(OC)c1
2-Thioisomescaline	2-TIM	PIHKAL-152	3,4-Dimethoxy-2-methylthiophenethylamine								0.416667	0.315789	0.344262	0.375	0.294118	0.317073	NCCc1ccc(OC)c(OC)c1SC
3-Thioisomescaline	3-TIM	PIHKAL-153	2,4-Dimethoxy-3-methylthiophenethylamine								0.387755	0.315789	0.322581	0.375	0.294118	0.317073	NCCc1ccc(OC)c(SC)c1OC
4-Thioisomescaline	4-TIM	PIHKAL-154	2,3-Dimethoxy-4-methylthiophenethylamine								0.416667	0.315789	0.344262	0.375	0.294118	0.317073	NCCc1ccc(SC)c(OC)c1OC
3-Thiomescaline	3-TM	PIHKAL-155	3,4-Dimethoxy-5-methylthiophenethylamine								0.425532	0.324324	0.35	0.384615	0.3	0.325	NCCc1cc(OC)c(OC)c(SC)c1
4-Thiomescaline	4-TM	PIHKAL-156	3,5-Dimethoxy-4-methylthiophenethylamine								0.395833	0.324324	0.327869	0.384615	0.3	0.325	NCCc1cc(OC)c(SC)c(OC)c1
3,4,5-Trimethoxyamphetamine	TMA	PIHKAL-157			No cross-reactivity		No cross-reactivity	Not reactive		Not reactive	0.488372	0.393939	0.392857	0.342105	0.215686	0.428571	NC(C)Cc1cc(OC)c(OC)c(OC)c1
2,4,5-Trimethoxyamphetamine	TMA-2	PIHKAL-158									0.488372	0.393939	0.368421	0.342105	0.215686	0.428571	NC(C)Cc1c(OC)cc(OC)c(OC)c1
2,3,4-Trimethoxyamphetamine	TMA-3	PIHKAL-159									0.488372	0.393939	0.368421	0.342105	0.215686	0.428571	NC(C)Cc1ccc(OC)c(OC)c1OC
2,3,5-Trimethoxyamphetamine	TMA-4	PIHKAL-160									0.477273	0.382353	0.385965	0.333333	0.211538	0.416667	NC(C)Cc1cc(OC)cc(OC)c1OC
2,3,6-Trimethoxyamphetamine	TMA-5	PIHKAL-161									0.488372	0.393939	0.368421	0.342105	0.215686	0.428571	NC(C)Cc1c(OC)ccc(OC)c1OC
2,4,6-Trimethoxyamphetamine	TMA-6	PIHKAL-162									0.454545	0.393939	0.368421	0.342105	0.215686	0.428571	NC(C)Cc1c(OC)cc(OC)cc1OC
3-Thiometaescaline	3-TME	PIHKAL-163	4,5-Dimethoxy-3-ethylthiophenethylamine								0.416667	0.315789	0.366667	0.410256	0.294118	0.317073	NCCc1cc(OC)c(OC)c(SCC)c1
4-Thiometaescaline	4-TME	PIHKAL-164	3-Ethoxy-5-methoxy-4-methylthiophenethylamine								0.408163	0.307692	0.360656	0.4	0.288462	0.309524	NCCc1cc(OC)c(SC)c(OCC)c1
5-Thiometaescaline	TME-5	PIHKAL-165	3-Ethoxy-4-methoxy-5-methylthiophenethylamine								0.4375	0.307692	0.383333	0.4	0.288462	0.309524	NCCc1cc(SC)c(OC)c(OCC)c1
3,4-Methylenedioxy-2-methylthioamphetamine	2T-MMDA-3a	PIHKAL-166									0.681818	0.302326	0.517241	0.297872	0.241379	0.333333	NC(C)Cc1c(SC)c2c(OCO2)cc1
2-Methoxy-4,5-methylenethiooxyamphetamine	4T-MMDA-2	PIHKAL-167									0.608696	0.302326	0.466667	0.297872	0.241379	0.333333	NC(C)Cc1cc2c(SCO2)cc1OC
2,4,5-Trimethoxyphenethylamine	TMPEA	PIHKAL-168									0.466667	0.333333	0.37931	0.394737	0.306122	0.333333	NCCc1cc(OC)c(OC)cc1OC
4-Ethyl-5-methoxy-2-methylthioamphetamine	2-TOET	PIHKAL-169									0.382979	0.382353	0.316667	0.368421	0.211538	0.416667	NC(C)Cc1cc(OC)c(CC)cc1SC
4-Ethyl-2-methoxy-5-methylthioamphetamine	5-TOET	PIHKAL-170									0.382979	0.382353	0.316667	0.368421	0.211538	0.416667	NC(C)Cc1cc(SC)c(CC)cc1OC
5-Methoxy-4-methyl-2-methylthioamphetamine	2-TOM	PIHKAL-171									0.391304	0.393939	0.3	0.342105	0.215686	0.428571	NC(C)Cc1cc(OC)c(C)cc1SC
2-Methoxy-4-methyl-5-methylthioamphetamine	5-TOM	PIHKAL-172									0.391304	0.393939	0.3	0.342105	0.215686	0.428571	NC(C)Cc1cc(SC)c(C)cc1OC
2-Methoxy-4-methyl-5-methylsulfinylamphetamine	TOMSO	PIHKAL-173									0.345455	0.302326	0.313433	0.270833	0.2	0.333333	NC(C)Cc1cc(S(C)=O)c(C)cc1OC
Thioproscaline	TP	PIHKAL-174	3,5-Dimethoxy-4-(n)-propylthiophenethylamine								0.372549	0.3	0.377049	0.390244	0.307692	0.333333	NCCc1cc(OC)c(SCCC)c(OC)c1
Trescaline	TRIS	PIHKAL-175	3,4,5-Triethoxyphenethylamine; trisescaline								0.466667	0.297297	0.428571	0.432432	0.306122	0.3	NCCc1cc(OCC)c(OCC)c(OCC)c1
3-Thiotrescaline	3-T-Tris	PIHKAL-178	3,4-Diethoxy-5-ethylthiophenethylamiine; 3-thiotrisescaline								0.416667	0.282051	0.389831	0.410256	0.294118	0.285714	NCCc1cc(OCC)c(OCC)c(SCC)c1
4-Thiotrescaline	4-T-Tris	PIHKAL-179	3,5-Diethoxy-4-ethylthiophenethylamine; 4-thiotrisescaline								0.387755	0.282051	0.366667	0.410256	0.294118	0.285714	NCCc1cc(OCC)c(SCC)c(OCC)c1
N-Allyl-nor-LSD	AL-LAD	TIHKAL-001									0.307692	0.218182	0.434783	0.333333	0.482143	0.245614	O=C([C@@]1([H])C([H])([H])N([H])[C@@](C([H])([H])C2=C([H])N([H])c3c([H])c([H])c([H])c4c23)([H])C4=C1[H])N(C([H])([H])C([H])([H])[H])C([H])([H])C([H])([H])[H]
N,N-Dibutyltryptamine	DBT	TIHKAL-002									0.339623	0.232558	0.545455	0.348837	0.568182	0.325581	[H]C(C([H])([H])C1=C([H])N([H])c2c([H])c([H])c([H])c([H])c12)([H])N(C([H])([H])C([H])([H])C([H])([H])C([H])([H])[H])C([H])([H])C([H])([H])C([H])([H])C([H])([H])[H]
N,N-Diethyltryptamine	DET	TIHKAL-003									0.333333	0.25	0.464286	0.375	0.5	0.317073	[H]C(C([H])([H])C1=C([H])N([H])c2c([H])c([H])c([H])c([H])c12)([H])N(C([H])([H])C([H])([H])[H])C([H])([H])C([H])([H])[H]
N,N-Diisopropyltryptamine	DIPT	TIHKAL-004									0.326531	0.27027	0.385965	0.368421	0.431818	0.378378	[H]C(C([H])([H])[H])(C([H])([H])[H])N(C([H])([H])C([H])([H])C1=C([H])N([H])c2c([H])c([H])c([H])c([H])c12)C(C([H])([H])[H])([H])C([H])([H])[H]
5-Methoxy-α-methyltryptamine	5-MEO-α-MT	TIHKAL-005									0.425532	0.361111	0.35	0.317073	0.27451	0.394737	COc1ccc(NC=C2CC(C)N)c2c1
2,α-Dimethyltryptamine	2,α-DMT	TIHKAL-007			No cross-reactivity		No cross-reactivity	Not reactive			0.333333	0.277778	0.322034	0.307692	0.291667	0.428571	NC(C)CC1=C(C)Nc2ccccc21
α,N-Dimethyltryptamine	α,N-DMT	TIHKAL-008			No cross-reactivity		No cross-reactivity				0.355556	0.34375	0.293103	0.333333	0.311111	0.516129	CC(NC)CC1=CNc2ccccc21
N,N-Dipropyltryptamine	DPT	TIHKAL-009									0.320755	0.238095	0.527273	0.325581	0.545455	0.302326	CCCN(CCC)CCC1=CNc2ccccc21
N-Ethyl-N-isopropyltryptamine	EIPT	TIHKAL-010									0.326923	0.243902	0.45614	0.365854	0.488889	0.341463	CCN(C(C)C)CCC1=CNc2ccccc21
α-Ethyltryptamine	α-ET	TIHKAL-011	Monase								0.304348	0.272727	0.298246	0.342857	0.318182	0.393939	NC(CC)CC1=CNc2ccccc21
N-Ethyl-nor-LSD	ETH-LAD	TIHKAL-012									0.307692	0.218182	0.455882	0.309091	0.45614	0.224138	CCN1[C@](C2=C[C@](C(N(CC)CC)=O)([H])C1)([H])CC3=CNc4cccc2c43
Harmaline		TIHKAL-013	3,4-Dihydroharmine								0.368421	0.25	0.333333	0.3	0.381818	0.254902	[H]C1([H])C2=C(C([H])=C([H])C(OC([H])([H])[H])=C3[H])C3=NC2=C(C([H])([H])[H])N([H])C1([H])[H]
Harmine		TIHKAL-014	7-Methoxy-β-carboline; banisterine; yageine; telepathine; leucoharmine								0.454545	0.352941	0.322034	0.275	0.265306	0.25	[H]N1c2c(C([H])([H])[H])nc([H])c([H])c2c3c([H])c([H])c(OC([H])([H])[H])c([H])c13
N,N-Dibutyl-4-hydroxytryptamine	4-HO-DBT	TIHKAL-015									0.37931	0.24	0.566667	0.34	0.471698	0.269231	Oc1cccc2c1C(CCN(CCCC)CCCC)=CN2
N,N-Diethyl-4-hydroxytryptamine	4-HO-DET	TIHKAL-016	CEY-19								0.375	0.255319	0.491803	0.361702	0.415094	0.26	Oc1cccc2c1C(CCN(CC)CC)=CN2
N,N-Diisopropyl-4-hydroxytryptamine	4-HO-DIPT	TIHKAL-017									0.363636	0.266667	0.435484	0.347826	0.351852	0.297872	Oc1cccc2c1C(CCN(C(C)C)C(C)C)=CN2
Psilocin	4-HO-DMT	TIHKAL-018	N,N-Dimethyl-4-hydroxytryptamine; CX-59; PSOH								0.4	0.282609	0.467742	0.333333	0.388889	0.340426	Oc1cccc2c1C(CCN(C)C)=CN2
Bufotenine	5-HO-DMT	TIHKAL-019	N,N-Dimethyl-5-hydroxytryptamine; N,N-dimethylserotonin; mappine								0.415094	0.295455	0.483333	0.347826	0.403846	0.355556	CN(C)CCC1=CNc2ccc(O)cc21
N,N-Dipropyl-4-hydroxytryptamine	4-HO-DPT	TIHKAL-020									0.362069	0.244898	0.55	0.32	0.45283	0.25	Oc1cccc2c1C(CCN(CCC)CCC)=CN2
N-Ethyl-4-hydroxy-N-methyltryptamine	4-HO-MET	TIHKAL-021									0.385965	0.270833	0.5	0.346939	0.4	0.3	Oc1cccc2c1C(CCN(C)CC)=CN2
N-Isopropyl-4-hydroxy-N-methyltryptamine	4-HO-MIPT	TIHKAL-022									0.392857	0.276596	0.460317	0.326531	0.381818	0.333333	Oc1cccc2c1C(CCN(C(C)C)C)=CN2
N-Propyl-4-hydroxy-N-methyltryptamine	4-HO-MPT	TIHKAL-023									0.372881	0.26	0.532258	0.333333	0.436364	0.288462	Oc1cccc2c1C(CCN(CCC)C)=CN2
N,N-Tetramethylene-4-hydroxytryptamine	4-HO-pyr-T	TIHKAL-024									0.350877	0.204082	0.568966	0.254902	0.530612	0.188679	Oc1cccc2c1C(CCN3CCCC3)=CN2
Ibogaine		TIHKAL-025	12-Methoxyibogamine								0.413793	0.254902	0.548387	0.326923	0.481481	0.259259	[H][C@@]1([C@@]([C@H](C2)CC)([H])N3C[C@@]2([H])C1)C(N4)=C(CC3)c5c4ccc(OC)c5
1-Acetyl-N,N-diethyllysergamide	ALD-52	TIHKAL-026a									0.323077	0.214286	0.515152	0.280702	0.4	0.241379	O=C([C@@]1([H])C([H])([H])N(C([H])([H])[H])[C@@](C([H])([H])C2=C([H])N(C(C([H])([H])[H])=O)c3c([H])c([H])c([H])c4c23)([H])C4=C1[H])N(C([H])([H])C([H])([H])[H])C([H])([H])C([H])([H])[H]
2-Bromo-N,N-diethyllysergamide	BOL-148	TIHKAL-026c									0.314286	0.213115	0.472222	0.274194	0.40625	0.238095	BrC1=C2C([H])([H])[C@@]3([H])N(C([H])([H])[H])C([H])([H])[C@@](C(N(C([H])([H])C([H])([H])[H])C([H])([H])C([H])([H])[H])=O)([H])C([H])=C3c4c([H])c([H])c([H])c(N1C([H])([H])[H])c24
2-Bromo-N.N-diethyl-1-methyllysergamide	MBL-61	TIHKAL-026e									0.3	0.196721	0.478873	0.258065	0.369231	0.222222	BrC1=C2C([H])([H])[C@@]3([H])N(C([H])([H])[H])C([H])([H])[C@@](C(N(C([H])([H])C([H])([H])[H])C([H])([H])C([H])([H])[H])=O)([H])C([H])=C3C4=C2C(N1C([H])([H])[H])=C([H])C([H])=C4[H]
N-Ethyllysergamide	LAE-32	TIHKAL-026g									0.318182	0.232143	0.463768	0.321429	0.465517	0.258621	O=C(C1([H])C([H])([H])N(C([H])([H])[H])C(C([H])([H])C2=C([H])N([H])C3=C([H])C([H])=C([H])C4=C23)([H])C4=C1[H])N([H])C([H])([H])C([H])([H])[H]
N-Butyl-N-methyltryptamine	MBT	TIHKAL-027									0.333333	0.255814	0.508772	0.340909	0.521739	0.348837	CN(CCCC)CCC1=CNc2ccccc21
N,N-Diisopropyl-4,5-methylenedioxytryptamine	4,5-MDO-DIPT	TIHKAL-028									0.568627	0.24	0.62069	0.313725	0.368421	0.269231	CC(C)N(C(C)C)CCC1=CNc2ccc3c(OCO3)c21
N,N-Diisopropyl-5,6-methylenedioxytryptamine	5,6-MDO-DIPT	TIHKAL-029									0.568627	0.24	0.62069	0.313725	0.368421	0.269231	CC(C)N(C(C)C)CCC1=CNc2cc3c(OCO3)cc21
N,N-Dimethyl-4,5-methylenedioxytryptamine	4,5-MDO-DMT	TIHKAL-030									0.576923	0.254902	0.655172	0.301887	0.37931	0.307692	CN(C)CCC1=CNc2ccc3c(OCO3)c21
N,N-Dimethyl-5,6-methylenedioxytryptamine	5-6-MDO-DMT	TIHKAL-031									0.588235	0.26	0.637931	0.307692	0.385965	0.313725	CN(C)CCC1=CNc2cc3c(OCO3)cc21
N-Isopropyl-N-methyl-5,6-methylenedioxytryptamine	5-6-MDO-MIPT	TIHKAL-032									0.576923	0.254902	0.627119	0.301887	0.37931	0.307692	CN(C(C)C)CCC1=CNc2cc3c(OCO3)cc21
N,N-Diethyl-2-methyltryptamine	2-Me-DET	TIHKAL-033									0.346154	0.238095	0.473684	0.357143	0.478261	0.302326	CCN(CC)CCC1=C(C)Nc2ccccc21
2,N,N-Trimethyltryptamine	2-Me-DMT	TIHKAL-034									0.365385	0.261905	0.440678	0.318182	0.4375	0.390244	CN(C)CCC1=C(C)Nc2ccccc21
Melatonin		TIHKAL-035	N-Acetyl-5-methoxytryptamine								0.45283	0.311111	0.4	0.391304	0.339286	0.3125	CC(NCCC1=CNc2ccc(OC)cc12)=O
N,N-Diethyl-2-methoxytryptamine	5-MeO-DET	TIHKAL-036									0.415094	0.295455	0.508475	0.377778	0.431373	0.297872	COc1ccc(NC=C2CCN(CC)CC)c2c1
N,N-Diisopropyl-5-methoxytryptamine	5-MeO-DIPT	TIHKAL-037			No cross-reactivity		No cross-reactivity	Not reactive		Not reactive	0.431373	0.309524	0.45	0.363636	0.392157	0.340909	COc1cc2c(NC=C2CCN(C(C)C)C(C)C)cc1
N,N-Dimethyl-5-methoxytryptamine	5-MeO-DMT	TIHKAL-038									0.423077	0.302326	0.491525	0.355556	0.411765	0.363636	CN(C)CCC1=CNc2ccc(OC)cc21
N,N-Isopropyl-4-methoxy-N-methyltryptamine	4-MeO-MIPT	TIHKAL-039									0.407407	0.288889	0.47541	0.340426	0.396226	0.347826	CN(C(C)C)CCC1=CNc2cccc(OC)c21
N,N-Isopropyl-5-methoxy-N-methyltryptamine	5-MeO-MIPT	TIHKAL-040									0.415094	0.295455	0.483333	0.347826	0.403846	0.355556	CN(C(C)C)CCC1=CNc2ccc(OC)cc21
N-Isopropyl-N-methyl-5,6-dimethoxytryptamine	5,6-MeO-MIPT	TIHKAL-041									0.454545	0.265306	0.516129	0.313725	0.368421	0.32	CN(C(C)C)CCC1=CNc2cc(OC)c(OC)cc21
N-Methyl-5-methoxytryptamine	5-MeO-NMT	TIHKAL-042	N,O-dimethylserotonin								0.431373	0.309524	0.42623	0.395349	0.392157	0.372093	CNCCC1=CNc2ccc(OC)cc21
N,N-Tetramethylene-5-methoxytryptamine	5-MeO-pyr-T	TIHKAL-043									0.407407	0.26087	0.607143	0.285714	0.541667	0.24	COc1ccc(NC=C2CCN3CCCC3)c2c1
1-Methylpinoline	6-MeO-THH	TIHKAL-044	6-Methoxy-1-methyl-1,2,3,4-tetrahydro-β-carboline								0.444444	0.276596	0.393939	0.326531	0.407407	0.28	COc1ccc(NC2=C3CCNC2C)c3c1
2,N,N-Trimethyl-5-methoxytryptamine	5-MeO-TMT	TIHKAL-045									0.418182	0.276596	0.508197	0.326531	0.381818	0.333333	CN(C)CCC1=C(C)Nc2ccc(OC)cc21
N,N-Dimethyl-5-methylthiotryptamine	5-MeS-DMT	TIHKAL-046									0.333333	0.255814	0.409836	0.311111	0.428571	0.380952	CN(C)CCC1=CNc2ccc(SC)cc21
N-Isopropyl-N-methyltryptamine	MIPT	TIHKAL-047									0.352941	0.275	0.431034	0.333333	0.456522	0.410256	CC(N(C)CCC1=CNc2ccccc21)C
α-Methyltryptamine	α-MT	TIHKAL-048	IT-290; 3-IT					Not reactive		Not reactive	0.311111	0.28125	0.303571	0.277778	0.325581	0.40625	NC(C)CC1=CNc2ccccc21
N-Ethyltryptamine	NET	TIHKAL-049									0.313725	0.225	0.396552	0.384615	0.477273	0.325	CCNCCC1=CNc2ccccc21
N-Methyltryptamine	NMT	TIHKAL-050									0.346939	0.263158	0.37931	0.358974	0.454545	0.405405	CNCCC1=CNc2ccccc21
N.N-Tetramethylenetryptamine	pyr-T	TIHKAL-052									0.307692	0.190476	0.54717	0.25	0.65	0.227273	c12ccccc1NC=C2CCN3CCCC3
Tryptamine		TIHKAL-053									0.297872	0.228571	0.315789	0.333333	0.439024	0.305556	NCCC1=CNc2ccccc12
Tetrahydroharmine		TIHKAL-054	7-Methoxy-1-methyl-1,2,3,4-tetrahydro-β-carboline								0.436364	0.270833	0.38806	0.32	0.4	0.27451	[H][C@]1(C([H])([H])[H])N([H])C([H])([H])C([H])([H])C2=C1N([H])c3c([H])c(OC([H])([H])[H])c([H])c([H])c23
α,N,O-Trimethylserotonin	α,N,O-TMS	TIHKAL-055	5-Methoxy-α,N-dimethyltryptamine								0.446809	0.351351	0.366667	0.341463	0.294118	0.421053	CNC(C)CC1=CNc2ccc(OC)cc21
1-Benzylpiperazine	BZP				No cross-reactivity		No cross-reactivity	Reactive		Not reactive	0.207547	0.179487	0.418182	0.275	1	0.25	c1(CN2CCNCC2)ccccc1
2-Fluoroamphetamine											0.255814	0.333333	0.236364	0.322581	0.238095	0.481481	C[C@]([H])(N)Cc1c(F)cccc1
3',4'-Methylenedioxy-α-pyrrolidinobutiophenone	MDPBP		3',4'-Methylenedioxy-α-pyrrolidinobutiophenone	No cross reactivity		Reactive					0.6	0.24	0.958333	0.313725	0.418182	0.178571	O=C(c1ccc2c(OCO2)c1)C(N3CCCC3)CC
4'-Methyl-α-pyrrolidinobutiophenone	MPBP			No cross-reactivity		Reactive					0.36	0.351	0.673	0.351	0.403417	0.179455	CC1=CC=C(C(C(CC)N2CCCC2)=O)C=C1
3-Chlorophenylpiperazine	mCPP		3-Chlorophenylpiperazine		No cross-reactivity		No cross-reactivity	Not reactive		Not reactive	0.220339	0.173913	0.387097	0.229167	0.75	0.208333	Clc1cc(N2CCNCC2)ccc1
3-Fluoromethcathinone	3-FMC		3-Fluoromethcathinone	Reactive		No cross-reactivity		Not reactive		Not reactive	0.432432	0.75	0.240741	0.538462	0.159091	0.392857	O=C(c1cc(F)ccc1)C(C)NC
3-Trifluoromethylphenylpiperazine	TFMPP		3-Trifluoromethylphenylpiperazine		No cross-reactivity		No cross-reactivity	Not reactive	Reactive (3%)	Not reactive	0.216667	0.170213	0.380952	0.22449	0.731707	0.229167	FC(F)(c1c([H])c([H])c([H])c(N2C([H])([H])C([H])([H])N([H])C([H])([H])C2([H])[H])c1[H])F
4-Acetoxy-N,N-diisopropyltryptamine	4-acetoxy-DiPT										0.433962	0.288889	0.5	0.369565	0.345455	0.291667	O=C(C)Oc1cccc2c1C(CCN(C(C)C)C(C)C)=CN2
4-Acetoxy-N,N-dimethyltryptamine	4-acetoxy-DMT										0.462963	0.297872	0.55	0.346939	0.375	0.326531	O=C(C)Oc1cccc2c1C(CCN(C)C)=CN2
4-Chlorophenylpiperazine	pCPP										0.220339	0.173913	0.387097	0.229167	0.75	0.208333	Clc1ccc(N2CCNCC2)cc1
Flephedrone	4-FMC		4-Fluoromethcathinone	Reactive	Reactive	No cross-reactivity	No cross-reactivity				0.432432	0.75	0.240741	0.538462	0.159091	0.392857	C[C@H](NC)C(c1ccc(F)cc1)=O
4-Fluorophenylpiperazine	pFPP										0.220339	0.173913	0.387097	0.229167	0.75	0.208333	Fc1ccc(N2CCNCC2)cc1
4-Methoxyphenylpiperazine	MeOPP										0.333333	0.26087	0.47541	0.285714	0.681818	0.24	COc1ccc(N2CCNCC2)cc1
4'Methoxy-α-pyrrolidinopropiophenone	MPPP			No cross reactivity		Reactive					0.367347	0.361111	0.62	0.421053	0.477273	0.261905	O=C(c1ccc(C)cc1)C(N2CCCC2)C
4-Methylaminorex	4-MAR		4-Methyl-5-phenyl-2-amino-oxazoline								0.434783	0.333333	0.333333	0.292683	0.230769	0.209302	[H][C@@]1(c2c([H])c([H])c([H])c([H])c2[H])OC(N([H])[H])=N[C@@]1([H])C([H])([H])[H]
4-Methylthioamphetamine	4-MTA										0.285714	0.44	0.214286	0.366667	0.238095	0.6	CSc1ccc(CC(C)N)cc1
5,6-Methylenedioxy-2-aminoindane	MDAI										0.692308	0.263158	0.568627	0.261905	0.28	0.238095	NC1Cc2c(C1)cc(OCO3)c3c2
6,7-Methylenedioxy-2-aminotetralin	MDAT										0.321429	0.244444	0.54386	0.355556	0.411765	0.276596	[H][C@]1([C@@](C([H])([H])[H])([H])c2c([H])c([H])c([H])c(O[H])c2C([H])([H])C1([H])[H])N(C([H])([H])C([H])([H])C([H])([H])[H])C([H])([H])C([H])([H])C([H])([H])[H]
Amphetamine	AMPH		Speed	No cross-reactivity	No cross-reactivity	No cross-reactivity	No cross-reactivity	Not reactive		Not reactive	0.236842	0.45	0.22	0.416667	0.285714	0.65	C[C@]([H])(N)Cc1ccccc1
Atenolol			Atenolol								0.433962	0.318182	0.363636	0.431818	0.254237	0.319149	O[C@H](CNC(C)C)COc1ccc(CC(N)=O)cc1
Atomoxetine											0.367347	0.324324	0.35	0.421053	0.354167	0.394737	[H][C@@](C([H])([H])C([H])([H])N([H])C([H])([H])[H])(c1c([H])c([H])c([H])c([H])c1[H])Oc2c([H])c([H])c([H])c([H])c2C([H])([H])[H]
Bromo-benzodifuranyl-isopropylamine	Bromo-DragonFLY										0.431818	0.323529	0.4	0.315789	0.244898	0.361111	Brc1c(OC([H])=C2[H])c2c(C([H])([H])[C@](C([H])([H])[H])([H])N([H])[H])c3c1C([H])=C([H])O3
Bupropion											0.365854	0.583333	0.25	0.482759	0.148936	0.448276	O=C(c1cccc(Cl)c1)[C@@H](C)NC(C)(C)C
Buspirone											0.242857	0.15	0.442857	0.193548	0.465517	0.177419	O=C(N1CCCCN2CCN(c3ncccn3)CC2)C[C@@]4(CCCC4)CC1=O
Butylone	Butylone		β-keto-N-methylbenzodioxolylpropylamine		Reactive		No cross-reactivity	Not reactive		Not reactive	0.868421	0.394737	0.634615	0.45	0.254545	0.357143	CC[C@H](NC)C(c1cc2c(OCO2)cc1)=O
Cathinone			Benzoylethanamine		No cross-reactivity		No cross-reactivity	Not reactive		Not reactive	0.382353	0.8125	0.244898	0.619048	0.184211	0.375	O=C(c1c([H])c([H])c([H])c([H])c1[H])[C@@](C([H])([H])[H])([H])N([H])[H]
Diethylpropion											0.365854	0.52	0.428571	0.72	0.35	0.354839	O=C(c1ccccc1)[C@H](C)N(CC)CC
Dopamine											0.347826	0.257143	0.333333	0.361111	0.333333	0.263158	NCCc1ccc(O)c(O)c1
Ephedrine											0.416667	0.736842	0.226415	0.52	0.166667	0.423077	O[C@H](c1ccccc1)[C@H](C)NC
Ethcathinone			(RS)-2-ethylamino-1-phenyl-propan-1-one								0.394737	0.666667	0.313725	1	0.275	0.444444	O=C(c1c([H])c([H])c([H])c([H])c1[H])[C@@](C([H])([H])[H])([H])N([H])C([H])([H])C([H])([H])[H]
Ethylamphetamine			N-Ethylamphetamine		No cross-reactivity		No cross-reactivity	Not reactive		Not reactive	0.255814	0.384615	0.283019	0.64	0.368421	0.6	[H][C@@](C([H])([H])c1c([H])c([H])c([H])c([H])c1[H])(C([H])([H])[H])N([H])C([H])([H])C([H])([H])[H]
Ethylone			3,4-methylenedioxy-N-ethylcathinone								0.333333	0.265306	0.492063	0.313725	0.444444	0.294118	O=C(C([H])([H])[H])c1c([H])c([H])c(Sc2c([H])c([H])c([H])c([H])c2N3C([H])([H])C([H])([H])C([H])([H])N(C([H])([H])[H])C([H])([H])[H])c3c1[H]
Fenfluramine			3-trifluoromethyl-N-ethylamphetamine								0.229167	0.322581	0.258621	0.533333	0.325581	0.551724	C[C@H](NCC)Cc1cccc(C(F)(F)F)c1
Fexofenadine											0.305085	0.229167	0.516667	0.28	0.530612	0.285714	OC(c1ccccc1)(c2ccccc2)C3CCN(CCC[C@H](c4ccc(C(C)(C)C(O)=O)cc4)O)CC3
Fluoroamphetamine			4-Fluoroamphetamine								0.238095	0.36	0.222222	0.344828	0.25	0.52	C[C@]([H])(N)Cc1ccc(F)cc1
Labetalol											0.333333	0.265306	0.382353	0.367347	0.3	0.269231	O[C@H](c1ccc(O)c(C(N)=O)c1)CN[C@H](C)CCc2ccccc2
Mephedrone			4-Methylmethcathinone	Reactive	Reactive	No cross-reactivity	No cross-reactivity	Not reactive		Not reactive	0.454545	1	0.24	0.666667	0.179487	0.478261	Cc1ccc(C([C@H](NC)C)=O)cc1
Mephentermine										Reactive	0.268293	0.478261	0.2	0.444444	0.25	1	CC(NC)(C)Cc1ccccc1
Metcathinone			α-Methylamino-propiophenone	Reactive	Reactive	No cross-reactivity	No cross-reactivity	Not reactive			0.454545	1	0.24	0.666667	0.179487	0.478261	O=C(c1ccccc1)[C@H](C)NC
Methamphetamine			N-Methylamphetamine	No cross-reactivity	No cross-reactivity	No cross-reactivity	No cross-reactivity	Not reactive		Reactive (4%)	0.289474	0.55	0.211538	0.5	0.27027	0.842105	C[C@H](NC)Cc1ccccc1
Methedrone			4-Methoxymethcathinone		Reactive		No cross-reactivity	Not reactive		Not reactive	0.571429	0.681818	0.326923	0.5	0.177778	0.366667	O=C(c1c([H])c([H])c(OC([H])([H])[H])c([H])c1[H])[C@@](C([H])([H])[H])([H])N([H])C([H])([H])[H]
Methyldopa											0.444444	0.342857	0.385965	0.333333	0.211538	0.275	Oc1cc(CC(N)C(O)=O)ccc1O
Methylenedioxypyrovalerone	MDPV			No cross-reactivity	No cross-reactivity	Reactive	Reactive	Not reactive		Not reactive	0.6	0.24	1	0.313725	0.418182	0.2	CCC[C@@H](N1CCCC1)C(c2cc3c(OCO3)cc2)=O
Methylethcathinone				Reactive	Reactive	No cross-reactivity	No cross-reactivity	Not reactive		Not reactive	0.454545	1	0.24	0.666667	0.179487	0.478261	O=C(c1ccc(C)cc1)C(C)NC
Methylone			3,4-Methylenedioxy-N-methylcathinone		Reactive		No cross-reactivity	Not reactive		Not reactive	1	0.454545	0.6	0.394737	0.207547	0.268293	CN[C@@H](C)C(c1cc(OCO2)c2cc1)=O
Methylphenidate											0.367347	0.324324	0.421053	0.35	0.511628	0.292683	O=C(OC)[C@H]([C@H]1CCCCN1)c2ccccc2
Naphyrone			1-Naphthalen-2-yl-2-pyrrolidin-1-ylpentan-1-one	No cross reactivity		Reactive					0.365385	0.292683	0.734694	0.380952	0.5	0.23913	O=C(c1c([H])c([H])c2c([H])c([H])c([H])c([H])c2c1[H])[C@@](C([H])([H])C([H])([H])C([H])([H])[H])([H])N3C([H])([H])C([H])([H])C([H])([H])C3([H])[H]
Para-Methoxyethylamphetamine	PMEA		4-Methoxyethylamphetamine								0.358974	0.590909	0.264151	0.481481	0.243902	0.625	N[C@@H](C)Cc1ccc([C@H](OC)C)cc1
Phentermine											0.243902	0.434783	0.203704	0.407407	0.25641	0.85	CC(C)(N)Cc1ccccc1
Phenylephrine											0.409091	0.375	0.357143	0.441176	0.304348	0.333333	O[C@H](c1cccc(O)c1)CNC
Phenylpropanolamine	PPA										0.351351	0.6	0.230769	0.48	0.170732	0.333333	O[C@@H]([C@H](C)N)c1ccccc1
Propranolol											0.44898	0.325	0.349206	0.45	0.254545	0.325581	O[C@H](CNC(C)C)COc1cccc2ccccc12
Pseudoephedrine				No cross reactivity		No cross-reactivity					0.416667	0.736842	0.226415	0.52	0.166667	0.423077	O[C@@H](c1ccccc1)[C@H](C)NC
Sildenafil											0.315217	0.170455	0.451613	0.213483	0.307692	0.175824	CCCC1=NN(C2=C1N=C(c3c(OCC)ccc(S(=O)(N4CCN(CC4)C)=O)c3)NC2=O)C
Synephrine			4-[1-hydroxy-2-(methylamino)ethyl]phenol								0.409091	0.375	0.357143	0.441176	0.304348	0.333333	CNC[C@@H](c1ccc(O)cc1)O
Venlafaxine											0.298246	0.244444	0.442623	0.270833	0.411765	0.333333	OC1(CCCCC1)[C@H](c2ccc(OC)cc2)CN(C)C
α-Pyrrolidinopropiophenone	α-PPP										0.346939	0.333333	0.632653	0.394737	0.488372	0.238095	O=C(c1c([H])c([H])c([H])c([H])c1[H])[C@@](C([H])([H])[H])([H])N2C([H])([H])C([H])([H])C([H])([H])C2([H])[H]
ADDITIONAL COMPOUNDS
Abacavir											0.287879	0.155172	0.359375	0.206349	0.40678	0.183333	Nc1nc(NC2CC2)c(N=CN3[C@@H](C=C4)C[C@@H]4CO)c3n1
Acamprosate											0.164179	0.132075	0.25	0.210526	0.206349	0.185185	CC(NCCCS(=O)([O-])=O)=O
Acarbose											0.418182	0.22449	0.230769	0.277778	0.245902	0.163636	O[C@H]([C@H]1O)[C@H](O[C@@H](O[C@@H]2C)[C@H](O)[C@@H](O)[C@@H]2N[C@H]([C@H](O)[C@H]3O)C=C(CO)[C@H]3O)[C@@H](CO)O[C@@H]1O[C@@H]([C@H](O)[C@H]4O)[C@@H](CO)OC4O
Acebutolol											0.393443	0.264151	0.318182	0.381818	0.238806	0.290909	CC(c1cc(NC(CCC)=O)ccc1OCC(O)CNC(C)C)=O
Acetaminophen											0.390244	0.444444	0.229167	0.371429	0.145833	0.264706	CC(Nc1ccc(O)cc1)=O
Acetazolamide											0.263889	0.177419	0.207792	0.171429	0.171053	0.132353	NS(C1=NN=C(NC(C)=O)S1)(=O)=O
Acetylcysteine											0.270833	0.228571	0.211538	0.3	0.156863	0.205128	OC([C@H](CS)NC(C)=O)=O
Acetylsalicylic acid											0.375	0.275862	0.1875	0.210526	0.0816327	0.138889	OC(c1ccccc1OC(C)=O)=O
Acitretin											0.414634	0.333333	0.2	0.225	0.0769231	0.189189	Cc1c(C)c(OC)cc(C)c1/C=C/C(C)=C/C=C/C(C)=C/C(O)=O
Acyclovir											0.356164	0.157143	0.364865	0.216216	0.385714	0.133333	O=C(N1)C2=C(N=C1N)N(COCCO)C=N2
Adefovir											0.333333	0.147059	0.380282	0.191781	0.402985	0.171429	Nc1ncnc2c1N=CN2CCOCP(O)(O)=O
Adenosine											0.362319	0.169231	0.315068	0.214286	0.314286	0.126761	O[C@H]([C@@H]1O)[C@@H](O[C@@H]1CO)N2c3ncnc(N)c3N=C2
Adinazolam											0.283582	0.172414	0.396825	0.222222	0.354839	0.241379	CN(C)CC1=NN=C2N1c3ccc(Cl)cc3C(c4ccccc4)=NC2
Adinazolam metabolite (desmethyl)											0.283582	0.172414	0.375	0.241935	0.4	0.220339	CNCC1=NN=C2N1c3ccc(Cl)cc3C(c4ccccc4)=NC2
Albuterol											0.44	0.317073	0.275862	0.431818	0.22807	0.380952	OC(CNC(C)(C)C)c1ccc(O)c(CO)c1
Alendronate											0.163934	0.104167	0.196721	0.192308	0.254545	0.163265	O=P(O)(C(CCCN)(P(O)(O)=O)O)O
Alfentanil											0.307692	0.183099	0.485714	0.207792	0.369863	0.205479	O=C(CC)N(c1ccccc1)C(CC2)(COC)CCN2CCN(N=NN3CC)C3=O
Alfuzosin											0.407895	0.202703	0.415584	0.25641	0.381579	0.207792	O=C(C1OCCC1)NCCCN(C)c(n2)nc(N)c3c2cc(OC)c(OC)c3
Aliskiren											0.362319	0.245902	0.352113	0.307692	0.295775	0.311475	O=C(C(C)(CNC([C@@H](C[C@@H]([C@H](C[C@H](Cc1ccc(OC)c(OCCCOC)c1)C(C)C)N)O)C(C)C)=O)C)N
Allopurinol											0.321429	0.217391	0.225806	0.203704	0.241379	0.153846	O=C1C(C=NN2)=C2N=CN1
Almotriptan											0.276316	0.179104	0.414286	0.205479	0.376812	0.257576	O=S(N1CCCC1)(Cc2ccc3c(C(CCN(C)C)=CN3)c2)=O
Alosetron											0.34375	0.236364	0.517241	0.262295	0.473684	0.241379	O=C1C(c2ccccc23)=C(CCN1CC4=C(C)NC=N4)N3C
Alprazolam											0.269841	0.148148	0.366667	0.20339	0.322034	0.157895	CC1=NN=C2N1c3ccc(Cl)cc3C(c4ccccc4)=NC2
Alprazolam metabolite (4-hydroxy)											0.287879	0.175439	0.298507	0.1875	0.238806	0.126984	CC1=NN=C2N1c3ccc(Cl)cc3C(c4ccccc4)=NC2O
Alprostadil											0.240741	0.139535	0.277778	0.208333	0.181818	0.152174	O=C(C1)[C@H](CCCCCCC(O)=O)[C@@H](/C=C/[C@@H](O)CCCCC)[C@@H]1O
Altretamine											0.285714	0.285714	0.326531	0.2	0.355556	0.289474	CN(C)c1nc(N(C)C)nc(N(C)C)n1
Amantadine											0.159091	0.222222	0.177778	0.166667	0.25641	0.37037	NC1(C[C@]2([H])C3)C[C@]3([H])C[C@](C2)([H])C1
Amifostine											0.138462	0.0980392	0.266667	0.181818	0.358491	0.153846	O=P(O)(SCCNCCCN)O
Amikacin											0.354839	0.178571	0.246377	0.25	0.301587	0.147541	O[C@@H]([C@@H]1O[C@H]([C@H](O)[C@H]2O)O[C@H](CN)[C@H]2O)[C@@H](O[C@@H]([C@@H](O)[C@@H]3N)O[C@@H](CO)[C@@H]3O)[C@H](NC([C@@H](O)CCN)=O)C[C@@H]1N
Amiloride											0.253968	0.22	0.227273	0.25	0.222222	0.140351	O=C(NC(N)=N)c1nc(Cl)c(N)nc1N
Aminocaproic acid											0.1875	0.147059	0.255319	0.263158	0.341463	0.162162	OC(CCCCCN)=O
Aminoglutethimide											0.241935	0.229167	0.316667	0.283019	0.339286	0.3125	O=C(N1)C(CCC1=O)(CC)c2ccc(N)cc2
Aminophylline											0.357143	0.222222	0.385714	0.283582	0.38806	0.208955	O=C(N1C)C(NC=N2)=C2N(C)C1=O.O=C(N3C)C(NC=N4)=C4N(C)C3=O.NCCN
Amiodarone											0.440678	0.218182	0.526316	0.310345	0.31746	0.20339	O=C(c1cc(I)c(OCCN(CC)CC)c(I)c1)C2=C(CCCC)Oc3ccccc23
Amisulpride											0.294118	0.179487	0.435897	0.246914	0.333333	0.185185	O=C(c1cc(S(CC)(=O)=O)c(N)cc1OC)NC[C@@H](CCC2)N2CC
Amitriptyline											0.27451	0.236842	0.395833	0.272727	0.4	0.378378	CN(C)CCC=C1c2ccccc2CCc3ccccc13
Amitriptyline metabolite (10-hydroxy)											0.309091	0.255814	0.396226	0.285714	0.346154	0.348837	CN(C)CC/C=C1c2ccccc2[C@@H](O)Cc3ccccc\13
Amlodipine											0.363636	0.241379	0.373134	0.35	0.353846	0.225806	O=C(OCC)C1=C(COCCN)NC(C)=C(C(OC)=O)C1c2ccccc2Cl
Amobarbital											0.261538	0.207547	0.292308	0.258621	0.25	0.283019	CC(C)CCC(C(NC1=O)=O)(C(N1)=O)CC
Amoxapine											0.313433	0.186441	0.40625	0.253968	0.535714	0.15625	Clc1ccc2c(C(N3CCNCC3)=Nc4ccccc4O2)c1
Amoxicillin											0.40625	0.241379	0.333333	0.227273	0.222222	0.206349	O=C1N([C@@H](C(O)=O)C2(C)C)[C@H](S2)[C@@H]1NC([C@H](N)c3ccc(O)cc3)=O
Amphotericin b											0.389831	0.254902	0.272727	0.237288	0.230769	0.192982	O[C@@H](C1)[C@@H](C(O)=O)[C@@H](C[C@H](/C=C/C=C/C=C/C=C/C=C/C=C/C=C/[C@@H]2C)O[C@@H](O[C@@H]3C)[C@@H](O)[C@@H](N)[C@@H]3O)O[C@]1(O)C[C@@H](O)C[C@@H](O)[C@H](O)CC[C@@H](O)C[C@@H](O)CC(O[C@@H](C)[C@H](C)[C@@H]2O)=O
Ampicillin											0.375	0.22807	0.323529	0.215385	0.228571	0.213115	O=C1N([C@@H](C(O)=O)C2(C)C)[C@@](S2)([H])[C@@H]1NC([C@H](N)c3ccccc3)=O
Amprenavir											0.313953	0.17284	0.337209	0.209302	0.261364	0.192771	O=S(N(CC(C)C)C[C@@H](O)[C@@H](NC(O[C@H]1CCOC1)=O)Cc2ccccc2)(c3ccc(N)cc3)=O
Amrinone											0.240741	0.289474	0.232143	0.26087	0.27451	0.177778	NC1=CC(c2ccncc2)=CNC1=O
Anastrozole											0.285714	0.2	0.423077	0.235294	0.372549	0.318182	CC(C#N)(C)c1cc(CN2C=NC=N2)cc(C(C)(C)C#N)c1
Anthralin											0.341463	0.233333	0.163265	0.210526	0.12766	0.108108	O=C1c2c(O)cccc2Cc3c1c(O)ccc3
Apomorphine											0.375	0.229167	0.462963	0.259259	0.442308	0.235294	Oc1c(O)c(c2cccc3c2C(C4)N(C)CC3)c4cc1
Apraclonidine											0.266667	0.16	0.3	0.264151	0.396226	0.192308	Clc1cc(N)cc(Cl)c1NC2=NCCN2
Aprepitant											0.320988	0.171053	0.379747	0.225	0.363636	0.1625	FC(F)(c1cc(C(F)(F)F)cc([C@@H](C)O[C@@H]2OCCN([C@@H]2c3ccc(F)cc3)CC4=NC(NN4)=O)c1)F
Aprobarbital											0.278689	0.22449	0.230769	0.254545	0.206349	0.28	C=CCC(C(NC1=O)=O)(C(N1)=O)C(C)C
Arformoterol											0.410714	0.326087	0.327869	0.4	0.283333	0.326531	O=CNc1c(O)ccc([C@H](CN[C@@H](Cc2ccc(OC)cc2)C)O)c1
Argatroban											0.258065	0.151163	0.307692	0.213483	0.352941	0.183908	O=S(c1cccc2c1NCC(C)C2)(N[C@@H](CCCNC(N)=N)C(N(CC3)[C@@H](C(O)=O)C[C@@H]3C)=O)=O
Aripiprazole											0.309859	0.171875	0.397059	0.235294	0.491803	0.161765	O=C1Nc2cc(OCCCCN(CC3)CCN3c4cccc(Cl)c4Cl)ccc2CC1
Atazanavir											0.297297	0.238095	0.342466	0.26087	0.342857	0.261538	O=C(N[C@@H](C(C)(C)C)C(N[C@H]([C@H](CN(Cc1ccc(c2ccccn2)cc1)NC([C@H](C(C)(C)C)NC(OC)=O)=O)O)Cc3ccccc3)=O)OC
Atorvastatin											0.306667	0.19403	0.428571	0.253521	0.333333	0.2	O=C(C[C@@H](C[C@@H](CCN1C(C(C)C)=C(C(Nc2ccccc2)=O)C(c3ccccc3)=C1c4ccc(F)cc4)O)O)O
Atovaquone											0.259259	0.162791	0.206897	0.18	0.178571	0.08	O=C(c1ccccc12)C([C@H](CC3)CC[C@@H]3c4ccc(Cl)cc4)=C(O)C2=O
Atracurium besylate											0.329268	0.166667	0.37037	0.204819	0.320988	0.1875	C[N+]1(CCC(OCCCCCOC(CC[N+]2(C)C(Cc3ccc(OC)c(OC)c3)c4cc(OC)c(OC)cc4CC2)=O)=O)C(Cc5ccc(OC)c(OC)c5)c6cc(OC)c(OC)cc6CC1.O=S(c7ccccc7)([O-])=O.O=S(c8ccccc8)([O-])=O
Atropine											0.403509	0.24	0.54717	0.267857	0.392857	0.222222	O=C(C(CO)c1ccccc1)O[C@H](C[C@]2([H])CC3)C[C@]3([H])N2C
Azathioprine											0.308824	0.20339	0.3	0.15942	0.26087	0.153846	CN1C(Sc2ncnc3c2N=CN3)=C([N+]([O-])=O)N=C1
Azelastine											0.263889	0.196721	0.453125	0.261538	0.412698	0.203125	Clc1ccc(CC2=NN(C3CCCN(CC3)C)C(c4c2cccc4)=O)cc1
Azithromycin											0.358209	0.216667	0.409091	0.28125	0.348485	0.283333	C[C@@H]([C@@H]([C@@H](C)C(O[C@H](CC)[C@@](O)1C)=O)O[C@H](O[C@H]2C)C[C@](OC)(C)[C@H]2O)[C@H]([C@](C)(O)C[C@@H](C)CN(C)[C@H](C)[C@H]1O)O[C@H]3[C@H](O)[C@@H](N(C)C)C[C@@H](C)O3
Aztreonam											0.275862	0.1625	0.228261	0.159091	0.159574	0.141176	C[C@H](N1S(O)(=O)=O)[C@H](NC(/C(C2=CSC(N)=N2)=N\OC(C)(C)C(O)=O)=O)C1=O
Bacitracin											0.315789	0.188406	0.36	0.263889	0.324324	0.211268	O=C(N[C@@H](CC(C)C)C(N[C@H](CCC(O)=O)C(N[C@@H]([C@@H](C)CC)C(N[C@@H](CCCCNC([C@H](CC(N)=O)NC([C@@H](CC(O)=O)NC1=O)=O)=O)C(N[C@H](CCCN)C(N[C@@H]([C@@H](C)CC)C(N[C@@H](C(N[C@H]1CC2=CNC=N2)=O)Cc3ccccc3)=O)=O)=O)=O)=O)=O)C(CS4)N=C4[C@@H](N)C(C)CC
Baclofen											0.297872	0.264706	0.211538	0.444444	0.282609	0.236842	NCC(CC(O)=O)c1ccc(Cl)cc1
Balsalazide											0.301587	0.207547	0.235294	0.280702	0.25	0.192982	Oc1ccc(/N=N/c2ccc(C(NCCC(O)=O)=O)cc2)cc1C(O)=O
Beclometasone											0.265625	0.145455	0.238806	0.263158	0.179104	0.196429	Cl[C@]([C@](C=C1)(C)C2=CC1=O)([C@@H](O)C3)[C@](CC2)([H])[C@@](C[C@@H]4C)([H])[C@@]3(C)[C@@]4(O)C(CO)=O
Benazepril											0.348485	0.20339	0.421875	0.269841	0.42623	0.190476	O=C1N(CC(O)=O)c2ccccc2CC[C@]1([H])N[C@@](C(OCC)=O)([H])CCc3ccccc3
Benzonatate											0.282609	0.366667	0.386364	0.515152	0.357143	0.451613	O=Cc1ccc(NCCCC)cc1
Benztropine											0.296296	0.268293	0.531915	0.22	0.36	0.244444	CN1[C@@]2([H])C[C@@H](C[C@]1([H])CC2)OC(c3ccccc3)c4ccccc4
Bepridil											0.316667	0.22	0.653061	0.25	0.480769	0.25	CC(C)COCC(N1CCCC1)CN(Cc2ccccc2)c3ccccc3
Betaxolol											0.423077	0.302326	0.357143	0.413043	0.309091	0.304348	OC(CNC(C)C)COc1ccc(CCOCC2CC2)cc1
Bethanechol chloride											0.293103	0.266667	0.327586	0.346939	0.237288	0.244898	C[N+](C)(C)CC(C)OC(N)=O.[Cl-]
Bicalutamide											0.25641	0.19403	0.204819	0.236111	0.156627	0.2	O=C(C(C)(CS(=O)(c1ccc(F)cc1)=O)O)Nc2ccc(C#N)c(C(F)(F)F)c2
Bimatoprost											0.310345	0.26087	0.418182	0.367347	0.321429	0.24	O[C@@H](CCc1ccccc1)/C=C/[C@@H]([C@@H]2O)[C@H]([C@@H](O)C2)C/C=C\CCCC(NCC)=O
Bisacodyl											0.428571	0.354839	0.291667	0.275	0.183673	0.210526	O=C(C)Oc1ccc(C(c2ccccn2)c3ccc(OC(C)=O)cc3)cc1
Bisoprolol											0.423077	0.302326	0.381818	0.413043	0.285714	0.304348	OC(CNC(C)C)COc1ccc(COCCOC(C)C)cc1
Bitolterol											0.442308	0.325581	0.283333	0.434783	0.216667	0.355556	CC(C)(C)NCC(O)c1ccc(OC(c2ccc(C)cc2)=O)c(OC(c3ccc(C)cc3)=O)c1
Bivalirudin											0.329114	0.191781	0.445946	0.263158	0.391892	0.197368	O=C([C@H]([C@@H](C)CC)NC([C@H](CCC(O)=O)NC([C@H](CCC(O)=O)NC([C@@H](NC([C@H](CC(O)=O)NC(CNC([C@H](CC(N)=O)NC(CNC(CNC(CNC(CNC([C@H](CCC1)N1C([C@H](CCCNC(N)=N)NC([C@H]2N(C([C@H](N)Cc3ccccc3)=O)CCC2)=O)=O)=O)=O)=O)=O)=O)=O)=O)=O)Cc4ccccc4)=O)=O)=O)N5[C@H](C(N[C@@H](CCC(O)=O)C(N[C@@H](CCC(O)=O)C(N[C@H](C(N[C@H](C(O)=O)CC(C)C)=O)Cc6ccc(O)cc6)=O)=O)=O)CCC5
Bleomycin											0.344828	0.178571	0.322222	0.227273	0.306818	0.197674	O=C(NC(C)C(O)C(C)C(NC(C(O)C)C(NCCC1=NC(C2=NC=C(C(NCCC[S+](C)C)=O)S2)=CS1)=O)=O)C(NC(c3c(C)c(N)nc(C(CC(N)=O)NCC(N)C(N)=O)n3)=O)C(C4=CNC=N4)O[C@H](O[C@H]5CO)[C@H]([C@@H](O)[C@@H]5O)O[C@@H](O[C@@H]6CO)[C@@H](O)[C@@H](OC(N)=O)[C@@H]6O
Bortezomib											0.28125	0.254902	0.292308	0.258621	0.311475	0.283019	O=C(c1cnccn1)N[C@H](Cc2ccccc2)C(N[C@H](CC(C)C)B(O)O)=O
Brimonidine											0.269841	0.148148	0.261538	0.224138	0.418182	0.178571	Brc1c(NC2=NCCN2)ccc3nccnc31
Brinzolamide											0.287356	0.146341	0.357143	0.211765	0.358025	0.209877	O=S1(C(SC(S(N)(=O)=O)=C2)=C2[C@@H](NCC)CN1CCCOC)=O
Bromazepam											0.288136	0.234043	0.258065	0.264151	0.321429	0.192308	Brc1ccc(N2)c(C(c3ncccc3)=NCC2=O)c1
Bromocriptine											0.357143	0.185185	0.39759	0.235294	0.349398	0.204819	O[C@@]([C@@]1([H])N2CCC1)(O[C@@]3(C(C)C)NC([C@@H](CN4C)C=C([C@@]4([H])C5)c6cccc(N7)c6C5=C7Br)=O)N([C@@H](CC(C)C)C2=O)C3=O
Brompheniramine											0.259259	0.25	0.428571	0.311111	0.466667	0.384615	CN(C)CC[C@H](c1ncccc1)c2ccc(Br)cc2
Budesonide											0.360656	0.140351	0.307692	0.233333	0.227273	0.189655	C[C@@]1(C[C@@H]2O)[C@@](OC3CCC)(C(CO)=O)[C@H](O3)C[C@@]1([H])[C@@](CC4)([H])[C@@]2([H])[C@](C=C5)(C)C4=CC5=O
Bumetanide											0.271605	0.180556	0.26506	0.27027	0.231707	0.202703	NS(c1cc(C(O)=O)cc(NCCCC)c1Oc2ccccc2)(=O)=O
Bupivacaine											0.306452	0.26	0.566038	0.333333	0.58	0.264151	O=C(Nc1c(C)cccc1C)C2N(CCCC)CCCC2
Buprenorphine											0.409091	0.190476	0.507937	0.235294	0.4	0.253968	CO[C@]12[C@@]3([H])[C@@](c4c5ccc(O)c4O3)(CC6)[C@](C[C@]1([H])C(C)(O)C(C)(C)C)(CC2)[C@](C5)([H])N6CC7CC7
Busulfan											0.166667	0.0833333	0.2	0.109091	0.114754	0.12	CS(OCCCCOS(C)(=O)=O)(=O)=O
Butabarbital											0.269841	0.215686	0.28125	0.267857	0.238095	0.269231	C[C@H](C(C(NC1=O)=O)(C(N1)=O)CC)CC
Butalbital											0.269841	0.215686	0.261538	0.224138	0.21875	0.269231	CC(C)CC(C(NC1=O)=O)(C(N1)=O)CC=C
Butorphanol											0.327869	0.188679	0.509091	0.241379	0.519231	0.218182	O[C@@]12[C@](CC3)(CCCC2)c4cc(O)ccc4C[C@@]1([H])N3CC5CCC5
Calcipotriene											0.220339	0.148936	0.233333	0.166667	0.166667	0.208333	O[C@@H]1C/C(C([C@H](C1)O)=C)=C/C=C2CCC[C@@]3(C)[C@H]\2CC[C@@H]3[C@H](C)/C=C/C(C4CC4)O
Calcitonin											0.329412	0.1875	0.4375	0.253012	0.37037	0.207317	O=C([C@@H](NC([C@H]([C@H](O)C)NC([C@@H](NC([C@@H](NC([C@H](CCCCN)NC([C@H](CC(N)=O)NC([C@@H](NC([C@H](CC(O)=O)NC([C@H](CCC(N)=O)NC([C@H]([C@H](O)C)NC([C@@H](NC([C@H]([C@H](O)C)NC(CNC([C@H](CC(C)C)NC([C@H](CCSC)NC([C@H](CSSC[C@H](N)C(NCC(N[C@H]1CC(N)=O)=O)=O)NC([C@H]([C@H](O)C)NC([C@H](CO)NC([C@H](CC(C)C)NC1=O)=O)=O)=O)=O)=O)=O)=O)=O)Cc2ccc(O)cc2)=O)=O)=O)=O)Cc3ccccc3)=O)=O)=O)Cc4ccccc4)=O)CC5=CNC=…
Calcitriol											0.233333	0.142857	0.245902	0.181818	0.2	0.25	C[C@]1(CCC/2)[C@](CC[C@]1([H])[C@@](C)([H])CCCC(C)(O)C)([H])C2=C\C=C(C[C@@]3([H])O)/C([C@](O)([H])C3)=C
Candesartan											0.376812	0.166667	0.366197	0.228571	0.309859	0.140845	OC(c1cccc2c1N(Cc3ccc(c4ccccc4C5=NN=NN5)cc3)C(OCC)=N2)=O
Capsaicin											0.410714	0.297872	0.372881	0.346154	0.327586	0.3	Oc1ccc(CNC(CCCC/C=C/C(C)C)=O)cc1OC
Captopril											0.3	0.176471	0.568627	0.254545	0.381818	0.163636	O=C([C@H](C)CS)N1[C@H](C(O)=O)CCC1
Carbamazepine											0.294118	0.263158	0.333333	0.212766	0.333333	0.181818	NC(N1c2ccccc2C=Cc3ccccc13)=O
Carbazemazepine metabolite (epoxide)											0.37037	0.244444	0.310345	0.203704	0.309091	0.153846	NC(N1c2ccccc2[C@H](O3)[C@H]3c4ccccc14)=O
Carbidopa											0.375	0.282609	0.253968	0.283019	0.190476	0.3125	C[C@](C(O)=O)(NN)Cc1ccc(O)c(O)c1
Carboplatin											0.307692	0.162791	0.166667	0.18	0.178571	0.148936	O=C(O[Pt]O1)C2(CCC2)C1=O.N.N
Carisoprodol											0.285714	0.2	0.275862	0.285714	0.166667	0.288889	CC(COC(N)=O)(CCC)COC(NC(C)C)=O
Carmustine											0.166667	0.156863	0.274194	0.259259	0.339286	0.145455	O=C(NCCCl)N(N=O)CCCl
Carteolol											0.42623	0.254545	0.328358	0.344828	0.349206	0.303571	O=C1Nc2cccc(OCC(O)CNC(C)(C)C)c2CC1
Carvedilol											0.465517	0.240741	0.403226	0.288136	0.383333	0.224138	OC(COc1c(c2ccccc2N3)c3ccc1)CNCCOc4c(OC)cccc4
Caspofungin											0.36	0.2	0.464789	0.291667	0.369863	0.205479	O=C1N2[C@@H](C[C@H](C2)O)C(NC([C@@H]([C@H](c3ccc(O)cc3)O)O)C(N[C@@H]([C@@H](CCN)O)C(N4[C@@H]([C@H](CC4)O)C(N[C@H]([C@@H](C[C@@H](C(NC1[C@@H](C)O)=O)NC(CCCCCCCCC(CC(CC)C)C)=O)O)NCCN)=O)=O)=O)=O
Cefaclor											0.3	0.177419	0.24	0.223881	0.289855	0.115942	O=C1N(C(C(O)=O)=C2Cl)[C@H](SC2)[C@@H]1NC([C@H](N)c3ccccc3)=O
Cefadroxil											0.358209	0.216667	0.273973	0.223881	0.289855	0.149254	O=C1N(C(C(O)=O)=C2C)[C@@](SC2)([H])[C@@H]1NC([C@H](N)c3ccc(O)cc3)=O
Cefazolin											0.292683	0.157895	0.317073	0.197531	0.3	0.15	O=C1N(C(C(O)=O)=C2CSC3=NN=C(C)S3)[C@@](SC2)([H])[C@]1([H])NC(CN4C=NN=N4)=O
Cefdinir											0.280488	0.144737	0.244186	0.156627	0.240964	0.0963855	O=C1N(C(C(O)=O)=C2C=C)[C@H](SC2)[C@@H]1NC(/C(C3=CSC(N)=N3)=N\O)=O
Cefditoren											0.3375	0.186667	0.252874	0.180723	0.22093	0.134146	O=C1N(C(C(O)=O)=C2/C=C\C3=C(C)N=CS3)[C@@](SC2)([H])[C@]1([H])NC(/C(C4=CSC(N)=N4)=N\OC)=O
Cefepime											0.276596	0.159091	0.370787	0.193548	0.311111	0.177778	O=C1N(C(C([O-])=O)=C2C[N+]3(C)CCCC3)[C@@](SC2)([H])[C@]1([H])NC(/C(C4=CSC(N)=N4)=N\OC)=O
Cefixime											0.294118	0.135802	0.258427	0.16092	0.270588	0.129412	O=C1N(C(C(O)=O)=C2C=C)[C@@](SC2)([H])[C@]1([H])NC(/C(C3=CSC(N)=N3)=N\OCC(O)=O)=O
Cefoperazone											0.32967	0.170455	0.366667	0.217391	0.293478	0.150538	O=C1N(C(C(O)=O)=C2CSC3=NN=NN3C)[C@@](SC2)([H])[C@]1([H])NC([C@@](NC(N(CCN(CC)C4=O)C4=O)=O)([H])c5ccc(O)cc5)=O
Cefotaxime											0.333333	0.184211	0.264368	0.207317	0.232558	0.160494	O=C1N(C(C(O)=O)=C2COC(C)=O)[C@@](SC2)([H])[C@]1([H])NC(/C(C3=CSC(N)=N3)=N\OC)=O
Cefotetan											0.345238	0.1875	0.306818	0.195402	0.233333	0.151163	O=C1[C@](NC(C(S2)SC2=C(C(O)=O)C(N)=O)=O)(OC)[C@](SC3)([H])N1C(C(O)=O)=C3CSC4=NN=NN4C
Cefoxitin											0.373333	0.197183	0.296296	0.205128	0.278481	0.186667	O=C1[C@](NC(CC2=CC=CS2)=O)(OC)[C@](SC3)([H])N1C(C(O)=O)=C3COC(N)=O
Cefpodoxime											0.325301	0.179487	0.287356	0.188235	0.241379	0.156627	O=C1N(C(C(O)=O)=C2COC)[C@@](SC2)([H])[C@]1([H])NC(/C(C3=CSC(N)=N3)=N\OC)=O
Cefprozil											0.358209	0.216667	0.291667	0.223881	0.289855	0.132353	O=C1N2C(C(O)=O)=C(CS[C@@H]2[C@@H]1NC([C@H](N)c3ccc(O)cc3)=O)/C=C/C
Ceftazidime											0.306818	0.168675	0.285714	0.204545	0.255556	0.16092	O=C1N(C(C([O-])=O)=C2C[n+]3ccccc3)[C@@](SC2)([H])[C@@H]1NC(/C(C4=CSC(N)=N4)=N\OC(C)(C)C(O)=O)=O
Ceftibuten											0.315068	0.164179	0.272727	0.191781	0.287671	0.138889	O=C1N(C(C(O)=O)=CCS2)[C@@]2([H])[C@]1([H])NC(/C(C3=CSC(N)=N3)=C\CC(O)=O)=O
Ceftizoxime											0.311688	0.169014	0.240964	0.164557	0.222222	0.115385	O=C1N(C(C(O)=O)=CCS2)[C@@]2([H])[C@]1([H])NC(/C(C(N3)=CSC3=N)=N/OC)=O
Ceftriaxone											0.313953	0.17284	0.277778	0.181818	0.247191	0.137931	O=C1N(C(C(O)=O)=C2CSC(N(C)NC3=O)=NC3=O)[C@@](SC2)([H])[C@]1([H])NC(/C(C4=CSC(N)=N4)=N\OC)=O
Cefuroxime											0.358974	0.189189	0.270588	0.197531	0.238095	0.135802	O=C1N(C(C(O)=O)=C2COC(N)=O)[C@@](SC2)([H])[C@]1([H])NC(/C(C3=CC=CO3)=N\OC)=O
Celecoxib											0.243243	0.15625	0.236842	0.152778	0.216216	0.147059	FC(F)(F)C1=NN(c2ccc(S(N)(=O)=O)cc2)C(c3ccc(C)cc3)=C1
Cephalexin											0.328358	0.20339	0.263889	0.212121	0.298507	0.153846	O=C1N(C(C(O)=O)=C2C)[C@H](SC2)[C@@H]1NC([C@H](N)c3ccccc3)=O
Cephradine											0.304348	0.180328	0.260274	0.191176	0.294118	0.134328	O=C1N(C(C(O)=O)=C2C)[C@@](SC2)([H])[C@@H]1NC([C@H](N)C3=CCC=CC3)=O
Cetirizine											0.33871	0.181818	0.465517	0.254237	0.557692	0.169492	Clc1ccc(C(c2ccccc2)N(CC3)CCN3CCOCC(O)=O)cc1
Chloral hydrate											0.097561	0.0384615	0.0217391	0.125	0	0.0333333	ClC(Cl)(Cl)C(O)O
Chlorambucil											0.283019	0.219512	0.458333	0.311111	0.466667	0.227273	ClCCN(CCCl)c1ccc(CCCC(O)=O)cc1
Chlordiazepoxide											0.253521	0.183333	0.28169	0.230769	0.318182	0.209677	[O-][N+](C1)=C(c2ccccc2)c3cc(Cl)ccc3N=C1NC
Chlordiazepoxide metabolite (nor)											0.211268	0.152542	0.257143	0.203125	0.3125	0.16129	[O-][N+]1=C(c2ccccc2)c3cc(Cl)ccc3N=C(N)C1
Chloroquine											0.234375	0.196078	0.472727	0.320755	0.54	0.3	C[C@@H](CCCN(CC)CC)Nc1ccnc2cc(Cl)ccc12
Chlorothiazide											0.223684	0.136364	0.158537	0.166667	0.197368	0.128571	O=S1(c2cc(S(N)(=O)=O)c(Cl)cc2N=CN1)=O
Chlorpheniramine											0.259259	0.25	0.428571	0.340909	0.466667	0.384615	CN(C)CCC(c1ncccc1)c2ccc(Cl)cc2
Chlorpromazine											0.265625	0.188679	0.431034	0.263158	0.436364	0.288462	Clc1ccc2c(N(CCCN(C)C)c3ccccc3S2)c1
Chlorpromazine metabolite (7-hydroxy)											0.318182	0.210526	0.435484	0.278689	0.393443	0.258621	CN(C)CCCN1c2cc(Cl)ccc2Sc3cc(O)ccc13
Chlorpromazine metabolite (sulfoxide)											0.246575	0.177419	0.38806	0.242424	0.369231	0.241935	NCCCN(c1ccccc12)c3cc(Cl)ccc3S2=O
Chlorpropamide											0.205128	0.169231	0.230769	0.287879	0.243243	0.212121	O=S(c1ccc(Cl)cc1)(NC(NCCC)=O)=O
Chlorthalidone											0.276316	0.161765	0.222222	0.189189	0.158537	0.121622	OC(c1ccc(Cl)c(S(N)(=O)=O)c1)(N2)c3ccccc3C2=O
Chlorzoxazone											0.568182	0.307692	0.290909	0.304348	0.196429	0.170213	O=C1Oc2ccc(Cl)cc2N1
Cholecalciferol											0.214286	0.162791	0.272727	0.18	0.2	0.285714	C[C@]([C@@H]([C@H](C)CCCC(C)C)CC1)(CCC/2)[C@]1([H])C2=C\C=C(C[C@H]3O)/C(CC3)=C
Cholestyramine											0.222222	0.263158	0.333333	0.357143	0.28	0.405405	CC(CCc1ccc([N+](C)(C)C)cc1)c2ccc(CC)cc2.[Cl-]
Ciclesonide											0.360656	0.140351	0.287879	0.174603	0.208955	0.210526	O=C(C(C)C)OCC([C@@]12OC(C3CCCCC3)O[C@@H]1C[C@@H]4[C@]2(C)C[C@@H]([C@@H]5[C@@]6(C)C=CC(C=C6CC[C@@H]45)=O)O)=O
Ciclopirox											0.206349	0.183673	0.322034	0.155172	0.298246	0.127273	ON1C(C2CCCCC2)=CC(C)=CC1=O
Cidofovir											0.285714	0.157143	0.278481	0.216216	0.310811	0.133333	O=C1N(C=CC(N)=N1)C[C@@H](CO)OCP(O)(O)=O
Cilostazol											0.338028	0.166667	0.366197	0.178082	0.409091	0.157143	O=C1Nc2ccc(OCCCCC3=NN=NN3C4CCCCC4)cc2CC1
Cinacalcet											0.24	0.257143	0.306122	0.394737	0.363636	0.411765	FC(F)(c1cc(CCCN[C@H](C)c2cccc3c2cccc3)ccc1)F
Ciprofloxacin											0.297297	0.164179	0.361111	0.225352	0.46875	0.138889	O=C1c2cc(F)c(N3CCNCC3)cc2N(C=C1C(O)=O)C4CC4
Cisplatin											0.0454545	0.0769231	0.0212766	0.193548	0.0731707	0.0666667	Cl[Pt]Cl.N.N
Citalopram											0.349206	0.196429	0.5	0.245902	0.360656	0.290909	Fc1ccc(C2(CCCN(C)C)c3ccc(C#N)cc3CO2)cc1
Citalopram metabolite (N-desmethyl)											0.354839	0.2	0.409836	0.271186	0.366667	0.296296	CNCCCC1(c2ccc(F)cc2)c3ccc(C#N)cc3CO1
Cladribine											0.311688	0.136986	0.320513	0.210526	0.356164	0.144737	Nc1nc(Cl)nc2c1N=CN2[C@@H](C[C@@H]3O)O[C@@H]3CO
Clarithromycin											0.365079	0.236364	0.353846	0.262295	0.253731	0.285714	C[C@](C[C@@H](C)C([C@H](C)[C@@H](O)[C@@]1(O)C)=O)(OC)[C@H](O[C@H]2[C@H](O)[C@@H](N(C)C)C[C@@H](C)O2)[C@@H](C)[C@@H]([C@@H](C)C(O[C@@H]1CC)=O)O[C@H](O[C@H]3C)C[C@](OC)(C)[C@H]3O
Clemastine											0.322581	0.230769	0.584906	0.303571	0.403509	0.307692	C[C@](c1ccccc1)(OCC[C@]2([H])N(C)CCC2)c3ccc(Cl)cc3
Clindamycin											0.361111	0.212121	0.470588	0.308824	0.352113	0.2	O[C@H]([C@@H]1O)[C@H](O[C@H](SC)[C@@H]1O)[C@@H]([C@@H](Cl)C)NC([C@@H](N(C)C2)C[C@H]2CCC)=O
Clobazam											0.28125	0.207547	0.292308	0.216667	0.290323	0.192982	O=C(C1)N(c2ccccc2)c3cc(Cl)ccc3N(C)C1=O
Clofarabine											0.328767	0.144928	0.285714	0.222222	0.283784	0.121622	Clc1nc2c(N=CN2[C@@H]3O[C@H](CO)[C@H]([C@@H]3F)O)c(N)n1
Clomipramine											0.262295	0.204082	0.490566	0.283019	0.442308	0.3125	CN(C)CCCN1c2cc(Cl)ccc2CCc3ccccc13
Clomipramine metabolite (norclomipramine)											0.258065	0.2	0.454545	0.301887	0.52	0.306122	CNCCCN1c2cc(Cl)ccc2CCc3ccccc13
Clonazepam											0.263889	0.177419	0.24	0.223881	0.271429	0.149254	Clc1ccccc1C(c2cc([N+]([O-])=O)ccc2N3)=NCC3=O
Clonidine											0.271186	0.163265	0.283333	0.269231	0.403846	0.196078	Clc1cccc(Cl)c1N=C2NCCN2
Clopidogrel											0.421053	0.235294	0.509091	0.263158	0.410714	0.175439	O=C(OC)[C@H](c1ccccc1Cl)N(CC2)CC3=C2SC=C3
Clorazepate											0.327869	0.211538	0.185714	0.241379	0.19697	0.135593	Clc1ccc(N2)c(C(c3ccccc3)=NC(C(O)=O)C2=O)c1
Clotrimazole											0.245283	0.170732	0.333333	0.1875	0.333333	0.209302	Clc1ccccc1C(c2ccccc2)(c3ccccc3)N4C=CN=C4
Clozapine											0.253731	0.178571	0.387097	0.229508	0.490909	0.22807	CN1CCN(CC1)C2=Nc3cc(Cl)ccc3Nc4ccccc24
Clozapine metabolite (norclozapine)											0.220588	0.140351	0.370968	0.233333	0.588235	0.169492	Clc1ccc2c(N=C(N3CCNCC3)c4ccccc4N2)c1
Cocaine											0.385965	0.270833	0.528302	0.22807	0.327586	0.226415	O=C(OC)[C@@H]1[C@](CC2)([H])N(C)[C@]2([H])C[C@@H]1OC(c3ccccc3)=O
Cocaine metabolite (benzoylecgonine)											0.338983	0.244898	0.472727	0.206897	0.327586	0.203704	OC(C([C@H]1OC(c2ccccc2)=O)[C@@H](CCC3C1)N3C)=O
Cocaine metabolite (cocaethylene)											0.40678	0.25	0.574074	0.275862	0.35	0.232143	O=C(c1ccccc1)O[C@@H](CC2N(C)[C@@H]3CC2)[C@@H]3C(OCC)=O
Cocaine metabolite (ecgonine methyl ester)											0.362069	0.244898	0.5	0.206897	0.327586	0.226415	O=C([C@@H]([C@H]1O)[C@@H](CCC2C1)N2C)OC
Cocaine metabolite (ecgonine)											0.322034	0.22449	0.454545	0.210526	0.310345	0.207547	OC([C@@H]([C@H]1O)[C@@H](CCC2C1)N2C)=O
Codeine											0.465517	0.218182	0.5	0.225806	0.40678	0.267857	O[C@@H]1[C@@]2([H])[C@]([C@](C=C1)([H])[C@]3([H])N4C)(CC4)c5c(C3)ccc(OC)c5O2
Codeine metabolite (6-acetyl)											0.517857	0.240741	0.526316	0.245902	0.383333	0.267857	CC(O[C@@H](C=C[C@@]1([H])[C@@]2([H])C3)[C@@]4([H])[C@]1(CCN2C)c5c3ccc(OC)c5O4)=O
Codeine metabolite (norcodeine)											0.5	0.235294	0.383333	0.263158	0.385965	0.264151	O[C@@H](C=C[C@@]1([H])[C@@]2([H])C3)[C@@]4([H])[C@]1(CCN2)c5c3ccc(OC)c5O4
Colchicine											0.433962	0.318182	0.278689	0.240741	0.174603	0.265306	COc1c(OC)c(OC)cc(CC[C@@H]2NC(C)=O)c1C(C2=CC3=O)=CC=C3OC
Colestipol											0.102041	0.0909091	0.272727	0.216216	0.529412	0.176471	NCCNCCN
Conivaptan											0.333333	0.2	0.409836	0.229508	0.389831	0.166667	O=C(Nc1ccc(C(N2c3ccccc3C4=C(CC2)N=C(C)N4)=O)cc1)c5c(c6ccccc6)cccc5
Cortisone											0.278689	0.153846	0.269841	0.232143	0.206349	0.207547	C[C@]1(CC2=O)[C@](CC[C@]1(O)C(CO)=O)([H])[C@@](CC3)([H])[C@@]2([H])[C@](CC4)(C)C3=CC4=O
Cromolyn											0.458333	0.155556	0.2	0.196078	0.214286	0.12	O=C1c2c(OCC(O)COc3cccc(OC(C(O)=O)=C4)c3C4=O)cccc2OC(C(O)=O)=C1
Cyanocobalamin											0.302083	0.150538	0.351064	0.208333	0.294737	0.193548	C[C@@](N([Co+]C#N)/C1=C(C)\C([C@](CC(N)=O)(C)[C@@H]/2CCC(N)=O)=NC2=C/C3=N/C([C@@H](CCC(N)=O)C(C)3C)=C(C)\C4=N5)([C@](CC(N)=O)(C)[C@@H]1CCC(N)=O)[C@@]5([H])[C@H](CC(N)=O)[C@@]4(C)CCC(NC[C@@H](C)OP(O[C@@H]6[C@@H](CO)O[C@H](N7c8cc(C)c(C)cc8N=C7)[C@@H]6O)([O-])=O)=O
Cyclobenzaprine											0.27451	0.236842	0.395833	0.272727	0.369565	0.378378	CN(C)CCC=C1c2ccccc2C=Cc3ccccc13
Cyclopentolate											0.362069	0.270833	0.5	0.296296	0.375	0.354167	OC1(CCCC1)C(C(OCCN(C)C)=O)c2ccccc2
Cyclophosphamide											0.235294	0.137931	0.365079	0.229508	0.464286	0.186441	O=P1(NCCCO1)N(CCCl)CCCl
Cyclosporin											0.304348	0.220339	0.415385	0.285714	0.353846	0.245902	CN(C([C@H](C(C)C)N(C)C([C@H](CC(C)C)N(C)C([C@H](CC(C)C)N(C)C([C@@H](C)NC([C@H](C)N1)=O)=O)=O)=O)=O)[C@]([C@H](O)[C@H](C)C/C=C/C)([H])C(N[C@@H](CC)C(N(C)CC(N(C)[C@@H](CC(C)C)C(N[C@@H](C(C)C)C(N(C)[C@@H](CC(C)C)C1=O)=O)=O)=O)=O)=O
Cyproheptadine											0.25	0.181818	0.469388	0.196078	0.511111	0.244444	CN1CCC(CC1)=C2c3ccccc3C=Cc4ccccc24
Cytarabine											0.342857	0.169231	0.297297	0.214286	0.277778	0.111111	O[C@@H]([C@@H]1O)[C@@H](O[C@@H]1CO)N(C=CC(N)=N2)C2=O
Dacarbazine											0.333333	0.265306	0.301587	0.224138	0.238095	0.2	NC(C1=C(NC=N1)/N=N/N(C)C)=O
Dactinomycin											0.375	0.194805	0.417722	0.216867	0.35	0.185185	CC(C1=O)=C(O2)C(C(C(N[C@@H]([C@@H](C)OC([C@H](C(C)C)N(C)C(CN3C)=O)=O)C(N[C@H](C(C)C)C(N4[C@H](C3=O)CCC4)=O)=O)=O)=C1N)=Nc5c2c(C)ccc5C(N[C@@H]([C@@H](C)OC(C(C(C)C)N(C)C(CN6C)=O)=O)C(N[C@H](C(C)C)C(N7[C@H](C6=O)CCC7)=O)=O)=O
Dantrolene											0.297297	0.181818	0.306667	0.191781	0.27027	0.138889	O=[N+]([O-])c1ccc(C2=CC=C(/C=N/N(C(N3)=O)CC3=O)O2)cc1
Dapsone											0.192982	0.219512	0.147541	0.204082	0.178571	0.2	O=S(c1ccc(N)cc1)(c2ccc(N)cc2)=O
Darifenacin											0.423729	0.2	0.535714	0.229508	0.490909	0.206897	O=C(C(c1ccccc1)(C2CCN(CCc3ccc(OCC4)c4c3)C2)c5ccccc5)N
Darunavir											0.333333	0.166667	0.325843	0.202247	0.266667	0.186047	O=S(c1ccc(N)cc1)(N(C[C@H]([C@H](Cc2ccccc2)NC(O[C@H]3CO[C@H]4OCC[C@@H]34)=O)O)CC(C)C)=O
Dasatinib											0.3	0.178082	0.413333	0.266667	0.43662	0.168831	Clc1c(NC(C2=CN=C(Nc3cc(N4CCN(CC4)CCO)nc(C)n3)S2)=O)c(C)ccc1
Daunorubicin											0.440678	0.288462	0.279412	0.266667	0.202899	0.290909	Oc1c(C(c2c3c(OC)ccc2)=O)c(C3=O)c(O)c([C@@H](O[C@H](O[C@H]4C)C[C@H](N)[C@@H]4O)C5)c1C[C@@]5(O)C(C)=O
Decitabine											0.323944	0.151515	0.333333	0.197183	0.352941	0.142857	O=C1N=C(N)N=CN1C2OC(CO)C(C2)O
Deferasirox											0.323077	0.192982	0.275362	0.184615	0.253731	0.125	O=C1C=CC=C/C1=C2N(c3ccc(C(O)=O)cc3)N/C(N\2)=C4C(C=CC=C\4)=O
Delavirdine mesylate											0.287356	0.175	0.357143	0.197674	0.341463	0.166667	CC(C)Nc1c(N(CC2)CCN2C(C(N3)=Cc4c3ccc(NS(C)(=O)=O)c4)=O)nccc1.CS(O)(=O)=O
Delorazepam											0.293103	0.23913	0.262295	0.294118	0.303571	0.196078	Clc1ccc(N2)c(C(c3ccccc3Cl)=NCC2=O)c1
Demeclocycline											0.347826	0.25	0.266667	0.253731	0.197368	0.215385	O[C@]1(C(O)=C2C3=O)[C@](C[C@]2([H])[C@@](O)([H])c4c3c(O)ccc4Cl)([H])[C@@](N(C)C)([H])C(O)=C(C(N)=O)C1=O
Desipramine											0.280702	0.222222	0.470588	0.28	0.577778	0.340909	CNCCCN1c2ccccc2CCc3ccccc13
Desipramine metabolite (2-hydroxy)											0.322581	0.230769	0.473684	0.303571	0.509434	0.283019	CNCCCN1c2ccc(O)cc2CCc3ccccc13
Desloratadine											0.254237	0.166667	0.333333	0.25	0.531915	0.2	Clc1ccc(C(c2c(CC3)cccn2)=C4CCNCC4)c3c1
Desmopressin											0.283951	0.162162	0.394737	0.217949	0.39726	0.139241	O=C([C@H](CSSCCC(N[C@H](C1=O)Cc2ccc(O)cc2)=O)NC([C@@H](CC(N)=O)NC(C(CCC(N)=O)NC([C@H](N1)Cc3ccccc3)=O)=O)=O)N(CCC4)[C@@H]4C(N[C@H](CCCNC(N)=N)C(NCC(N)=O)=O)=O
Dexamethasone											0.265625	0.145455	0.238806	0.241379	0.179104	0.196429	F[C@]([C@](C=C1)(C)C2=CC1=O)([C@@H](O)C3)[C@](CC2)([H])[C@@](C[C@H]4C)([H])[C@@]3(C)[C@@]4(O)C(CO)=O
Dexpanthenol											0.315789	0.23913	0.305085	0.32	0.237288	0.297872	O[C@H](C(C)(C)CO)C(NCCCO)=O
Dexrazoxane											0.285714	0.211538	0.45614	0.285714	0.519231	0.240741	C[C@@](N(CC1=O)CC(N1)=O)([H])CN(CC2=O)CC(N2)=O
Dextromethorphan											0.357143	0.26087	0.56	0.264151	0.45098	0.319149	CN(CC1)C2C(CCCC3)C13c4cc(OC)ccc4C2
Diazepam											0.306452	0.235294	0.360656	0.285714	0.338983	0.196429	CN1c2ccc(Cl)cc2C(c3ccccc3)=NCC1=O
Diazepam metabolite (nordiazepam)											0.298246	0.244444	0.266667	0.3	0.309091	0.2	Clc1ccc(N2)c(C(c3ccccc3)=NCC2=O)c1
Diazoxide											0.232877	0.16129	0.179487	0.173913	0.205479	0.151515	O=S(c1cc(Cl)ccc1N=C2C)(N2)=O
Dibucaine											0.328125	0.218182	0.474576	0.310345	0.509091	0.267857	O=C(NCCN(CC)CC)c1cc(OCCCC)nc2ccccc12
Diclofenac											0.306122	0.277778	0.178571	0.341463	0.169811	0.219512	O=C([O-])Cc1ccccc1Nc2c(Cl)cccc2Cl.[Na+]
Dicloxacillin											0.36	0.2	0.283951	0.223684	0.190476	0.173333	O=C1N([C@@H](C(O)=O)C2(C)C)[C@@](S2)([H])[C@@H]1NC(C3=C(C)ON=C3c4c(Cl)cccc4Cl)=O
Dicyclomine											0.314815	0.232558	0.553191	0.319149	0.408163	0.266667	O=C(OCCN(CC)CC)C1(CCCCC1)C2CCCCC2
Didanosine											0.391304	0.181818	0.4	0.225352	0.382353	0.138889	O=C1C2=C(N=CN1)N(C=N2)[C@@H](CC3)O[C@]3([H])CO
Diflunisal											0.297872	0.194444	0.145455	0.209302	0.0925926	0.0930233	Fc1cc(F)ccc1c2ccc(O)c(C(O)=O)c2
Digoxin											0.354839	0.137931	0.264706	0.171875	0.205882	0.166667	O[C@]([C@@](CC1)([H])[C@@]2([H])[C@](CC3)(C)[C@@]1([H])C[C@H]3O[C@H](O[C@@H]4C)C[C@H](O)[C@@H]4O[C@H](O[C@@H]5C)C[C@H](O)[C@@H]5O[C@H](O[C@@H]6C)C[C@H](O)[C@@H]6O)(CC7)[C@@]([C@H](O)C2)(C)[C@H]7C(CO8)=CC8=O
Dihydrocodeine											0.435484	0.20339	0.516667	0.212121	0.42623	0.271186	O[C@@H](CC[C@@]1([H])[C@@]2([H])C3)[C@@]4([H])[C@]1(CCN2C)c5c3ccc(OC)c5O4
Dihydromorphine											0.419355	0.186441	0.5	0.215385	0.433333	0.254237	O[C@@H](CC[C@@]1([H])[C@@]2([H])C3)[C@@]4([H])[C@]1(CCN2C)c5c3ccc(O)c5O4
Diltiazem											0.409091	0.229508	0.397059	0.253731	0.338235	0.234375	O=C1[C@@](OC(C)=O)([H])[C@](Sc2ccccc2N1CCN(C)C)([H])c3ccc(OC)cc3
Dimenhydrinate											0.368421	0.211268	0.394737	0.283784	0.324675	0.216216	O=C(N1C)C(NC(Cl)=N2)=C2N(C)C1=O.CN(C)CCOC(c3ccccc3)c4ccccc4
Dinoprostone											0.240741	0.139535	0.277778	0.208333	0.181818	0.152174	O=C(C1)[C@H](C/C=C\CCCC(O)=O)[C@@H](/C=C/[C@@H](O)CCCCC)[C@@H]1O
Diphenhydramine											0.333333	0.352941	0.466667	0.375	0.377778	0.388889	CN(C)CCOC(c1ccccc1)c2ccccc2
Dipivefrin											0.461538	0.318182	0.322034	0.367347	0.233333	0.347826	O=C(C(C)(C)C)Oc1cc(C(O)CNC)ccc1OC(C(C)(C)C)=O
Dipyridamole											0.279412	0.15	0.412698	0.21875	0.545455	0.15873	OCCN(CCO)c1nc(N2CCCCC2)c3nc(N(CCO)CCO)nc(N4CCCCC4)c3n1
Dirithromycin											0.391304	0.21875	0.380282	0.26087	0.342857	0.28125	C[C@@H]([C@H]([C@H](C)C[C@@](C)(O)[C@H](O[C@H]1[C@H](O)[C@@H](N(C)C)C[C@@H](C)O1)[C@H]2C)N3)[C@H]([C@](C)(O)[C@@H](CC)OC([C@H](C)[C@H]2O[C@H](O[C@H]4C)C[C@](OC)(C)[C@H]4O)=O)O[C@]3([H])COCCOC
Disopyramide											0.233333	0.272727	0.433962	0.326531	0.411765	0.363636	NC(C(c1ncccc1)(CCN(C(C)C)C(C)C)c2ccccc2)=O
Dobutamine											0.351852	0.25	0.339286	0.361702	0.365385	0.311111	Oc1c(O)ccc(CCNC(C)CCc2ccc(O)cc2)c1
Docetaxol											0.40625	0.241379	0.260274	0.265625	0.173333	0.245902	C[C@]1(C([C@@H]2O)=O)[C@@]([C@H](OC(c3ccccc3)=O)[C@@](C[C@@H]4OC([C@H](O)[C@@H](NC(OC(C)(C)C)=O)c5ccccc5)=O)(O)C(C)(C)C2=C4C)([H])[C@@]6(OC(C)=O)[C@](C[C@@H]1O)([H])OC6
Dofetilide											0.293333	0.215385	0.356164	0.257143	0.30137	0.238806	CS(Nc1ccc(CCN(C)CCOc2ccc(NS(C)(=O)=O)cc2)cc1)(=O)=O
Dolasetron											0.433962	0.26087	0.444444	0.264151	0.396226	0.169811	O=C1CN2[C@@]3([H])C[C@]1([H])C[C@]2([H])C[C@@H](OC(C4=CNc5ccccc45)=O)C3
Donepezil											0.45283	0.255319	0.58	0.259259	0.470588	0.211538	O=C1c2cc(OC)c(OC)cc2C[C@H]1CC3CCN(Cc4ccccc4)CC3
Dorzolamide											0.297297	0.164179	0.306667	0.242857	0.27027	0.223881	O=S1(C(SC(S(N)(=O)=O)=C2)=C2[C@@H](NCC)C[C@@H]1C)=O
Dothiepin											0.277778	0.214286	0.365385	0.25	0.367347	0.341463	CN(C)CC/C=C1c2ccccc2CSc3ccccc\13
Doxazosin											0.408451	0.223881	0.39726	0.213333	0.380282	0.162162	Nc1nc(N(CC2)CCN2C(C3Oc4ccccc4OC3)=O)nc5cc(OC)c(OC)cc51
Doxepin											0.42	0.261905	0.403846	0.291667	0.352941	0.325581	CN(C)CC/C=C1c2ccccc2COc3ccccc\13
Doxorubicin											0.467742	0.258621	0.328571	0.28125	0.271429	0.262295	Oc1c(C(c2c3c(OC)ccc2)=O)c(C3=O)c(O)c([C@](O[C@H](O[C@H]4C)C[C@H](N)[C@@H]4O)([H])C5)c1C[C@@]5(O)C(CO)=O
Doxycycline											0.387097	0.283019	0.275362	0.241935	0.2	0.241379	O[C@]1(C(O)=C2C3=O)[C@]([C@@H](O)[C@]2([H])[C@@H](C)c4c3c(O)ccc4)([H])[C@H](N(C)C)C(O)=C(C(N)=O)C1=O
Dronabinol											0.290909	0.177778	0.303571	0.215686	0.210526	0.266667	Oc1cc(CCCCC)cc(O2)c1[C@@](C=C3C)([H])[C@](CC3)([H])C2(C)C
Droperidol											0.28	0.164179	0.441176	0.208333	0.446154	0.138889	O=C1N(C2=CCN(CCCC(c3ccc(F)cc3)=O)CC2)c4ccccc4N1
Drospirenone											0.333333	0.173913	0.298246	0.166667	0.147541	0.183673	C[C@@]12[C@](OC3=O)(CC3)[C@@H](C4)[C@@H]4[C@@]1([H])[C@@]([C@@H]5[C@H]6C5)([H])[C@]([C@](C6=CC7=O)(CC7)C)([H])CC2
Duloxetine											0.392157	0.261905	0.351852	0.319149	0.352941	0.325581	CNCC[C@@H](C1=CC=CS1)Oc2c3ccccc3ccc2
Dutasteride											0.287879	0.218182	0.338462	0.245902	0.31746	0.290909	FC(F)(c1ccc(C(F)(F)F)c(NC([C@@H]2[C@@]3(C)CCC4[C@@H](CC[C@H]5NC(C=C[C@]45C)=O)[C@@H]3CC2)=O)c1)F
Echothiophate											0.216667	0.145833	0.339286	0.207547	0.245614	0.255319	O=P(OCC)(SCC[N+](C)(C)C)OCC
Econazole											0.345455	0.191489	0.433962	0.27451	0.411765	0.132075	Clc1cc(Cl)ccc1C(OCc2ccc(Cl)cc2)CN3C=CN=C3
Edrophonium chloride											0.314815	0.292683	0.377358	0.409091	0.254545	0.325581	C[N+](CC)(C)c1cccc(O)c1.[Cl-]
Efavirenz											0.381818	0.234043	0.238095	0.240741	0.233333	0.192308	FC(F)(F)[C@@](C#CC1CC1)(O2)c3cc(Cl)ccc3NC2=O
Eletriptan											0.27027	0.169231	0.432836	0.197183	0.415385	0.230769	O=S(c1ccccc1)(CCc2cc(C(C[C@@H]3N(CCC3)C)=CN4)c4cc2)=O
Emedastine											0.338235	0.196721	0.55	0.242424	0.390625	0.222222	CN1CCN(CCC1)C(N2CCOCC)=Nc3c2cccc3
Emtricitabine											0.282051	0.123288	0.291139	0.181818	0.306667	0.116883	FC(C(N)=N1)=CN([C@H]2O[C@@H](CO)SC2)C1=O
Enalapril											0.370968	0.240741	0.611111	0.310345	0.45614	0.224138	O=C(C(C)NC(C(OCC)=O)CCc1ccccc1)N2C(C(O)=O)CCC2
Entacapone											0.305556	0.206349	0.315068	0.287879	0.194805	0.15942	Oc1c(O)c([N+]([O-])=O)cc(/C=C(C#N)/C(N(CC)CC)=O)c1
Epinastine											0.298246	0.166667	0.381818	0.181818	0.44	0.176471	NC1=NCC2c3ccccc3Cc4ccccc4N12
Epinephrine											0.466667	0.333333	0.283019	0.390244	0.28	0.3	O[C@@H](CNC)c1ccc(O)c(O)c1
Eplerenone											0.357143	0.183673	0.278689	0.155172	0.15625	0.192308	C[C@@]1(CC2)[C@]([C@H]3C4)(O3)[C@]([C@H](C(OC)=O)CC1=CC2=O)([H])[C@@](CC5)([H])[C@@]4(C)[C@]5(O6)CCC6=O
Epoprostenol											0.309091	0.125	0.298246	0.188679	0.186441	0.137255	O[C@H]1C(/C=C/[C@@H](O)CCCCC)[C@@H](C/2)[C@H](C1)OC2=C/CCCC(O)=O
Eprosartan											0.313433	0.166667	0.47541	0.253968	0.365079	0.193548	OC(/C(CC1=CC=CS1)=C/C2=CN=C(CCCC)N2Cc3ccc(C(O)=O)cc3)=O
Eptifibatide											0.2875	0.148649	0.363636	0.205128	0.364865	0.141026	O=C(N(CCC1)[C@@H]1C(N[C@@H](CSSCCC2=O)C(N2[C@H]3CCCCNC(N)=N)=O)=O)[C@@H](NC([C@H](CC(O)=O)NC(CNC3=O)=O)=O)CC4=CNc5ccccc45
Erlotinib											0.448276	0.245283	0.30303	0.25	0.301587	0.25	COCCOc1c(OCCOC)cc2c(c1)c(Nc3cccc(C#C)c3)ncn2
Ertapenem											0.366197	0.215385	0.375	0.257143	0.319444	0.169014	O=C(c1cccc(NC([C@H]2NC[C@H](C2)SC3=C(C(O)=O)N4C([C@@H]([C@H]4[C@H]3C)[C@@H](C)O)=O)=O)c1)O
Erythromycin											0.359375	0.232143	0.348485	0.258065	0.268657	0.303571	O=C1O[C@@H]([C@](C)([C@@H]([C@@H](C)C([C@@H](C[C@](C)([C@@H]([C@@H](C)[C@@H]([C@H]1C)O[C@@H]2O[C@@H](C)[C@@H]([C@](C2)(C)OC)O)O[C@H]3O[C@H](C[C@H]([C@@H]3O)N(C)C)C)O)C)=O)O)O)CC
Escitalopram											0.349206	0.196429	0.5	0.245902	0.360656	0.290909	Fc1ccc([C@]2(CCCN(C)C)OCc3c2ccc(C#N)c3)cc1
Esmolol											0.5	0.357143	0.350877	0.434783	0.237288	0.326087	OC(CNC(C)C)COc1ccc(CCC(OC)=O)cc1
Esomeprazole											0.4	0.216667	0.291667	0.223881	0.253521	0.203125	O=S(Cc1c(C)c(OC)c(C)cn1)C(N2)=Nc3c2ccc(OC)c3
Estazolam											0.258065	0.132075	0.333333	0.189655	0.333333	0.142857	Clc1ccc(N2C3=NN=C2)c(C(c4ccccc4)=NC3)c1
Estradiol											0.269231	0.170732	0.259259	0.1875	0.207547	0.238095	C[C@]1(CC2)[C@](CC[C@@H]1O)([H])[C@@]3([H])[C@@]2([H])c4ccc(O)cc4CC3
Estramustine											0.353846	0.186441	0.428571	0.274194	0.365079	0.254237	C[C@@]12[C@](CC[C@]2([H])O)([H])[C@@]3([H])[C@@](CC1)([H])c4ccc(OC(N(CCCl)CCCl)=O)cc4CC3
Eszopiclone											0.324675	0.166667	0.405405	0.207792	0.351351	0.157895	O=C(N1CCN(CC1)C)O[C@H]2c3c(C(N2c4ccc(Cl)cn4)=O)nccn3
Ethambutol											0.254902	0.210526	0.346939	0.375	0.347826	0.25	CC[C@@H](CO)NCCN[C@H](CO)CC
Ethinyl estradiol											0.259259	0.162791	0.25	0.18	0.2	0.227273	Oc1ccc(C2CCC3(C)C(C2CC4)CCC3(O)C#C)c4c1
Ethosuximide											0.301887	0.243902	0.339623	0.276596	0.218182	0.375	CC(CC1=O)(CC)C(N1)=O
Etidronic acid											0.14	0.0833333	0.0925926	0.0909091	0.0377358	0.075	CC(P(O)(O)=O)(O)P(O)(O)=O
Etodolac											0.490909	0.254902	0.4	0.327273	0.290323	0.259259	CCC(OCC1)(CC(O)=O)C(N2)=C1c3c2c(CC)ccc3
Etoposide											0.583333	0.208333	0.238095	0.218182	0.174603	0.148148	O=C1[C@]([C@]2([H])CO1)([H])[C@H](c3cc(OC)c(O)c(OC)c3)c4cc(OCO5)c5cc4[C@H]2O[C@@H]([C@H](O)[C@H]6O)O[C@H](CO7)[C@H]6O[C@@H]7C
Exemestane											0.226415	0.205128	0.288462	0.191489	0.145455	0.214286	O=C1C=C[C@@]2(C)C(C(C[C@H]3[C@@H]4CCC([C@@]4(C)CC[C@H]23)=O)=C)=C1
Ezetimibe											0.253968	0.196078	0.306452	0.22807	0.262295	0.160714	Fc1ccc([C@H](CC[C@H]2C(N([C@@H]2c3ccc(O)cc3)c4ccc(F)cc4)=O)O)cc1
Famciclovir											0.396825	0.206897	0.451613	0.253968	0.387097	0.213115	Nc1ncc2c(N(CCC(COC(C)=O)COC(C)=O)C=N2)n1
Famotidine											0.202532	0.115942	0.25974	0.146667	0.273973	0.157143	NC(N)=NC1=NC(CSCC/C(N)=N/S(N)(=O)=O)=CS1
Felodipine											0.433962	0.288889	0.3	0.34	0.233333	0.24	Clc1c(Cl)cccc1C2C(C(OCC)=O)=C(C)NC(C)=C2C(OC)=O
Fenofibrate											0.347826	0.257143	0.185185	0.261905	0.0909091	0.230769	O=C(c1ccc(Cl)cc1)c2ccc(OC(C)(C)C(OC(C)C)=O)cc2
Fenoldopam											0.350877	0.18	0.316667	0.283019	0.388889	0.166667	Clc1c(O)c(O)cc2c1CCNCC2c3ccc(O)cc3
Fenoprofen											0.368421	0.307692	0.173913	0.228571	0.111111	0.151515	CC(C(O)=O)c1cccc(Oc2ccccc2)c1
Fentanyl											0.233333	0.217391	0.583333	0.27451	0.531915	0.2	O=C(CC)N(c1ccccc1)C(CC2)CCN2CCc3ccccc3
Finasteride											0.283333	0.229167	0.362069	0.236364	0.339286	0.340426	C[C@]1(CC2)[C@](CC[C@@H]1C(NC(C)(C)C)=O)([H])[C@@](CC3)([H])[C@@]2([H])[C@](C=C4)(C)[C@]3([H])NC4=O
Flavoxate											0.416667	0.196429	0.474576	0.225806	0.431034	0.145161	O=C1c2cccc(C(OCCN3CCCCC3)=O)c2OC(c4ccccc4)=C1C
Flecainide											0.323077	0.192982	0.333333	0.283333	0.423729	0.2	O=C(NCC1CCCCN1)c2cc(OCC(F)(F)F)ccc2OCC(F)(F)F
Floxuridine											0.306667	0.142857	0.315789	0.202703	0.333333	0.135135	O=C(NC1=O)N(C=C1F)[C@@H](C[C@@H]2O)O[C@@H]2CO
Fluconazole											0.306452	0.188679	0.383333	0.241379	0.338983	0.218182	OC(CN1C=NC=N1)(CN2C=NC=N2)c3ccc(F)cc3F
Fludarabine phosphate											0.3125	0.144737	0.27381	0.185185	0.256098	0.123457	Nc1nc(F)nc2c1N=CN2[C@@H]([C@@H](O)[C@@H]3O)O[C@@H]3COP(O)(O)=O
Fludrocortisone											0.261538	0.142857	0.253731	0.237288	0.19403	0.192982	F[C@]([C@@]1(C)CC2)([C@@H](O)C3)[C@](CCC1=CC2=O)([H])[C@@](CC4)([H])[C@@]3(C)[C@@]4(O)C(CO)=O
Flumazenil											0.402985	0.206349	0.432836	0.25	0.295775	0.19403	O=C1c2cc(F)ccc2N(C=N3)C(CN1C)=C3C(OCC)=O
Flunisolide											0.349206	0.135593	0.242857	0.225806	0.185714	0.20339	C[C@@]1(C[C@@H]2O)[C@@](OC3(C)C)(C(CO)=O)[C@@](O3)([H])C[C@@]1([H])[C@@](C[C@@H]4F)([H])[C@@]2([H])[C@](C=C5)(C)C4=CC5=O
Flunitrazepam											0.283784	0.184615	0.293333	0.211268	0.273973	0.157143	CN1c2ccc([N+]([O-])=O)cc2C(c3ccccc3F)=NCC1=O
Flunitrazepam metabolite (7-amino)											0.3125	0.245283	0.34375	0.271186	0.344262	0.206897	Fc1ccccc1C(c2cc(N)ccc2N3C)=NCC3=O
Flunitrazepam metabolite (desmethyl)											0.263889	0.177419	0.24	0.205882	0.271429	0.149254	[O-][N+](c1ccc(N2)c(C(c3ccccc3F)=NCC2=O)c1)=O
Fluorouracil											0.233333	0.191489	0.1875	0.203704	0.2	0.132075	O=C(N1)C(F)=CNC1=O
Fluoxetine											0.301887	0.275	0.290909	0.363636	0.34	0.375	CNCCC(Oc1ccc(C(F)(F)F)cc1)c2ccccc2
Fluoxymesterone											0.233333	0.166667	0.245902	0.203704	0.16129	0.2	F[C@]([C@](CC1)(C)C2=CC1=O)([C@@H](O)C3)[C@](CC2)([H])[C@@](CC4)([H])[C@@]3(C)[C@]4(O)C
Flurazepam											0.267606	0.2	0.483871	0.306452	0.396825	0.1875	Clc1ccc(N2CCN(CC)CC)c(C(c3ccccc3F)=NCC2=O)c1
Flurazepam metabolite (2-hydroxyethyl)											0.289855	0.163934	0.378788	0.25	0.42623	0.153846	O=C1N(c2ccc(Cl)cc2C(c3ccccc3F)=NC1)CCO
Flurazepam metabolite (desalkyl)											0.263889	0.196721	0.453125	0.322581	0.459016	0.203125	O=C1N(c2ccc(Cl)cc2C(c3ccccc3F)=NC1)CCNCC
Flurbiprofen											0.285714	0.241379	0.142857	0.216216	0.106383	0.142857	Fc1cc(C(C)C(O)=O)ccc1c2ccccc2
Flutamide											0.262295	0.255319	0.215385	0.236364	0.153846	0.235294	FC(F)(F)c1cc(NC(C(C)C)=O)ccc1[N+]([O-])=O
Fluticasone propionate											0.306452	0.145455	0.257576	0.220339	0.161765	0.196429	C[C@@]1(C[C@@H]2O)[C@@](OC(CC)=O)(C(SCF)=O)[C@H](C)C[C@@]1([H])[C@@](C[C@@H]3F)([H])[C@@]2(F)[C@](C=C4)(C)C3=CC4=O
Fluvastatin											0.372881	0.235294	0.383333	0.263158	0.253968	0.218182	CC(C)N1C(/C=C/[C@H](O)C[C@H](O)CC(O)=O)=C(c2ccc(F)cc2)c3ccccc31
Fluvoxamine											0.269841	0.24	0.344262	0.314815	0.344828	0.32	FC(F)(F)c1ccc(/C(CCCCOC)=N/OCCN)cc1
Formoterol											0.410714	0.326087	0.327869	0.4	0.283333	0.326531	O[C@H](CN[C@@H](C)Cc1ccc(OC)cc1)c2ccc(O)c(NC=O)c2
Fosamprenavir											0.303371	0.166667	0.325843	0.202247	0.252747	0.186047	O=C(N[C@H]([C@@H](CN(S(=O)(c1ccc(N)cc1)=O)CC(C)C)OP(O)(O)=O)Cc2ccccc2)O[C@H]3CCOC3
Foscarnet											0.166667	0.0857143	0.0943396	0.0930233	0.0384615	0.05	OP(C(O)=O)(O)=O
Fosfomycin											0.22	0.131579	0.145455	0.130435	0.0727273	0.0930233	OP([C@@H](O1)[C@@H]1C)(O)=O
Fosinopril											0.318841	0.196721	0.55	0.242424	0.390625	0.203125	O=C(CP(OC(C(C)C)OC(CC)=O)(CCCCc1ccccc1)=O)N2[C@@H](C[C@H](C2)C3CCCCC3)C(O)=O
Fosphenytoin											0.319444	0.166667	0.328767	0.211268	0.309859	0.157143	O=C(N1COP(O)(O)=O)C(c2ccccc2)(NC1=O)c3ccccc3
Frovatriptan											0.333333	0.285714	0.37037	0.26	0.320755	0.288889	O=C(c1cc(C2=C(CC[C@H](C2)NC)N3)c3cc1)N
Fulvestrant											0.268657	0.116667	0.279412	0.1875	0.257576	0.183333	FC(F)(C(F)(CCCS(CCCCCCCCC[C@H]1[C@@H]2[C@H](CC[C@]3(C)[C@H](CC[C@@H]23)O)c4c(C1)cc(O)cc4)=O)F)F
Furosemide											0.32	0.173913	0.246914	0.267606	0.182927	0.133333	OC(c1cc(S(N)(=O)=O)c(Cl)cc1NCC2=CC=CO2)=O
Gabapentin											0.24	0.222222	0.306122	0.325	0.363636	0.263158	NCC1(CCCCC1)CC(O)=O
Galantamine											0.440678	0.196429	0.474576	0.206349	0.383333	0.267857	O[C@]1([H])C[C@@]2([H])[C@](C=C1)(CCN3C)c4c(C3)ccc(OC)c4O2
Gamma-hydroxybutyrate											0.186047	0.0645161	0.12766	0.166667	0.166667	0.0571429	OC(CCCO)=O
Ganciclovir											0.366197	0.161765	0.337838	0.222222	0.338028	0.121622	Oc1nc(N)nc2c1N=CN2COC(CO)CO
Gefitinib											0.402985	0.206349	0.411765	0.25	0.415385	0.176471	Fc1c(Cl)cc(Nc2c3cc(OCCCN4CCOCC4)c(OC)cc3ncn2)cc1
Gemcitabine											0.315068	0.147059	0.272727	0.208333	0.253333	0.123288	FC([C@@H]1O)(F)[C@@H](O[C@@H]1CO)N(C=CC(N)=N2)C2=O
Gemfibrozil											0.367347	0.225	0.254545	0.26087	0.160714	0.292683	Cc1ccc(C)cc1OCCCC(C)(C)C(O)=O
Gemifloxacin											0.295455	0.156627	0.364706	0.206897	0.349398	0.136364	O=C1C(C(O)=O)=CN(C2CC2)c3c1cc(F)c(N4C/C(C(CN)C4)=N\OC)n3
Gentamycin											0.380952	0.210526	0.289855	0.258065	0.307692	0.258621	O[C@@]1([C@@H]([C@H]([C@H](OC1)O[C@H]2[C@@H](C[C@@H]([C@H]([C@@H]2O)O[C@H]3O[C@@H](CC[C@H]3N)CN)N)N)O)NC)C
Glimepiride											0.215054	0.144578	0.385542	0.223529	0.321429	0.192771	O=C1N(C(NCCc2ccc(S(NC(NC(CC3)CCC3C)=O)(=O)=O)cc2)=O)CC(C)=C1CC
Glipizide											0.223529	0.162162	0.292683	0.217949	0.36	0.168831	O=S(c1ccc(CCNC(c2ncc(C)nc2)=O)cc1)(NC(NC3CCCCC3)=O)=O
Glucagon											0.376623	0.205479	0.35	0.25974	0.333333	0.226667	O=C(N[C@@H](CC(C)C)C(N[C@@H](CCSC)C(N[C@@H](CC(N)=O)C(N[C@H](C(O)=O)[C@H](O)C)=O)=O)=O)[C@@H](NC([C@H](CCC(N)=O)NC([C@H](C(C)C)NC([C@@H](NC([C@H](CC(O)=O)NC([C@H](CCC(N)=O)NC([C@H](C)NC([C@H](CCCNC(N)=N)NC([C@H](CCCNC(N)=N)NC([C@H](CO)NC([C@H](CC(O)=O)NC([C@H](CC(C)C)NC([C@@H](NC([C@H](CCCCN)NC([C@H](CO)NC([C@@H](NC([C@H](CC(O)=O)NC([C@H](CO)NC([C@H]([C@H](O)C)NC([C@@H](NC([C@H]([C@H](O)C)NC(CNC(…
Glyburide											0.252874	0.166667	0.247191	0.234568	0.27381	0.17284	O=C(NCCc1ccc(S(NC(NC2CCCCC2)=O)(=O)=O)cc1)c3cc(Cl)ccc3OC
Gonadorelin											0.341772	0.189189	0.421053	0.24359	0.386667	0.194805	O=C(N[C@@H](CO)C(N[C@H](C(NCC(N[C@@H](CC(C)C)C(N[C@@H](CCCNC(N)=N)C(N1[C@H](C(NCC(N)=O)=O)CCC1)=O)=O)=O)=O)Cc2ccc(O)cc2)=O)[C@@H](NC([C@@H](NC([C@H](CC3)NC3=O)=O)CC4=CNC=N4)=O)CC5=CNc6ccccc56
Goserelin											0.303371	0.166667	0.372093	0.229885	0.341176	0.214286	O=C(N[C@@H](CO)C(N[C@H](C(N[C@H](COC(C)(C)C)C(N[C@@H](CC(C)C)C(N[C@@H](CCCNC(N)=N)C(N1[C@H](C(NNC(N)=O)=O)CCC1)=O)=O)=O)=O)Cc2ccc(O)cc2)=O)[C@@H](NC([C@@H](NC([C@@H](N3)CCC3=O)=O)CC4=CNC=N4)=O)CC5=CNc6ccccc56
Granisetron											0.328125	0.264151	0.474576	0.225806	0.45614	0.245614	O=C(NC(CC1([H])CCC2)([H])CC2([H])N1C)C3=NN(C)c4ccccc34
Guaifenesin											0.391304	0.210526	0.2	0.25	0.169811	0.190476	COc1c(OCC(CO)O)cccc1
Halazepam											0.253731	0.178571	0.387097	0.25	0.366667	0.166667	FC(F)(F)CN1c2ccc(Cl)cc2C(c3ccccc3)=NCC1=O
Haloperidol											0.238095	0.176471	0.454545	0.254545	0.490196	0.207547	OC(CCN1CCCC(c2ccc(F)cc2)=O)(CC1)c3ccc(Cl)cc3
Heroin											0.508772	0.236364	0.517241	0.241935	0.377049	0.263158	CC(O[C@@H](C=C[C@@]1([H])[C@@]2([H])C3)[C@@]4([H])[C@]1(CCN2C)c5c3ccc(OC(C)=O)c5O4)=O
Heroin metabolite (6-acetylmorphine)											0.508772	0.236364	0.517241	0.241935	0.377049	0.263158	CC(O[C@@H](C=C[C@@]1([H])[C@@]2([H])C3)[C@@]4([H])[C@]1(CCN2C)c5c3ccc(O)c5O4)=O
Hydralazine											0.226415	0.205128	0.175439	0.191489	0.285714	0.186047	NNc1nncc2ccccc21
Hydrochlorothiazide											0.24359	0.128571	0.178571	0.205479	0.233766	0.121622	O=S1(c2cc(S(N)(=O)=O)c(Cl)cc2NCN1)=O
Hydrocodone											0.482759	0.236364	0.571429	0.241935	0.4	0.263158	O=C1[C@H]2[C@]([C@](CC1)([H])[C@]3([H])N4C)(CC4)c5c(C3)ccc(OC)c5O2
Hydromorphone											0.465517	0.218182	0.553571	0.225806	0.40678	0.245614	O=C1[C@H]2[C@]([C@](CC1)([H])[C@]3([H])N4C)(CC4)c5c(C3)ccc(O)c5O2
Hydroscyamine											0.403509	0.24	0.54717	0.267857	0.392857	0.222222	O=C(C(CO)c1ccccc1)OC2CC3N(C(C2)CC3)C
Hydroxychloroquine											0.279412	0.210526	0.459016	0.368421	0.491228	0.258621	C[C@@H](CCCN(CC)CCO)Nc1ccnc2cc(Cl)ccc12
Hydroxyurea											0.196078	0.194444	0.145455	0.181818	0.0925926	0.0930233	NC(NO)=O
Hydroxyzine											0.285714	0.166667	0.45614	0.263158	0.612245	0.175439	Clc1ccc(C(c2ccccc2)N(CC3)CCN3CCOCCO)cc1
Hyoscyamine											0.403509	0.24	0.54717	0.267857	0.392857	0.222222	O=C([C@@H](c1ccccc1)CO)OC2C[C@H](CC3)N(C)[C@@H]3C2
Ibandronate											0.202899	0.12069	0.349206	0.193548	0.285714	0.210526	O=P(O)(C(CCN(C)CCCCC)(P(O)(O)=O)O)O
Ibuprofen											0.297297	0.363636	0.219512	0.3	0.121951	0.36	CC(C(O)=O)c1ccc(CC(C)C)cc1
Ibutilide											0.263158	0.2	0.361111	0.26087	0.342857	0.261538	OC(CCCN(CC)CCCCCCC)c1ccc(NS(C)(=O)=O)cc1
Idarubicin											0.423729	0.269231	0.283582	0.271186	0.205882	0.272727	Oc1c(C(c2c3cccc2)=O)c(C3=O)c(O)c4c1[C@](O[C@H](O[C@H]5C)C[C@H](N)[C@@H]5O)([H])C[C@@](C(C)=O)(O)C4
Ifosfamide											0.228571	0.133333	0.375	0.222222	0.473684	0.180328	O=P1(NCCCl)N(CCCl)CCCO1
Iloprost											0.259259	0.162791	0.25	0.204082	0.157895	0.173913	O=C(CCC/C=C1C[C@@H]2[C@H]([C@@H](C[C@@H]2C/1)O)/C=C/[C@H](C(CC#CC)C)O)O
Imatinib											0.275362	0.22807	0.451613	0.274194	0.482759	0.254237	O=C(c1ccc(CN2CCN(C)CC2)cc1)Nc3cc(Nc4nccc(c5cnccc5)n4)c(C)cc3
Imipramine											0.285714	0.227273	0.510204	0.26	0.489362	0.348837	CN(C)CCCN1c2ccccc2CCc3ccccc13
Imipramine metabolite (2-hydroxy)											0.333333	0.24	0.518519	0.267857	0.444444	0.294118	CN(C)CCCN1c2ccc(O)cc2CCc3ccccc13
Imipramine metabolite (N-oxide)											0.257576	0.203704	0.440678	0.233333	0.396552	0.301887	C[N+](C)([O-])CCCN1c2ccccc2CCc3ccccc13
Imiquimod											0.321429	0.217391	0.433962	0.25	0.44	0.276596	Nc1nc2ccccc2c3c1N=CN3CC(C)C
Inamrinone											0.240741	0.289474	0.232143	0.26087	0.27451	0.177778	O=C1C(N)=CC(c2ccncc2)=CN1
Indapamide											0.265823	0.171429	0.259259	0.197368	0.209877	0.162162	CC1N(NC(c2ccc(Cl)c(S(N)(=O)=O)c2)=O)c3ccccc3C1
Indinavir											0.347222	0.215385	0.434783	0.257143	0.439394	0.238806	O[C@H]1[C@@H](NC([C@@H](C[C@H](O)CN(CC2)[C@H](C(NC(C)(C)C)=O)CN2Cc3cnccc3)Cc4ccccc4)=O)c5ccccc5C1
Indomethacin											0.40678	0.25	0.370968	0.275862	0.227273	0.232143	CC1=C(CC(O)=O)c2cc(OC)ccc2N1C(c3ccc(Cl)cc3)=O
Ipratropium bromide											0.369231	0.224138	0.491803	0.290323	0.338462	0.25	C[N@@+]1(C(C)C)[C@@](CC[C@@]1([H])C2)([H])C[C@@H]2OC(C(CO)c3ccccc3)=O.[Br-]
Irbesartan											0.28	0.181818	0.462687	0.242857	0.382353	0.223881	O=C(N1Cc2ccc(c3ccccc3C4=NN=NN4)cc2)C5(CCCC5)N=C1CCCC
Irinotecan											0.353659	0.148148	0.43038	0.186047	0.3625	0.168675	O=C1N2C(c(c(C2)c3CC)nc4c3cc(OC(N(CC5)CCC5N6CCCCC6)=O)cc4)=CC([C@@]7(O)CC)=C1COC7=O
Isoniazid											0.255319	0.366667	0.270833	0.315789	0.23913	0.216216	O=C(NN)c1ccncc1
Isoproterenol											0.466667	0.371429	0.283019	0.5	0.230769	0.368421	Oc1c(O)cc(C(CNC(C)C)O)cc1
Isosorbide dinitrate											0.315789	0.0754717	0.203125	0.0819672	0.15873	0.0338983	O=[N+]([O-])O[C@H]1[C@@](OC2)([H])[C@](OC1)([H])[C@@H]2O[N+]([O-])=O
Isosorbide mononitrate											0.310345	0.0740741	0.2	0.0806452	0.174603	0.0508475	O[C@]1([H])[C@]2([H])[C@@](OC1)([H])[C@@](O[N+]([O-])=O)([H])CO2
Isotretinoin											0.208333	0.212121	0.25	0.195122	0.12	0.294118	CC1(C)C(/C=C/C(C)=C/C=C/C(C)=C\C(O)=O)=C(C)CCC1
Isradipine											0.431034	0.27451	0.268657	0.213115	0.208955	0.210526	CC(N1)=C(C(OC(C)C)=O)C(C(C(OC)=O)=C1C)C2=CC=CC3=NON=C23
Itraconazole											0.353659	0.1625	0.43038	0.228916	0.329268	0.154762	Clc1cc(Cl)ccc1C(CN2C=NC=N2)(OC3)OC3COc4ccc(N(CC5)CCN5c6ccc(N(C=NN7C(C)CC)C7=O)cc6)cc4
Ketoconazole											0.378378	0.166667	0.464789	0.24	0.369863	0.157895	Clc1cc(Cl)ccc1[C@@](CN2C=CN=C2)(OC3)O[C@H]3COc4ccc(N(CC5)CCN5C(C)=O)cc4
Ketoprofen											0.324324	0.347826	0.186047	0.25	0.119048	0.166667	O=C(c1ccccc1)c2cccc(C(C)C(O)=O)c2
Ketorolac											0.431373	0.25	0.5	0.254902	0.314815	0.156863	O=C(c1ccccc1)C2=CC=C3N2CCC3C(O)=O
Ketotifen											0.327869	0.211538	0.509091	0.220339	0.436364	0.196429	O=C1C2=C(C=CS2)C(c3ccccc3C1)=C(CC4)CCN4C
Lactulose											0.346154	0.0833333	0.2	0.150943	0.214286	0.0980392	O[C@H]1[C@@H]([C@@H](CO)O[C@@]1(CO)O)O[C@@H]2O[C@@H]([C@@H]([C@@H]([C@H]2O)O)O)CO
Lamivudine											0.30137	0.132353	0.310811	0.178082	0.328571	0.125	O=C1N(C=CC(N)=N1)[C@H](CS2)O[C@H]2CO
Lamotrigine											0.213115	0.166667	0.169231	0.203704	0.263158	0.153846	Nc1nc(N)nnc1c2cccc(Cl)c2Cl
Lansoprazole											0.338028	0.166667	0.293333	0.211268	0.24	0.173913	O=S(Cc1nccc(OCC(F)(F)F)c1C)C2=Nc3ccccc3N2
Lapatinib											0.345679	0.166667	0.290698	0.25	0.289157	0.202532	Fc1cc(COc2c(Cl)cc(Nc3c4cc(C5=CC=C(CNCCS(=O)(C)=O)O5)ccc4ncn3)cc2)ccc1
Latanoprost											0.283019	0.219512	0.320755	0.229167	0.2	0.2	O[C@@H](C1)[C@H](C/C=C\CCCC(OC(C)C)=O)[C@@H](CC[C@@H](O)CCc2ccccc2)[C@@H]1O
Leflunomide											0.357143	0.26087	0.238095	0.240741	0.174603	0.192308	O=C(Nc1ccc(C(F)(F)F)cc1)C2=C(C)ON=C2
Lenalidomide											0.333333	0.186441	0.428571	0.215385	0.457627	0.15625	O=C1NC(CCC1N2C(c3c(C2)c(N)ccc3)=O)=O
Letrozole											0.26	0.184211	0.3	0.148936	0.355556	0.166667	N#Cc1ccc(C(N2C=NC=N2)c3ccc(C#N)cc3)cc1
Leucovorin											0.2625	0.152778	0.2875	0.210526	0.375	0.144737	O=C1C2=C(NC(N)=N1)NCC(CNc3ccc(C(N[C@H](C(O)=O)CCC(O)=O)=O)cc3)N2C=O
Leuprolide											0.3375	0.186667	0.434211	0.25641	0.381579	0.192308	O=C(N[C@@H](CO)C(N[C@H](C(N[C@H](CC(C)C)C(N[C@@H](CC(C)C)C(N[C@@H](CCCNC(N)=N)C(N1[C@H](C(NCC)=O)CCC1)=O)=O)=O)=O)Cc2ccc(O)cc2)=O)[C@@H](NC([C@@H](NC([C@@H](N3)CCC3=O)=O)CC4=CN=CN4)=O)CC5=CNc6ccccc56
Levalbuterol											0.44	0.317073	0.275862	0.431818	0.22807	0.380952	O[C@@H](CNC(C)(C)C)c1ccc(O)c(CO)c1
Levallorphan											0.303571	0.195652	0.530612	0.230769	0.510638	0.229167	C=CCN1[C@@](Cc2ccc(O)cc32)([H])[C@@](CCCC4)([H])[C@@]34CC1
Levetiracetam											0.262295	0.204082	0.612245	0.259259	0.442308	0.166667	O=C1N(CCC1)[C@H](CC)C(N)=O
Levobunolol											0.471698	0.304348	0.333333	0.408163	0.288136	0.333333	O=C1c2cccc(OC[C@@H](O)CNC(C)(C)C)c2CCC1
Levocabastine											0.253731	0.178571	0.457627	0.229508	0.438596	0.22807	C[C@@H]1[C@](CCN([C@H](CC2)CC[C@]2(C#N)c3ccc(F)cc3)C1)(C(O)=O)c4ccccc4
Levodopa											0.444444	0.342857	0.264151	0.333333	0.211538	0.275	N[C@H](C(O)=O)Cc1ccc(O)c(O)c1
Levofloxacin											0.394366	0.208955	0.402778	0.232877	0.366197	0.180556	O=C1c2cc(F)c(N(CC3)CCN3C)c(OC[C@@H]4C)c2N4C=C1C(O)=O
Levonorgestrel											0.210526	0.159091	0.290909	0.2	0.196429	0.195652	O=C1C=C2[C@H](CC1)[C@H]3CC[C@@]4(CC)[C@H]([C@@H]3CC2)CC[C@@]4(O)C#C
Levorphanol											0.339286	0.23913	0.54	0.245283	0.46	0.297872	CN1[C@H]2[C@H]3[C@](CC1)(CCCC3)c4cc(O)ccc4C2
Levothyroxine											0.372549	0.3	0.241379	0.326087	0.192982	0.244444	Ic1c(O)c(I)cc(Oc2c(I)cc(C[C@H](N)C(O)=O)cc2I)c1
Lidocaine											0.320755	0.333333	0.44	0.418605	0.416667	0.333333	Cc1cccc(C)c1NC(CN(CC)CC)=O
Lindane											0.0512821	0.0952381	0.075	0.142857	0.0540541	0.08	Cl[C@H]([C@H](Cl)[C@H]1Cl)[C@H](Cl)[C@@H](Cl)[C@H]1Cl
Linezolid											0.375	0.191176	0.463768	0.267606	0.405797	0.164384	O=C(O1)N(C[C@@H]1CNC(C)=O)c2ccc(N3CCOCC3)c(F)c2
Liothyronine											0.372549	0.3	0.241379	0.326087	0.192982	0.244444	Ic1cc(C[C@H](N)C(O)=O)cc(I)c1Oc2ccc(O)c(I)c2
Lisinopril											0.33871	0.203704	0.517857	0.275862	0.528302	0.189655	O=C([C@@](CCCCN)([H])N[C@](C(O)=O)([H])CCc1ccccc1)N2[C@@](C(O)=O)([H])CCC2
Lithium carbonate											0.179487	0.0769231	0.0666667	0.0882353	0.0232558	0	O=C([O-])[O-].[Li+].[Li+]
Lodoxamide											0.358491	0.255814	0.193548	0.285714	0.147541	0.16	Clc1c(NC(C(O)=O)=O)cc(C#N)cc1NC(C(O)=O)=O
Lomefloxacin											0.311688	0.185714	0.410959	0.295775	0.434783	0.208333	Fc1c(N2CC(C)NCC2)c(F)cc3c1N(CC)C=C(C(O)=O)C3=O
Loperamide											0.271429	0.224138	0.491803	0.269841	0.42623	0.271186	O=C(N(C)C)C(c1ccccc1)(CCN(CC2)CCC2(O)c3ccc(Cl)cc3)c4ccccc4
Lopinavir											0.351351	0.205882	0.416667	0.263889	0.441176	0.194444	O=C1N(CCCN1)C(C(C)C)C(NC(CC(O)C(NC(COc2c(C)cccc2C)=O)Cc3ccccc3)Cc4ccccc4)=O
Loracarbef											0.279412	0.189655	0.271429	0.21875	0.307692	0.140625	O=C1N(C(C(O)=O)=C2Cl)[C@H](CC2)[C@@H]1NC([C@H](N)c3ccccc3)=O
Loratadine											0.313433	0.166667	0.451613	0.253968	0.433333	0.15625	Clc1ccc(C(c2ncccc2CC3)=C(CC4)CCN4C(OCC)=O)c3c1
Lorazepam											0.350877	0.229167	0.215385	0.259259	0.229508	0.145455	Clc1ccccc1C(c2cc(Cl)ccc2N3)=NC(O)C3=O
Lormetazepam											0.355932	0.24	0.301587	0.224138	0.278689	0.157895	CN1c2ccc(Cl)cc2C(c3ccccc3Cl)=NC(O)C1=O
Losartan											0.28	0.164179	0.441176	0.298507	0.424242	0.188406	ClC1=C(CO)N(Cc2ccc(c3ccccc3C4=NN=NN4)cc2)C(CCCC)=N1
Lovastatin											0.280702	0.170213	0.271186	0.207547	0.20339	0.18	C[C@@H]1[C@H](CC[C@](O2)([H])C[C@](O)([H])CC2=O)[C@@](C(C=C1)=C[C@@](C)([H])C3)([H])[C@H]3OC([C@](C)([H])CC)=O
Lubiprostone											0.298246	0.142857	0.266667	0.226415	0.220339	0.176471	FC(CCCC)([C@@]1(O[C@@H]2CC([C@H](CCCCCCC(O)=O)[C@H]2CC1)=O)O)F
Lysergic acid diethylamide											0.323077	0.236364	0.491525	0.283333	0.448276	0.263158	CN1[C@@](CC2=CNc3cccc4c23)([H])C4=C[C@@H](C(N(CC)CC)=O)C1
Magaldrate											0.0833333	0.0625	0.08	0.102564	0.0416667	0.027027	O[Al](O)O.O[Mg]O.O
Mannitol											0.2	0.0588235	0.12	0.153846	0.130435	0.0526316	O[C@H]([C@H](O)CO)[C@H](O)[C@H](O)CO
Maprotiline											0.269231	0.230769	0.387755	0.295455	0.454545	0.444444	CNCCC[C@]1(CC2)c3ccccc3[C@]2([H])c4ccccc14
Mechlorethamine											0.125	0.125	0.4	0.25	0.405405	0.25	CN(CCCl)CCCl
Meclizine											0.224138	0.177778	0.553191	0.265306	0.642857	0.212766	Clc1ccc(C(c2ccccc2)N(CC3)CCN3Cc4cccc(C)c4)cc1
Medazepam											0.271186	0.1875	0.375	0.245283	0.431373	0.244898	CN1c2ccc(Cl)cc2C(c3ccccc3)=NCC1
Medroxyprogesterone											0.267857	0.177778	0.258621	0.169811	0.169492	0.212766	C[C@]12[C@](CC[C@]1(O)C(C)=O)([H])[C@@](C[C@@H]3C)([H])[C@@](CC2)([H])[C@](CC4)(C)C3=CC4=O
Mefloquine											0.288136	0.234043	0.344828	0.313725	0.45098	0.215686	FC(F)(c1cccc2c([C@@H]([C@@]3([H])CCCCN3)O)cc(C(F)(F)F)nc12)F
Megestrol acetate											0.301887	0.186047	0.267857	0.176471	0.135593	0.195652	C[C@@]1(CC2)[C@@](OC(C)=O)(C(C)=O)CC[C@@]1([H])[C@@](C=C3C)([H])[C@@]2([H])[C@](CC4)(C)C3=CC4=O
Meloxicam											0.320988	0.202703	0.252874	0.180723	0.206897	0.148148	OC(c1ccccc1S(N2C)(=O)=O)=C2C(NC3=NC=C(C)S3)=O
Melphalan											0.309091	0.255814	0.45098	0.369565	0.458333	0.234043	ClCCN(CCCl)c1ccc(C[C@H](N)C(O)=O)cc1
Memantine											0.195652	0.275862	0.23913	0.210526	0.232558	0.464286	NC12CC3(C)CC(CC(C3)C2)(C)C1
Meperidine											0.292308	0.2	0.563636	0.25	0.464286	0.206897	O=C(N1CCCC1)C(CCN2CCCC(c3ccc(F)cc3)=O)(CC2)c4cccc(C)c4
Mephobarbital											0.306452	0.26	0.360656	0.241379	0.316667	0.264151	CC[C@](C(NC1=O)=O)(c2ccccc2)C(N1C)=O
Meprobamate											0.272727	0.181818	0.263158	0.270833	0.152542	0.244444	CC(COC(N)=O)(CCC)COC(N)=O
Mercaptopurine											0.307692	0.190476	0.206897	0.18	0.269231	0.173913	S=C1C(N=CN2)=C2N=CN1
Meropenem											0.352113	0.2	0.380282	0.225352	0.305556	0.171429	O=C1N(C(C(O)=O)=C2S[C@@](CN3)([H])C[C@@]3([H])C(N(C)C)=O)[C@@]([C@@]2([H])C)([H])[C@@]1([H])[C@@](O)([H])C
Mesalamine											0.428571	0.354839	0.192308	0.307692	0.137255	0.210526	Oc1ccc(N)cc1C(O)=O
Mesoridazine											0.257143	0.186441	0.451613	0.215385	0.433333	0.233333	CS(c1ccc2c(N(CCC3N(C)CCCC3)c4ccccc4S2)c1)=O
Metaproterenol											0.413043	0.382353	0.288462	0.513514	0.235294	0.378378	OC(CNC(C)C)c1cc(O)cc(O)c1
Metaxalone											0.604167	0.311111	0.385965	0.36	0.271186	0.211538	Cc1cc(C)cc(OCC(CN2)OC2=O)c1
Metformin											0.2	0.235294	0.215686	0.186047	0.208333	0.243243	N=C(N(C)C)NC(N)=N
Methadone											0.27451	0.382353	0.522727	0.365854	0.3125	0.5	O=C(CC)C(c1ccccc1)(CC(C)N(C)C)c2ccccc2
Methadone metabolite (EDDP)											0.245283	0.263158	0.446809	0.212766	0.28	0.405405	C/C=C1C(c2ccccc2)(c3ccccc3)C[C@@H](C)N\1C
Methadone metabolite (EMDP)											0.24	0.257143	0.454545	0.261905	0.276596	0.411765	CCC1=N[C@@H](C)CC1(c2ccccc2)c3ccccc3
Methanamine											0.147059	0.3125	0.0789474	0.153846	0.0882353	0.25	NC
Methaqualone											0.298246	0.244444	0.333333	0.203704	0.309091	0.176471	O=C1N(c2ccccc2C)C(C)=Nc3ccccc13
Methimazole											0.27451	0.205128	0.313725	0.142857	0.3125	0.186047	S=C1N(C)C=CN1
Methocarbamol											0.489796	0.309524	0.25	0.306122	0.183333	0.255319	COc1ccccc1OCC(O)COC(N)=O
Methohexital											0.28125	0.230769	0.333333	0.237288	0.269841	0.259259	C[C@H]([C@](C(N1C)=O)(C(NC1=O)=O)CC=C)C#CCC
Methotrexate											0.323944	0.206349	0.333333	0.231884	0.393939	0.212121	Nc1nc(N)nc2ncc(CN(C)c3ccc(C(N[C@H](C(O)=O)CCC(O)=O)=O)cc3)nc21
Methylergonovine											0.367647	0.229508	0.439394	0.3125	0.421875	0.253968	CN(C1)[C@@]2([H])C(c3cccc4c3C(C2)=CN4)=C[C@@]1([H])C(N[C@@](CO)([H])CC)=O
Metoclopramide											0.318182	0.254545	0.390625	0.392857	0.370968	0.258621	Clc1c(N)cc(OC)c(C(NCCN(CC)CC)=O)c1
Metolazone											0.243902	0.166667	0.223529	0.192308	0.219512	0.142857	O=C(N1c2ccccc2C)c3cc(S(N)(=O)=O)c(Cl)cc3NC1C
Metoprolol											0.46	0.341463	0.315789	0.422222	0.267857	0.372093	OC(CNC(C)C)COc1ccc(CCOC)cc1
Metronidazole											0.3	0.140625	0.367647	0.205882	0.328358	0.166667	CC1=NC=C([N+]([O-])=O)N1CCO
Mexiletine											0.452381	0.433333	0.340426	0.405405	0.229167	0.424242	Cc1cccc(C)c1OCC(N)C
Miconazole											0.339286	0.1875	0.45283	0.269231	0.403846	0.12963	Clc1cc(Cl)ccc1C(OCc2ccc(Cl)cc2Cl)CN3C=CN=C3
Midazolam											0.262295	0.156863	0.362069	0.214286	0.315789	0.166667	CC1=NC=C2N1c3ccc(Cl)cc3C(c4ccccc4F)=NC2
Midazolam metabolite (α-hydroxy)											0.3125	0.157895	0.387097	0.25	0.366667	0.147541	OCC1=NC=C2N1c3ccc(Cl)cc3C(c4ccccc4F)=NC2
Mifepristone											0.292308	0.245283	0.409836	0.209677	0.28125	0.296296	C[C@@]12[C@](CC[C@@]2(O)C#CC)([H])[C@@](CC3)([H])C([C@](c4ccc(N(C)C)cc4)([H])C1)=C(CC5)C3=CC5=O
Miglitol											0.283333	0.156863	0.436364	0.236364	0.442308	0.145455	O[C@@H]([C@@H]1O)[C@@H](CO)N(CCO)C[C@@H]1O
Milrinone											0.245283	0.297297	0.236364	0.23913	0.254902	0.209302	CC(N1)=C(C=C(C#N)C1=O)c2ccncc2
Minocycline											0.352941	0.254237	0.27027	0.220588	0.2	0.21875	O=C1/C(C([C@]2(C(C3=C(c4c(C[C@H]3C[C@H]2[C@@H]1N(C)C)c(N(C)C)ccc4O)O)=O)O)=O)=C(N)\O
Minoxidil											0.239437	0.166667	0.384615	0.19697	0.433333	0.138462	Nc1[n+]([O-])c(N)nc(N2CCCCC2)c1
Mirtazapine											0.275862	0.191489	0.433962	0.203704	0.531915	0.25	CN1CC2N(CC1)c3ncccc3Cc4ccccc24
Misoprostol											0.263158	0.173913	0.275862	0.211538	0.166667	0.234043	O[C@H](C1)[C@H](/C=C/CC(C)(O)CCCC)[C@@H](CCCCCCC(OC)=O)C1=O
Mitomycin											0.355263	0.197183	0.363636	0.220779	0.311688	0.186667	CO[C@@]1([C@H](N2)[C@H]2C3)N3C(C(C(C)=C4N)=O)=C(C4=O)[C@@H]1COC(N)=O
Mitoxantrone											0.372881	0.235294	0.360656	0.309091	0.410714	0.196429	O=C(c1c2c(O)ccc1O)c3c(NCCNCCO)ccc(NCCNCCO)c3C2=O
Modafinil											0.210526	0.243902	0.245614	0.25	0.240741	0.25	O=S(CC(N)=O)C(c1ccccc1)c2ccccc2
Moexipril											0.4375	0.254237	0.46875	0.296875	0.428571	0.21875	O=C([C@@](C)([H])N[C@@](C(OCC)=O)([H])CCc1ccccc1)N2Cc3cc(OC)c(OC)cc3C[C@@]2([H])C(O)=O
Molindone											0.442623	0.25	0.607143	0.316667	0.508772	0.233333	O=C1C2=C(CCC1CN3CCOCC3)NC(C)=C2CC
Montelukast sodium											0.31746	0.203704	0.307692	0.275862	0.227273	0.210526	O=C([O-])CC1(CSC(CCc2ccccc2C(C)(O)C)c3cccc(/C=C/c4ccc5ccc(Cl)cc5n4)c3)CC1.[Na+]
Morphine											0.448276	0.2	0.482759	0.229508	0.413793	0.25	O[C@@H]1[C@@]2([H])[C@]([C@](C=C1)([H])[C@]3([H])N4C)(CC4)c5c(C3)ccc(O)c5O2
Morphine metabolite (3-glucuronide)											0.4375	0.193548	0.446154	0.220588	0.363636	0.21875	O[C@@H](C=C[C@@]1([H])[C@@]2([H])C3)[C@@]4([H])[C@]1(CCN2C)c5c3ccc(O[C@@H]([C@@H]([C@@H](O)[C@@H]6O)O)O[C@@H]6C(O)=O)c5O4
Morphine metabolite (ethylmorphine)											0.466667	0.206897	0.525424	0.253968	0.409836	0.275862	O[C@@H](C=C[C@@]1([H])[C@@]2([H])C3)[C@@]4([H])[C@]1(CCN2C)c5c3ccc(OCC)c5O4
Morphine metabolite (normorphine)											0.45283	0.204082	0.362069	0.259259	0.388889	0.235294	O[C@@H](C=C[C@@]1([H])[C@@]2([H])C3)[C@@]4([H])[C@]1(CCN2)c5c3ccc(O)c5O4
Moxifloxacin											0.363636	0.191781	0.407895	0.230769	0.410959	0.151899	COc1c(N2C[C@]3([H])CCCN[C@]3([H])C2)c(F)cc(C4=O)c1N(C=C4C(O)=O)C5CC5
Mupirocin											0.338983	0.150943	0.285714	0.186441	0.241935	0.140351	C[C@@]([C@](O)([H])C)([H])[C@]1([H])[C@@](C[C@](CO2)([H])[C@](O)([H])[C@](O)([H])[C@]2([H])C/C(C)=C/C(OCCCCCCCCC(O)=O)=O)([H])O1
Mycophenolic acid											0.454545	0.192308	0.322581	0.224138	0.2	0.2	Cc1c(OC)c(C/C=C(C)/CCC(O)=O)c(O)c2c1COC2=O
Nabilone											0.351852	0.195652	0.339286	0.230769	0.245614	0.255319	O=C1CCC2C(C1)c3c(O)cc(C(C)(CCCCCC)C)cc3OC2(C)C
Nabumetone											0.357143	0.344828	0.229167	0.297297	0.145833	0.30303	COc1ccc2cc(CCC(C)=O)ccc2c1
Nadolol											0.444444	0.276596	0.311475	0.38	0.266667	0.333333	O[C@@]1([H])Cc2c(OCC(O)CNC(C)(C)C)cccc2C[C@@]1([H])O
Nafcillin											0.426471	0.215385	0.356164	0.257143	0.25	0.202899	O=C1N([C@](C(O)=O)([H])C2(C)C)[C@@](S2)([H])[C@]1([H])NC(c3c(OCC)ccc4ccccc34)=O
Naftifine											0.27907	0.275862	0.357143	0.277778	0.394737	0.322581	CN(C/C=C/c1ccccc1)Cc2cccc3ccccc23
Nalbuphine											0.403226	0.169492	0.508475	0.21875	0.465517	0.196721	O[C@@]1(CC2)[C@@]3(CCN(CC4CCC4)[C@]1([H])C5)c6c5ccc(O)c6O[C@H]3[C@H]2O
Nalorphine											0.413793	0.163636	0.5	0.216667	0.454545	0.192982	O[C@@H](C=C[C@@]1([H])[C@@]2([H])C3)[C@@]4([H])[C@]1(CCN2CC=C)c5c3ccc(O)c5O4
Naloxone											0.412698	0.183333	0.516667	0.230769	0.45	0.190476	O[C@@]1(CC2)[C@@]3(CCN(CC=C)[C@]1([H])C4)c5c4ccc(O)c5O[C@H]3C2=O
Naltrexone											0.419355	0.186441	0.525424	0.234375	0.457627	0.193548	O[C@@]1(CC2)[C@@]3(CCN(CC4CC4)[C@]1([H])C5)c6c5ccc(O)c6O[C@H]3C2=O
Nambumetone											0.357143	0.344828	0.229167	0.297297	0.145833	0.30303	CC(CCc1ccc2cc(OC)ccc2c1)=O
Naphazoline											0.307692	0.190476	0.372549	0.255319	0.571429	0.255814	c12ccccc1cccc2CC3=NCCN3
Naproxen											0.447368	0.37037	0.1875	0.243243	0.104167	0.205882	C[C@H](C(O)=O)c1ccc2cc(OC)ccc2c1
Naratriptan											0.2625	0.169014	0.410959	0.210526	0.414286	0.242857	CN1CCC(CC1)C2=CNc3ccc(CCS(NC)(=O)=O)cc23
Nateglinide											0.314815	0.325	0.377358	0.347826	0.301887	0.357143	O=C(N[C@@H](C(O)=O)Cc1ccccc1)[C@H](CC2)CC[C@@H]2C(C)C
Nedocromil											0.440678	0.240741	0.42623	0.310345	0.33871	0.183333	O=C1c2cc3c(OC(C(O)=O)=CC3=O)c(CCC)c2N(CC)C(C(O)=O)=C1
Nefazodone											0.2875	0.164384	0.478873	0.236842	0.364865	0.126582	O=C1N(CCOc2ccccc2)C(CC)=NN1CCCN(CC3)CCN3c4cccc(Cl)c4
Nefopam											0.42	0.261905	0.46	0.265306	0.4375	0.23913	CN1Cc2ccccc2C(c3ccccc3)OCC1
Nelarabine											0.388889	0.188406	0.307692	0.213333	0.289474	0.146667	COc1c(N=CN2C3O[C@H](CO)[C@H]([C@@H]3O)O)c2nc(N)n1
Nelfinavir											0.328767	0.215385	0.434783	0.257143	0.439394	0.238806	O=C(N[C@H]([C@@H](CN1[C@@H](C[C@@H]2CCCC[C@@H]2C1)C(NC(C)(C)C)=O)O)CSc3ccccc3)c4c(C)c(O)ccc4
Neomycin											0.396552	0.166667	0.257576	0.241379	0.295082	0.155172	OC[C@H]([C@H]([C@H]1O)O[C@H]2O[C@H]([C@H]([C@@H]([C@H]2N)O)O)CN)O[C@H]1O[C@H]([C@H]([C@@H](C[C@@H]3N)N)O)[C@@H]3O[C@H]4O[C@H](CN)[C@H]([C@@H]([C@H]4N)O)O
Nepafenac											0.269231	0.297297	0.236364	0.295455	0.230769	0.268293	O=C(c1ccccc1)c2c(N)c(CC(N)=O)ccc2
Nevirapine											0.278689	0.22449	0.333333	0.189655	0.381818	0.185185	Cc1ccnc(N(C2CC2)c3ncccc34)c1NC4=O
Niacin											0.289474	0.291667	0.214286	0.212121	0.205128	0.166667	OC(c1cnccc1)=O
Nicardipine											0.315068	0.21875	0.361111	0.242857	0.323944	0.223881	CC(N1)=C(C(OCCN(C)Cc2ccccc2)=O)C(C(C(OC)=O)=C1C)c3cccc([N+]([O-])=O)c3
Nicotine											0.272727	0.209302	0.6	0.22	0.545455	0.272727	CN(CCC1)[C@@H]1c2cccnc2
Nifedipine											0.33871	0.25	0.25	0.193548	0.227273	0.189655	CC(N1)=C(C(OC)=O)C(C(C(OC)=O)=C1C)c2ccccc2[N+]([O-])=O
Nilutamide											0.30137	0.203125	0.310811	0.194444	0.223684	0.191176	O=C(C1(C)C)N(C(N1)=O)c2ccc([N+]([O-])=O)c(C(F)(F)F)c2
Nimodipine											0.347826	0.229508	0.30137	0.235294	0.263889	0.234375	CC(N1)=C(C(OCCOC)=O)C(C(C(OC(C)C)=O)=C1C)c2cccc([N+]([O-])=O)c2
Nisoldipine											0.353846	0.22807	0.267606	0.215385	0.246377	0.233333	CC(N1)=C(C(OCC(C)C)=O)C(C(C(OC)=O)=C1C)c2ccccc2[N+]([O-])=O
Nitazoxanide											0.342857	0.1875	0.246753	0.164384	0.194805	0.126761	O=C(NC1=NC=C([N+]([O-])=O)S1)c2ccccc2OC(C)=O
Nitrazepam											0.283582	0.192982	0.257143	0.203125	0.292308	0.16129	[O-][N+](c1ccc(N2)c(C(c3ccccc3)=NCC2=O)c1)=O
Nitrazepam metabolite (7-amino)											0.303571	0.25	0.271186	0.28	0.314815	0.204082	Nc1ccc(N2)c(C(c3ccccc3)=NCC2=O)c1
Nitrofurantoin											0.305556	0.169231	0.297297	0.180556	0.260274	0.126761	O=C(N1)N(/N=C/C2=CC=C([N+]([O-])=O)O2)CC1=O
Nitroglycerin											0.178571	0.0666667	0.172414	0.0961538	0.142857	0.0612245	O=[N+]([O-])OC(CO[N+]([O-])=O)CO[N+]([O-])=O
Nizatidine											0.24359	0.161765	0.356164	0.205479	0.376812	0.220588	CN(C)CC1=NC(CSCCN/C(NC)=C/[N+]([O-])=O)=CS1
Norepinephrine											0.409091	0.294118	0.230769	0.394737	0.25	0.230769	O[C@@H](CN)c1ccc(O)c(O)c1
Norfloxacin											0.306667	0.176471	0.408451	0.271429	0.476923	0.166667	O=C(C1=CN(CC)c2c(C1=O)cc(F)c(N3CCNCC3)c2)O
Norgestrel											0.210526	0.159091	0.290909	0.2	0.196429	0.195652	O[C@]1(C#C)[C@](CC2)(CC)[C@](CC1)([H])[C@@](CC3)([H])[C@@]2([H])[C@](CC4)([H])C3=CC4=O
Nortriptyline											0.285714	0.25	0.3	0.317073	0.418605	0.4	CNCCC=C1c2ccccc2CCc3ccccc13
Nortriptyline metabolite (10-hydroxy)											0.320755	0.268293	0.309091	0.355556	0.333333	0.333333	CNCC/C=C1c2ccccc2[C@@H](O)Cc3ccccc\13
Nystatin											0.383333	0.25	0.287879	0.233333	0.246154	0.189655	O=C(C1C(CC2(OC1CC(/C=C/C=C\C=C/C=C\CC/C=C/C=C\C(C(C(C(C)OC(CC(CC(CC(CCC(C(C2)O)O)O)O)O)=O)C)O)C)O[C@@H]3O[C@@H]([C@H]([C@@H]([C@@H]3O)N)O)C)O)O)O
Octreotide											0.371429	0.21875	0.361111	0.279412	0.342857	0.188406	O=C(N[C@H](CCCCN)C(N[C@@H]([C@H](O)C)C1=O)=O)[C@@H](NC([C@H](NC([C@H](CSSC[C@@H](C(N[C@H](C(O)=O)[C@H](O)C)=O)N1)NC([C@H](N)Cc2ccccc2)=O)=O)Cc3ccccc3)=O)CC4=CNc5ccccc45
Ofloxacin											0.394366	0.208955	0.402778	0.232877	0.366197	0.180556	O=C1c2cc(F)c(N(CC3)CCN3C)c(OCC4C)c2N4C=C1C(O)=O
Olanzapine											0.298507	0.189655	0.435484	0.2	0.465517	0.237288	CC1=CC2=C(S1)Nc3ccccc3N=C2N(CC4)CCN4C
Olmesartan											0.366197	0.215385	0.477612	0.275362	0.376812	0.238806	OC(C1=C(C(C)(O)C)N=C(CCC)N1Cc2ccc(c3ccccc3C4=NN=NN4)cc2)=O
Olopatadine											0.462963	0.244898	0.396552	0.272727	0.327586	0.3	OC(Cc1ccc2c(/C(c3ccccc3CO2)=C\CCN(C)C)c1)=O
Olsalazine											0.333333	0.25	0.186441	0.229167	0.137931	0.148936	Oc1ccc(/N=N/c2ccc(O)c(C(O)=O)c2)cc1C(O)=O
Omeprazole											0.4	0.216667	0.291667	0.223881	0.253521	0.203125	O=S(Cc1ncc(C)c(OC)c1C)C2=Nc3cc(OC)ccc3N2
Ondansetron											0.385965	0.270833	0.588235	0.296296	0.425926	0.25	O=C1C(c2ccccc23)=C(CCC1CN4C(C)=NC=C4)N3C
Orlistat											0.339286	0.266667	0.375	0.294118	0.237288	0.297872	O=C([C@H](CC(C)C)NC=O)O[C@@H](CCCCCCCCCCC)C[C@@H]1OC([C@H]1CCCCCC)=O
Orphenadrine											0.346939	0.333333	0.446809	0.357143	0.361702	0.368421	Cc1ccccc1[C@@H](OCCN(C)C)c2ccccc2
Oseltamivir											0.322034	0.276596	0.290323	0.352941	0.206349	0.254902	N[C@@H](C1)[C@@H](NC(C)=O)[C@H](OC(CC)CC)C=C1C(OCC)=O
Oxacillin											0.380282	0.212121	0.298701	0.202703	0.2	0.183099	O=C1N([C@](C(O)=O)([H])C2(C)C)[C@@](S2)([H])[C@]1([H])NC(C3=C(C)ON=C3c4ccccc4)=O
Oxaprozin											0.42	0.232558	0.327273	0.215686	0.232143	0.1875	OC(CCC1=NC(c2ccccc2)=C(O1)c3ccccc3)=O
Oxazepam											0.350877	0.229167	0.215385	0.259259	0.229508	0.145455	Clc1ccc(NC2=O)c(C(c3ccccc3)=NC2O)c1
Oxcarbazepine											0.314815	0.261905	0.327273	0.215686	0.301887	0.163265	NC(N(c1ccccc1C2)c3ccccc3C2=O)=O
Oxiconazole											0.28125	0.142857	0.4	0.216667	0.37931	0.152542	Clc1cc(Cl)ccc1/C(CN2C=CN=C2)=N/OCc3ccc(Cl)cc3Cl
Oxybutynin											0.345455	0.244444	0.490196	0.326531	0.384615	0.25	OC(C1CCCCC1)(C(OCC#CCN(CC)CC)=O)c2ccccc2
Oxycodone											0.460317	0.233333	0.540984	0.238806	0.40625	0.258065	O[C@@]1(CC2)[C@@]3(CCN(C)[C@@H]1C4)c5c4ccc(OC)c5O[C@H]3C2=O
Oxycodone metabolite (noroxycodone)											0.5	0.254545	0.412698	0.278689	0.370968	0.237288	O[C@@]([C@@]1([H])C2)(CC3)[C@@]4(CCN1)c5c2ccc(OC)c5O[C@@]4([H])C3=O
Oxymorphone											0.444444	0.216667	0.52459	0.242424	0.412698	0.241935	O[C@@]1(CC2)[C@@]3(CCN(C)[C@@H]1C4)c5c4ccc(O)c5O[C@H]3C2=O
Oxytocin											0.324675	0.2	0.464789	0.273973	0.388889	0.205479	O=C([C@H](CSSC[C@H](N)C(N[C@H]1Cc2ccc(O)cc2)=O)NC([C@H](CC(N)=O)NC([C@H](CCC(N)=O)NC([C@H]([C@@H](C)CC)NC1=O)=O)=O)=O)N(CCC3)[C@@H]3C(N[C@@H](CC(C)C)C(NCC(N)=O)=O)=O
Paclitaxel											0.390625	0.245614	0.263889	0.269841	0.16	0.25	O[C@@](C(C)(C)C1=C2C)(C[C@@H]2OC([C@H](O)[C@@H](NC(c3ccccc3)=O)c4ccccc4)=O)[C@](OC(c5ccccc5)=O)(OC(C)=O)[C@]6([H])[C@@](CO7)([H])[C@@]7([H])C[C@H](O)[C@@]6(C)C([C@H]1OC(C)=O)=O
Paliperidone											0.285714	0.153846	0.410256	0.207317	0.358974	0.146341	O=C1N2C(C(CCC2)O)=NC(C)=C1CCN3CCC(CC3)C4=NOc5c4ccc(F)c5
Palonosetron											0.275862	0.191489	0.490196	0.203704	0.565217	0.153846	O=C1N(C[C@H]2c3c(CCC2)cccc31)[C@H]4C5CCN(C4)CC5
Pamidronic acid											0.180328	0.102041	0.174603	0.188679	0.22807	0.16	OC(P(O)(O)=O)(CCN)P(O)(O)=O
Pancuronium bromide											0.358209	0.216667	0.47619	0.261538	0.369231	0.222222	C[C@]([C@H]1OC(C)=O)(CC2)[C@](C[C@@H]1[N+]3(C)CCCCC3)([H])[C@@](CC4)([H])[C@@]2([H])[C@](C[C@@H]5[N+]6(C)CCCCC6)(C)[C@]4([H])C[C@@H]5OC(C)=O.[Br-].[Br-]
Pantoprazole											0.397059	0.203125	0.293333	0.211268	0.24	0.173913	O=S(Cc1nccc(OC)c1OC)C2=Nc3cc(OC(F)F)ccc3N2
Paroxetine											0.465517	0.155172	0.318182	0.225806	0.40678	0.163934	Fc1ccc([C@H](CCNC2)[C@@H]2COc3ccc4c(OCO4)c3)cc1
Pemetrexed											0.328571	0.171875	0.266667	0.183099	0.28169	0.161765	O=C([C@@H](CCC(O)=O)NC(c1ccc(CCC2=CNC(NC(N)=N3)=C2C3=O)cc1)=O)O
Pemirolast											0.272727	0.2	0.30303	0.171875	0.28125	0.147541	O=C1N(C=CC=C2C)C2=NC=C1C3=NN=NN3
Pemoline											0.431373	0.27907	0.293103	0.230769	0.20339	0.156863	O=C1C(c2ccccc2)OC(N)=N1
Penbutolol											0.418182	0.276596	0.355932	0.38	0.288136	0.333333	O[C@](CNC(C)(C)C)([H])COc1ccccc1C2CCCC2
Penciclovir											0.328767	0.161765	0.375	0.222222	0.376812	0.136986	O=C(N1)C2=C(N=C1N)N(CCC(CO)CO)C=N2
Penicillin V											0.432836	0.21875	0.361111	0.242857	0.27027	0.242424	O=C(C1N2C(C(C2SC1(C)C)NC(COc3ccccc3)=O)=O)O
Pentamidine											0.333333	0.25	0.296296	0.282609	0.32	0.2	NC(c1ccc(OCCCCCOc2ccc(C(N)=N)cc2)cc1)=N
Pentazocine											0.306452	0.211538	0.509091	0.263158	0.410714	0.313725	C[C@H]1[C@@H](N(CC=C(C)C)CC2)c3ccc(O)cc3C[C@@]12C
Pentobarbital											0.261538	0.207547	0.3125	0.258621	0.269841	0.259259	O=C(NC1=O)C(C(C)CCC)(CC)C(N1)=O
Pentoxifylline											0.362319	0.225806	0.5	0.25	0.352941	0.212121	O=C(N1CCCCC(C)=O)C(N(C)C=N2)=C2N(C)C1=O
Perindopril											0.370968	0.218182	0.526316	0.266667	0.383333	0.224138	O=C([C@@](C)([H])N[C@](CCC)([H])C(OCC)=O)N([C@H](C(O)=O)C1)[C@]2([H])[C@@]1([H])CCCC2
Permethrin											0.34	0.225	0.210526	0.288889	0.12069	0.232558	CC1(C)C(C=C(Cl)Cl)C1C(OCc2cccc(Oc3ccccc3)c2)=O
Perphenazine											0.264706	0.152542	0.419355	0.241935	0.555556	0.16129	Clc1ccc2c(N(CCCN(CC3)CCN3CCO)c4ccccc4S2)c1
Phenazopyridine											0.226415	0.205128	0.175439	0.191489	0.285714	0.186047	Nc1nc(N)ccc1/N=N/c2ccccc2
Phencyclidine											0.215686	0.189189	0.52381	0.204545	0.666667	0.263158	c1(C2(N3CCCCC3)CCCCC2)ccccc1
Phenelzine											0.145833	0.193548	0.23913	0.314286	0.358974	0.28125	NNCCc1ccccc1
Phenobarbital											0.283333	0.229167	0.253968	0.259259	0.25	0.235294	O=C(NC1=O)C(C(N1)=O)(CC)c2ccccc2
Phenytoin											0.321429	0.244444	0.266667	0.226415	0.241379	0.2	O=C(N1)C(c2ccccc2)(NC1=O)c3ccccc3
Pholcodine											0.444444	0.196721	0.5	0.223881	0.435484	0.241935	O[C@@H](C=C[C@@]1([H])[C@@]2([H])C3)[C@@]4([H])[C@]1(CCN2C)c5c3ccc(OCCN6CCOCC6)c5O4
Physostigmine											0.435484	0.245614	0.491803	0.25	0.338462	0.271186	C[C@]1(CC2)c3cc(OC(NC)=O)ccc3N(C)[C@@]1([H])N2C
Phytonadione											0.28	0.243243	0.32	0.25	0.215686	0.25	O=C(C(C/C=C(C)/CCC[C@H](C)CCC[C@H](C)CCCC(C)C)=C1C)c2ccccc2C1=O
Pimecrolimus											0.337838	0.191176	0.402778	0.285714	0.310811	0.214286	Cl[C@@H]1CC[C@@H](/C=C([C@H]2OC([C@@H]3CCCCN3C(C([C@@]4(O[C@@H]([C@H](C[C@H]4C)OC)[C@@H](OC)C[C@H](C/C(C)=C/[C@H](C(C[C@@H]([C@H]2C)O)=O)CC)C)O)=O)=O)=O)\C)C[C@H]1OC
Pindolol											0.490196	0.288889	0.344828	0.395833	0.275862	0.291667	OC(CNC(C)C)COc1cccc2c1C=CN2
Pioglitazone											0.4	0.222222	0.323077	0.25	0.301587	0.186441	O=C(N1)C(SC1=O)Cc2ccc(OCCc3ncc(CC)cc3)cc2
Piperacillin											0.320988	0.171053	0.415584	0.240506	0.346154	0.207792	O=C1N([C@@]2([H])C(O)=O)[C@@](SC2(C)C)([H])[C@]1([H])NC([C@H](NC(N(CCN(CC)C3=O)C3=O)=O)c4ccccc4)=O
Pirbuterol											0.410714	0.270833	0.306452	0.372549	0.305085	0.354167	OC(CNC(C)(C)C)c1ccc(O)c(CO)n1
Piroxicam											0.283951	0.194444	0.218391	0.17284	0.214286	0.139241	OC(c1ccccc1S(N2C)(=O)=O)=C2C(Nc3ncccc3)=O
Posaconazole											0.317647	0.160494	0.425	0.22619	0.325301	0.166667	O=C1N([C@H]([C@H](C)O)CC)N=CN1c2ccc(N3CCN(CC3)c4ccc(OCC5C[C@@](c6c(F)cc(F)cc6)(CN7N=CN=C7)OC5)cc4)cc2
Pramipexole											0.305085	0.18	0.385965	0.283019	0.442308	0.26	NC1=NC(CC2)=C(S1)C[C@@]2([H])NCCC
Pramoxime											0.381818	0.208333	0.529412	0.288462	0.510204	0.215686	CCCCOc1ccc(OCCCN2CCOCC2)cc1
Pravastatin											0.237288	0.170213	0.25	0.230769	0.163934	0.18	C[C@@H]1[C@H](CC[C@@H](O)C[C@@H](O)CC(O)=O)[C@@](C(C=C1)=C2)([H])[C@@H](OC([C@@H](C)CC)=O)C[C@@H]2O
Prazepam											0.261538	0.185185	0.4	0.258621	0.403509	0.152542	O=C1N(c2ccc(Cl)cc2C(c3ccccc3)=NC1)CC4CC4
Prazepam metabolite (3-hydroxy)											0.307692	0.175439	0.359375	0.245902	0.383333	0.126984	O=C1N(c2ccc(Cl)cc2C(c3ccccc3)=NC1O)CC4CC4
Prazosin											0.434783	0.227273	0.442857	0.216216	0.385714	0.164384	Nc1nc(N(CC2)CCN2C(C3=CC=CO3)=O)nc4cc(OC)c(OC)cc41
Pregabalin											0.23913	0.21875	0.204082	0.333333	0.195652	0.264706	NC[C@H](CC(O)=O)CC(C)C
Probenecid											0.26087	0.189655	0.412698	0.238095	0.268657	0.216667	O=S(c1ccc(C(O)=O)cc1)(N(CCC)CCC)=O
Procainamide											0.263158	0.285714	0.48	0.431818	0.489362	0.318182	O=C(NCCN(CC)CC)c1ccc(N)cc1
Procainamide metabolite (NAPA)											0.280702	0.27907	0.470588	0.422222	0.479167	0.311111	O=C(c1ccc(NC(C)=O)cc1)NCCN(CC)CC
Procarbazine											0.3	0.382353	0.34	0.473684	0.3125	0.457143	O=C(NC(C)C)c1ccc(CNNC)cc1
Prochlorperazine											0.246154	0.166667	0.431034	0.241379	0.519231	0.240741	Clc1ccc2c(N(CCCN(CC3)CCN3C)c4ccccc4S2)c1
Procyclidine											0.263158	0.173913	0.608696	0.211538	0.590909	0.234043	OC(C1CCCCC1)(CCN2CCCC2)c3ccccc3
Progesterone											0.230769	0.210526	0.294118	0.195652	0.148148	0.219512	C[C@@](C(CC1)=CC2=O)(CC2)[C@]3([H])[C@]1([H])[C@@](CC[C@@H]4C(C)=O)([H])[C@]4(C)CC3
Promethazine											0.298246	0.217391	0.407407	0.25	0.469388	0.333333	CC(N(C)C)CN1c2ccccc2Sc3ccccc13
Propafenone											0.372881	0.235294	0.383333	0.333333	0.362069	0.218182	O=C(CCc1ccccc1)c2ccccc2OCC(O)CNCCC
Propantheline bromide											0.465517	0.264151	0.42623	0.333333	0.296875	0.290909	O=C(OCC[N+](C(C)C)(C)C(C)C)C1c2ccccc2Oc3ccccc13.[Br-]
Propofol											0.324324	0.347826	0.186047	0.25	0.0930233	0.25	Oc1c(C(C)C)cccc1C(C)C
Propoxyphene											0.320755	0.3	0.469388	0.355556	0.333333	0.365854	C[C@@](CN(C)C)([H])[C@](Cc1ccccc1)(OC(CC)=O)c2ccccc2
Propoxyphene metabolite (norpropoxyphene)											0.352941	0.342105	0.392157	0.428571	0.34	0.375	C[C@H](CNC)[C@](OC(CC)=O)(c1ccccc1)Cc2ccccc2
Propylthiouracil											0.203125	0.204082	0.253968	0.236364	0.293103	0.235294	O=C(N1)C=C(CCC)NC1=S
Protriptyline											0.285714	0.25	0.326531	0.317073	0.418605	0.4	CNCCCC1c2ccccc2C=Cc3ccccc13
Pyrazinamide											0.295455	0.392857	0.255319	0.297297	0.309524	0.228571	NC(c1nccnc1)=O
Pyridoxine											0.408163	0.243902	0.314815	0.304348	0.264151	0.170213	Oc1c(C)ncc(CO)c1CO
Quetiapine											0.28169	0.140625	0.38806	0.188406	0.508475	0.149254	OCCOCCN1CCN(CC1)C2=Nc3ccccc3Sc4ccccc24
Quetiapine metabolite (7-hydroxy)											0.315068	0.147059	0.380282	0.208333	0.46875	0.138889	OCCOCCN1CCN(C2=Nc3ccc(O)cc3Sc4ccccc24)CC1
Quetiapine metabolite (S-oxide)											0.2625	0.121622	0.337662	0.164557	0.434783	0.12987	OCCOCCN1CCN(C(c2ccccc23)=Nc4ccccc4S3=O)CC1
Quinapril											0.380952	0.232143	0.483333	0.3	0.465517	0.216667	O=C([C@H](C)N[C@H](C(OCC)=O)CCc1ccccc1)N(C2)[C@H](C(O)=O)Cc3c2cccc3
Quinidine											0.375	0.255319	0.462963	0.236364	0.470588	0.188679	O[C@H]([C@](C[C@]1([H])CC2)([H])N2C[C@@H]1C=C)c3ccnc4ccc(OC)cc34
Quinine											0.375	0.255319	0.462963	0.236364	0.470588	0.188679	O[C@@H]([C@@]1([H])N(CC2)C[C@H](C=C)[C@@H]2C1)c3ccnc4ccc(OC)cc34
Rabeprazole sodium											0.342105	0.166667	0.350649	0.177215	0.282051	0.173333	[Na]N1c2ccccc2N=C1S(Cc3nccc(OCCCOC)c3C)=O
Raloxifene											0.4	0.178571	0.508772	0.229508	0.438596	0.129032	O=C(c1ccc(OCCN2CCCCC2)cc1)C(c3ccc(O)cc3S4)=C4c5ccc(O)cc5
Ramipril											0.387097	0.236364	0.54386	0.283333	0.4	0.220339	O=C([C@@](C)([H])N[C@@](C(OCC)=O)([H])CCc1ccccc1)N([C@@](C(O)=O)([H])C2)[C@]3([H])[C@@]2([H])CCC3
Ranitidine											0.297297	0.2	0.380282	0.242857	0.342857	0.223881	CN(C)CC1=CC=C(CSCCN/C(NC)=C/[N+]([O-])=O)O1
Ranolazine											0.402985	0.245902	0.454545	0.268657	0.483871	0.212121	O=C(CN1CCN(CC1)CC(COc2c(OC)cccc2)O)Nc3c(C)cccc3C
Rasagiline											0.282609	0.242424	0.326087	0.315789	0.425	0.323529	C#CCN[C@H]1c2c(CC1)cccc2
Reboxetine											0.444444	0.22449	0.403509	0.301887	0.461538	0.207547	[H][C@@]([C@]1([H])OCCNC1)(Oc2c(OCC)cccc2)c3ccccc3
Repaglinide											0.342857	0.206349	0.454545	0.268657	0.415385	0.230769	O=C(Cc1ccc(C(O)=O)c(OCC)c1)N[C@@H](CC(C)C)c2ccccc2N3CCCCC3
Retapamulin											0.338235	0.196721	0.47619	0.205882	0.328358	0.241935	C[C@@H]1[C@@]23[C@](C(CC2)=O)([H])[C@]([C@H](C)CC3)(C)[C@H](OC(CS[C@H]4C[C@@H]5N(C)[C@@H](CC5)C4)=O)C[C@@](C)(C=C)[C@H]1O
Ribavirin											0.358209	0.177419	0.291667	0.223881	0.271429	0.115942	O=C(N)C1=NN([C@@H]2O[C@H](CO)[C@H]([C@H]2O)O)C=N1
Rifabutin											0.378049	0.1875	0.419753	0.209302	0.353659	0.207317	O=C1c2c(O[C@]1(C)O/C=C/[C@H](OC)[C@@H](C)[C@@H](OC(C)=O)[C@H](C)[C@@H]3O)c(C)c(O)c(C4=O)c2C(C(N5)=C4NC(/C(C)=C\C=C\[C@H](C)[C@H](O)[C@H]3C)=O)=NC5(CC6)CCN6CC(C)C
Rifampin											0.397436	0.197368	0.3875	0.219512	0.3375	0.1875	Oc1c(/C=N/N(CC2)CCN2C)c(NC(/C(C)=C\C=C\[C@H](C)[C@@H]3O)=O)c(O)c4c(O)c(C)c(O[C@]5(C)O/C=C/[C@H](OC)[C@@H](C)[C@@H](OC(C)=O)[C@H](C)[C@H](O)[C@@H]3C)c(C5=O)c41
Rifapentine											0.402597	0.2	0.392405	0.207317	0.341772	0.160494	Oc1c(/C=N/N(CC2)CCN2C3CCCC3)c(NC(/C(C)=C\C=C\[C@H](C)[C@@H]4O)=O)c(O)c5c(O)c(C)c(O[C@]6(C)O/C=C/[C@H](OC)[C@@H](C)[C@@H](OC(C)=O)[C@H](C)[C@H](O)[C@@H]4C)c(C6=O)c51
Rifaximin											0.447761	0.234375	0.302632	0.205479	0.233766	0.169014	CC(O[C@H]1[C@@H]([C@@H]([C@@H]([C@H]([C@H](/C=C/C=C(C(Nc(c2c3N=C4C=C(C=CN42)C)c(O)c5c3c(C([C@@](O/C=C/[C@@H]([C@H]1C)OC)(O6)C)=O)c6c(C)c5O)=O)/C)C)O)C)O)C)=O
Rimantadine											0.214286	0.269231	0.177778	0.235294	0.166667	0.37037	C[C@H](N)C1(C[C@@]2([H])C3)C[C@@]3([H])C[C@@](C2)([H])C1
Rimexolone											0.25	0.181818	0.285714	0.22	0.172414	0.244444	C[C@]([C@](C)1C(CC)=O)(C[C@@H]2O)[C@](C[C@H]1C)([H])[C@@](CC3)([H])[C@@]2([H])[C@](C=C4)(C)C3=CC4=O
Risedronate											0.189655	0.133333	0.20339	0.153846	0.196429	0.170213	O=P(O)(C(P(O)(O)=O)(Cc1cnccc1)O)O
Risperidone											0.265823	0.15493	0.43662	0.213333	0.361111	0.146667	Fc1ccc(C(C(CC2)CCN2CCC3=C(C)N=C4N(CCCC4)C3=O)=NO5)c5c1
Ritonavir											0.369863	0.223881	0.378378	0.246575	0.342466	0.228571	O[C@H]([C@@H](NC(OCC1=CN=CS1)=O)Cc2ccccc2)C[C@@H](NC([C@H](C(C)C)NC(N(C)CC3=CSC(C(C)C)=N3)=O)=O)Cc4ccccc4
Rivastigmine											0.4	0.333333	0.411765	0.355556	0.283019	0.302326	O=C(N(C)CC)Oc1cccc([C@H](C)N(C)C)c1
Rizatriptan											0.327586	0.229167	0.436364	0.259259	0.470588	0.340426	CN(C)CCC1=CNc2ccc(CN3C=NC=N3)cc21
Rocuronium											0.366197	0.179104	0.5	0.222222	0.397059	0.220588	C[C@@]12C(C[C@H]([N+]3(CC=C)CCCC3)[C@@H]2OC(C)=O)C4CCC5C[C@H](O)[C@@H](N6CCOCC6)C[C@]5(C)C4CC1
Ropinirole											0.344828	0.25	0.6	0.301887	0.490196	0.28	O=C1Nc2c(C1)c(CCN(CCC)CCC)ccc2
Rosiglitazone											0.376812	0.222222	0.366197	0.246377	0.347826	0.208955	O=C(N1)C(SC1=O)Cc2ccc(OCCN(C)c3ncccc3)cc2
Rosuvastatin											0.252874	0.166667	0.261364	0.176471	0.244186	0.17284	O=S(N(C)c1nc(C(C)C)c(CC[C@H](C[C@H](CC(O)=O)O)O)c(c2ccc(F)cc2)n1)(C)=O
Salmeterol											0.350877	0.204082	0.338983	0.283019	0.415094	0.188679	OC(CNCCCCCCOCCCCc1ccccc1)c2ccc(O)c(CO)c2
Saquinavir											0.319444	0.222222	0.447761	0.264706	0.47619	0.246154	O=C(NC(C)(C)C)[C@@]1([H])N(C[C@@H](O)[C@@H](NC([C@@](CC(N)=O)([H])NC(c2ccc3ccccc3n2)=O)=O)Cc4ccccc4)C[C@@]5([H])CCCC[C@@]5([H])C1
Scopolamine											0.473684	0.245283	0.457627	0.271186	0.344262	0.206897	CN1[C@@]2([H])[C@](O3)([H])[C@]3([H])[C@]1([H])C[C@H](OC([C@H](CO)c4ccccc4)=O)C2
Secobarbital											0.257576	0.203704	0.287879	0.254237	0.265625	0.254545	O=C(NC1=O)C(C(C)CCC)(CC=C)C(N1)=O
Selegiline											0.266667	0.344828	0.475	0.371429	0.410256	0.482759	C[C@@H](N(C)CC#C)Cc1ccccc1
Sertaconazole											0.338983	0.173077	0.421053	0.25	0.375	0.12069	Clc1cc(Cl)c(C(CN2C=CN=C2)OCC3=CSc4c3cccc4Cl)cc1
Sertindole											0.243243	0.15625	0.446154	0.238806	0.525424	0.164179	Clc1ccc2c(C(C3CCN(CCN(CCN4)C4=O)CC3)=CN2c5ccc(F)cc5)c1
Sertraline											0.265306	0.294118	0.230769	0.292683	0.22449	0.371429	CN[C@]1([H])c2ccccc2[C@](CC1)([H])c3ccc(Cl)c(Cl)c3
Sibutramine											0.218182	0.25641	0.4375	0.288889	0.326531	0.472222	CN(C)C(CC(C)C)C1(CCC1)c2ccc(Cl)cc2
Simvastatin											0.266667	0.16	0.258065	0.196429	0.193548	0.24	C[C@@H]1[C@H](CC[C@@H](O2)C[C@@H](O)CC2=O)[C@@](C(C=C1)=C[C@H](C)C3)([H])[C@@]3([H])OC(C(C)(C)CC)=O
Sirolimus											0.357143	0.203125	0.405797	0.246377	0.347826	0.227273	O=C(C([C@]([C@H](C)CC1)(O)O[C@]1([H])C[C@H](OC)/C(C)=C/C=C/C=C/[C@H]2C)=O)N(CCCC3)[C@]3([H])C(O[C@](CC([C@H](C)/C=C(C)/[C@@H](O)[C@@H](OC)C([C@H](C)C2)=O)=O)([H])[C@H](C)C[C@@](CC4)([H])C[C@@H](OC)[C@@H]4O)=O
Sitagliptin											0.256757	0.153846	0.41791	0.2	0.444444	0.179104	Fc1c(F)cc(F)c(C[C@H](CC(N2CC3=NN=C(C(F)(F)F)N3CC2)=O)N)c1
Solifenacin											0.35	0.211538	0.482143	0.220339	0.462963	0.135593	O=C(N1[C@H](c2c(CC1)cccc2)c3ccccc3)O[C@@H]4C5CCN(C4)CC5
Sorafenib											0.349206	0.264151	0.225352	0.266667	0.202899	0.183333	O=C(NC)c1cc(Oc2ccc(NC(Nc3ccc(Cl)c(C(F)(F)F)c3)=O)cc2)ccn1
Sotalol											0.30303	0.259259	0.239437	0.327586	0.217391	0.285714	OC(CNC(C)C)c1ccc(NS(C)(=O)=O)cc1
Spironolactone											0.333333	0.173913	0.298246	0.166667	0.147541	0.183673	C[C@@]1(CC2)[C@](OC3=O)(CC3)CC[C@@]1([H])[C@@]([C@H](SC(C)=O)C4)([H])[C@@]2([H])[C@](CC5)(C)C4=CC5=O
Stavudine											0.369231	0.183333	0.318841	0.230769	0.279412	0.136364	O=C(NC1=O)N(C=C1C)[C@@H](C=C2)O[C@@H]2CO
Streptomycin											0.444444	0.237288	0.256757	0.261538	0.219178	0.203125	O[C@@]1(C=O)[C@@H](O[C@H](O[C@H]2CO)[C@@H](NC)[C@H](O)[C@H]2O)[C@@H](O[C@H]1C)O[C@@H]([C@H](O)[C@H]3O)[C@@H](NC(N)=N)[C@H](O)[C@H]3NC(N)=N
Streptozocin											0.276923	0.203704	0.214286	0.233333	0.208955	0.15	O[C@@H]([C@H](O)[C@H](O)CO)[C@H](C=O)NC(N(C)N=O)=O
Succinylcholine chloride											0.271186	0.1875	0.4	0.294118	0.303571	0.244898	C[N+](C)(C)CCOC(CCC(OCC[N+](C)(C)C)=O)=O.[Cl-].[Cl-]
Sucralfate											0.283582	0.0793651	0.189189	0.132353	0.135135	0.0746269	O=S(O[C@@H]1[C@](O[C@H](OS(=O)([O-])=O)[C@H]1OS(=O)([O-])=O)(COS(=O)([O-])=O)O[C@H]2[C@H](OS(=O)([O-])=O)[C@@H](OS(=O)([O-])=O)[C@H](OS(=O)([O-])=O)[C@@H](COS(=O)([O-])=O)O2)([O-])=O.O[Al](O)O.O[Al](O)O.O[Al](O)O.O[Al](O)O.O[Al](O)O.O[Al](O)O.O[Al](O)O.O[Al](O)O.O[AlH2-]O.O[AlH2-]O.O[AlH2-]O.O[AlH2-]O.O[AlH2-]O.O[AlH2-]O.O[AlH2-]O.O[AlH2-]O
Sulfacetamide											0.234375	0.22	0.173913	0.206897	0.149254	0.181818	O=S(c1ccc(N)cc1)(NC(C)=O)=O
Sulfamethoxazole											0.304348	0.2	0.243243	0.191176	0.173333	0.151515	O=S(NC1=NOC(C)=C1)(c2ccc(N)cc2)=O
Sulfasalazine											0.263158	0.164179	0.180723	0.16	0.175	0.123288	O=S(c1ccc(/N=N/c2ccc(O)c(C(O)=O)c2)cc1)(Nc3ncccc3)=O
Sulfinpyrazone											0.271429	0.163934	0.318841	0.176471	0.26087	0.119403	O=C(C1CCS(c2ccccc2)=O)N(c3ccccc3)N(C1=O)c4ccccc4
Sulindac											0.274194	0.173077	0.173913	0.186441	0.115942	0.181818	CC1=C(CC(O)=O)c2cc(F)ccc2/C1=C\c3ccc(S(C)=O)cc3
Sumatriptan											0.273973	0.190476	0.357143	0.235294	0.318841	0.295082	CN(C)CCC1=CNc2ccc(CS(NC)(=O)=O)cc21
Sunitinib											0.305556	0.1875	0.432836	0.307692	0.393939	0.212121	O=C(C1=C(C)NC(/C=C2c3c(NC/2=O)ccc(F)c3)=C1C)NCCN(CC)CC
Tacrine											0.235294	0.216216	0.3	0.173913	0.418605	0.225	Nc1c2c(CCCC2)nc3ccccc31
Tacrolimus											0.357143	0.203125	0.405797	0.246377	0.328571	0.227273	CO[C@@H](C[C@H]1C)[C@]([C@@H](OC)C[C@@H](C)C/C(C)=C/[C@@H](CC=C)C(C[C@@H]2O)=O)([H])O[C@@]1(O)C(C(N(CCCC3)[C@]3([H])C(O[C@]([C@@H]2C)([H])/C(C)=C/[C@H](CC4)C[C@@H](OC)[C@@H]4O)=O)=O)=O
Tadalafil											0.516129	0.225806	0.411765	0.214286	0.373134	0.176471	O=C1N(CC(N2[C@@H]1CC3=C([C@H]2c4cc5c(OCO5)cc4)Nc6c3cccc6)=O)C
Talbutal											0.261538	0.207547	0.272727	0.258621	0.230769	0.259259	C[C@H](C(C(NC1=O)=O)(C(N1)=O)CC=C)CC
Tamoxifen											0.333333	0.285714	0.45098	0.340426	0.320755	0.318182	CC/C(c1ccccc1)=C(c2ccccc2)/c3ccc(OCCN(C)C)cc3
Tamsulosin											0.3	0.194444	0.292683	0.266667	0.243902	0.232877	NS(c1cc(C[C@@H](C)NCCOc2ccccc2OCC)ccc1OC)(=O)=O
Tazarotene											0.381818	0.208333	0.3	0.264151	0.233333	0.291667	CC1(C)c2cc(C#Cc3ncc(C(OCC)=O)cc3)ccc2SCC1
Tegaserod											0.328358	0.224138	0.378788	0.311475	0.338462	0.271186	N=C(NCCCCC)N/N=C/C1=CNc2ccc(OC)cc12
Telbivudine											0.333333	0.164179	0.342466	0.208333	0.342857	0.15493	O=C1NC(N([C@H]2O[C@@H](CO)[C@@H](C2)O)C=C1C)=O
Telithromycin											0.358974	0.189189	0.459459	0.227848	0.333333	0.226667	O=C1[C@H](C)[C@H]([C@@](C)(C[C@@H](C)C([C@@H]([C@H]2N(CCCCN3C=C(c4cnccc4)N=C3)C(O[C@@]2([C@@H](CC)OC([C@@H]1C)=O)C)=O)C)=O)OC)O[C@@H]5O[C@H](C)C[C@@H]([C@H]5O)N(C)C
Telmisartan											0.413793	0.230769	0.555556	0.258621	0.428571	0.236364	Cc1cc(C(N2C)=Nc3c2cccc3)cc4c1N=C(CCC)N4Cc5ccc(c6ccccc6C(O)=O)cc5
Temazepam											0.355932	0.24	0.301587	0.224138	0.278689	0.157895	CN(C1=O)c2ccc(Cl)cc2C(c3ccccc3)=NC1O
Temsirolimus											0.361111	0.19403	0.388889	0.253521	0.333333	0.235294	O=C(C(CO)(C)C)O[C@@H]1CC[C@@H](C[C@H]([C@H]2OC([C@H]3N(CCCC3)C(C([C@@]4(O[C@@H](CC[C@H]4C)C[C@@H](/C(C)=C/C=C\C=C\[C@H](C[C@@H](C)C([C@@H]([C@@H](/C(C)=C\[C@@H](C)C(C2)=O)O)OC)=O)C)OC)O)=O)=O)=O)C)C[C@H]1OC
Tenofovir											0.371429	0.181818	0.361111	0.242857	0.323944	0.205882	O=P(O)(CO[C@@H](CN1c2c(N=C1)c(N)ncn2)C)O
Terazosin											0.442857	0.220588	0.430556	0.210526	0.375	0.16	Nc1nc(N(CC2)CCN2C(C3CCCO3)=O)nc4cc(OC)c(OC)cc41
Terbinafine											0.270833	0.264706	0.369565	0.268293	0.340909	0.424242	CN(C/C=C/C#CC(C)(C)C)Cc1cccc2ccccc12
Terconazole											0.368421	0.162162	0.432432	0.233766	0.36	0.184211	Clc1cc(Cl)ccc1[C@@](CN2C=NC=N2)(OC3)OC3COc4ccc(N(CC5)CCN5C(C)C)cc4
Tetracycline											0.363636	0.263158	0.277778	0.246154	0.205479	0.245902	O[C@]1(C(O)=C2C3=O)[C@@]([C@H](N(C)C)C(O)=C(C(N)=O)C1=O)([H])C[C@]2([H])[C@](C)(O)c4c3c(O)ccc4
Thalidomide											0.355932	0.215686	0.389831	0.183333	0.418182	0.178571	O=C1NC(CCC1N2C(c3c(C2=O)cccc3)=O)=O
Thebaine											0.457627	0.214286	0.491525	0.222222	0.377049	0.263158	COC1=CC=C2[C@]3(CCN(C)[C@]2([H])C4)[C@@]1([H])Oc5c(OC)ccc4c35
Theophylline											0.396552	0.285714	0.360656	0.220339	0.295082	0.196429	O=C(N1C)C(NC=N2)=C2N(C)C1=O
Thiamine											0.295775	0.174603	0.382353	0.31746	0.363636	0.2	CC([N+](Cc1cnc(C)nc1N)=CS2)=C2CCO.[Cl-]
Thiamylal											0.228571	0.192982	0.275362	0.241935	0.253731	0.241379	C[C@H](C(C(NC1=S)=O)(C(N1)=O)CC=C)CCC
Thiethylperazine											0.269841	0.192308	0.490909	0.245614	0.529412	0.269231	CCSc1ccc2c(N(CCCN(CC3)CCN3C)c4ccccc4S2)c1
Thioguanine											0.280702	0.170213	0.190476	0.163636	0.245614	0.156863	S=C(N1)C2=C(NC=N2)N=C1N
Thiopental											0.231884	0.196429	0.298507	0.245902	0.257576	0.245614	C[C@H](C(C(NC1=S)=O)(C(N1)=O)CC)CCC
Thioridazine											0.269841	0.192308	0.490909	0.224138	0.5	0.269231	CSc1ccc2c(N(CCC3N(C)CCCC3)c4ccccc4S2)c1
Thiothixene											0.2375	0.157143	0.364865	0.184211	0.385714	0.231884	O=S(c1ccc2c(/C(c3ccccc3S2)=C\CCN(CC4)CCN4C)c1)(N(C)C)=O
Tiagabine											0.35	0.188679	0.537037	0.220339	0.462963	0.175439	CC1=C(SC=C1)C(C2=C(C)C=CS2)=CCCN3C[C@@](C(O)=O)([H])CCC3
Ticarcillin											0.359375	0.210526	0.308824	0.2	0.214286	0.196721	O=C1N([C@H]2C(O)=O)[C@@](SC2(C)C)([H])[C@]1([H])NC([C@H](C(O)=O)C3=CSC=C3)=O
Ticlopidine											0.267857	0.12766	0.46	0.215686	0.533333	0.163265	Clc1ccccc1CN2CC(C=CS3)=C3CC2
Tigecycline											0.320513	0.214286	0.296296	0.27027	0.278481	0.253521	O=C1/C(C([C@]2(C(C3=C(c4c(C[C@H]3C[C@H]2[C@@H]1N(C)C)c(N(C)C)cc(NC(CNC(C)(C)C)=O)c4O)O)=O)O)=O)=C(N)/O
Timolol											0.337349	0.1625	0.378049	0.228916	0.3625	0.2125	O[C@](CNC(C)(C)C)([H])COC1=NSN=C1N2CCOCC2
Tinidazole											0.246914	0.136986	0.410959	0.194805	0.285714	0.16	[O-][N+](C1=CN=C(C)N1CCS(=O)(CC)=O)=O
Tioconazole											0.333333	0.183673	0.418182	0.264151	0.37037	0.127273	Clc1cc(Cl)ccc1C(OCC2=C(Cl)SC=C2)CN3C=CN=C3
Tiotropium											0.415385	0.233333	0.402985	0.202899	0.267606	0.238095	O=C(C(C1=CC=CS1)(C2=CC=CS2)O)OC3C[C@@H]4[N+](C)([C@H](C3)[C@@H]5O[C@H]45)C
Tirofiban											0.303797	0.180556	0.346154	0.27027	0.364865	0.202703	OC([C@@H](NS(CCCC)(=O)=O)Cc1ccc(OCCCCC2CCNCC2)cc1)=O
Tizanidine											0.242857	0.131148	0.253521	0.21875	0.328125	0.15873	ClC1=C(C2=NSN=C2C=C1)NC3=NCCN3
Tobramycin											0.362069	0.173077	0.246154	0.25	0.327586	0.160714	O[C@@H]1[C@H]([C@H](N)C[C@H](N)[C@H]1O[C@H]([C@H](N)C2)O[C@H](CN)[C@H]2O)O[C@H]([C@H](O)[C@H]3N)O[C@H](CO)[C@H]3O
Tolazamide											0.231707	0.169014	0.337662	0.194805	0.356164	0.16	O=S(c1ccc(C)cc1)(NC(NN2CCCCCC2)=O)=O
Tolazoline											0.3	0.205128	0.395833	0.272727	0.575	0.275	c1(CC2=NCCN2)ccccc1
Tolbutamide											0.223684	0.190476	0.266667	0.292308	0.263889	0.253968	O=S(c1ccc(C)cc1)(NC(NCCCC)=O)=O
Tolcapone											0.322034	0.25	0.230769	0.232143	0.134328	0.142857	[O-][N+](c1c(O)c(O)cc(C(c2ccc(C)cc2)=O)c1)=O
Tolmetin											0.431373	0.341463	0.5	0.306122	0.267857	0.311111	O=C(c1ccc(C)cc1)C2=CC=C(CC(O)=O)N2C
Tolnaftate											0.34	0.324324	0.301887	0.234043	0.203704	0.232558	S=C(N(C)c1cccc(C)c1)Oc2ccc3ccccc3c2
Tolterodine											0.32	0.297297	0.446809	0.357143	0.333333	0.333333	Oc1ccc(C)cc1[C@@](CCN(C(C)C)C(C)C)([H])c2ccccc2
Topiramate											0.384615	0.16129	0.260274	0.173913	0.173333	0.169231	CC1(C)O[C@@](OC2)(COS(N)(=O)=O)[C@@H](O1)[C@H]3[C@@H]2OC(C)(C)O3
Topotecan											0.4	0.175676	0.35443	0.21519	0.303797	0.213333	O[C@@]1(CC)C(C=C2c3nc4c5c(CN(C)C)c(O)cc4)=C(COC1=O)C(N2Cc3c5)=O
Torasemide											0.236842	0.1875	0.2	0.180556	0.179487	0.176471	O=S(c1cnccc1Nc2cccc(C)c2)(NC(NC(C)C)=O)=O
Tramadol											0.288136	0.234043	0.418182	0.240741	0.396226	0.319149	O[C@]1([C@@H](CN(C)C)CCCC1)c2cccc(OC)c2
Tramadol metabolite (M1)											0.288136	0.234043	0.418182	0.264151	0.396226	0.319149	O[C@@](CCCC1)(c2cccc(O)c2)[C@H]1CN(C)C
Trandolapril											0.387097	0.236364	0.54386	0.283333	0.423729	0.220339	O=C([C@@](C)([H])N[C@@](C(OCC)=O)([H])CCc1ccccc1)N([C@@](C(O)=O)([H])C2)[C@]3([H])[C@]2([H])CCCC3
Travoprost											0.327586	0.18	0.295082	0.236364	0.190476	0.188679	O[C@@H]1[C@@H]([C@H]([C@H](O)C1)/C=C/[C@@H](O)COc2cccc(C(F)(F)F)c2)C/C=C/CCCC(OC(C)C)=O
Trazodone											0.233766	0.149254	0.447761	0.211268	0.409091	0.125	O=C1N(C=CC=C2)C2=NN1CCCN(CC3)CCN3c4cccc(Cl)c4
Treprostinil											0.377358	0.170213	0.315789	0.254902	0.224138	0.18	O=C(COc1c(C[C@@H]2C[C@@H]([C@@H](CC[C@@H](CCCCC)O)[C@@H]2C3)O)c3ccc1)O
Tretinoin											0.208333	0.212121	0.25	0.195122	0.12	0.294118	CC1(C)C(/C=C/C(C)=C/C=C/C(C)=C/C(O)=O)=C(C)CCC1
Triamcinolone											0.261538	0.142857	0.235294	0.237288	0.176471	0.192982	F[C@]([C@](C=C1)(C)C2=CC1=O)([C@@H](O)C3)[C@](CC2)([H])[C@@](C[C@H]4O)([H])[C@@]3(C)[C@@]4(O)C(CO)=O
Triamterene											0.259259	0.190476	0.186441	0.18	0.294118	0.173913	Nc1nc(N)nc2nc(N)c(c3ccccc3)nc21
Triazolam											0.265625	0.145455	0.360656	0.2	0.316667	0.155172	CC1=NN=C2N1c3ccc(Cl)cc3C(c4ccccc4Cl)=NC2
Triethanolamine											0.2	0.105263	0.377778	0.214286	0.45	0.121951	OCCN(CCO)CCO
Triethylenetriphosphamide											0.152542	0.111111	0.372549	0.134615	0.404255	0.148936	S=P(N1CC1)(N2CC2)N3CC3
Trifluoperazine											0.242424	0.163636	0.423729	0.216667	0.509434	0.259259	FC(F)(F)c1ccc2c(N(CCCN(CC3)CCN3C)c4ccccc4S2)c1
Trifluridine											0.302632	0.140845	0.311688	0.2	0.328767	0.148649	FC(F)(C(C(N1)=O)=CN([C@@H]2O[C@H](CO)[C@H](C2)O)C1=O)F
Trihexylphenidyl											0.22807	0.181818	0.531915	0.22	0.658537	0.244444	OC(CCN1CCCCC1)(C2CCCCC2)c3ccccc3
Trimethobenzamide											0.438596	0.306122	0.4	0.351852	0.333333	0.307692	O=C(NCc1ccc(OCCN(C)C)cc1)c2cc(OC)c(OC)c(OC)c2
Trimethoprim											0.403509	0.265306	0.242424	0.245614	0.238095	0.222222	Nc1nc(N)ncc1Cc2cc(OC)c(OC)c(OC)c2
Trimetrexate											0.416667	0.240741	0.26087	0.310345	0.276923	0.224138	Cc1c(CNc2cc(OC)c(OC)c(OC)c2)ccc3nc(N)nc(N)c31
Triptorelin											0.341772	0.189189	0.421053	0.24359	0.386667	0.194805	O=C(N[C@@H](CC(C)C)C(N[C@@H](CCCNC(N)=N)C(N1[C@H](C(NCC(N)=O)=O)CCC1)=O)=O)[C@H](NC([C@H](NC([C@H](CO)NC([C@@H](NC([C@@H](NC([C@H](CC2)NC2=O)=O)CC3=CNC=N3)=O)CC4=CNc5ccccc45)=O)=O)Cc6ccc(O)cc6)=O)CC7=CNc8ccccc78
Trospium chloride											0.366667	0.185185	0.5	0.196721	0.37931	0.172414	OC(c1ccccc1)(C(O[C@@H]2C[C@@H]3CC[C@@H]([N+]34CCCC4)C2)=O)c5ccccc5
Valacyclovir											0.402778	0.185714	0.391892	0.226667	0.337838	0.16	O=C(N1)C2=C(N=C1N)N(COCCOC([C@@H](N)C(C)C)=O)C=N2
Valganciclovir											0.405405	0.194444	0.358974	0.25	0.307692	0.153846	O=C([C@H](C(C)C)N)OCC(CO)OCN1C(NC(N)=N2)=C(N=C1)C2=O
Valproic acid											0.159091	0.137931	0.261905	0.166667	0.139535	0.121212	OC(C(CCC)CCC)=O
Valsartan											0.333333	0.188406	0.457143	0.263889	0.361111	0.211268	O=C(CCCC)N([C@H](C(O)=O)C(C)C)Cc1ccc(c2ccccc2C3=NN=NN3)cc1
Vancomycin											0.405405	0.211268	0.247059	0.283784	0.259259	0.267606	Clc1cc([C@@H](O)C2C(N[C@@H]3C(O)=O)=O)ccc1Oc4cc([C@@H](NC([C@H](CC(N)=O)NC5=O)=O)C(N[C@@H](C(N2)=O)c6ccc(O)c(c7c(O)cc(O)cc73)c6)=O)cc(Oc8ccc([C@@H](O)[C@H]5NC([C@H](NC)CC(C)C)=O)cc8Cl)c4O[C@@H](O[C@H]9CO)[C@H]([C@H](O)[C@H]9O)O[C@@H](O[C@@H]%10C)C[C@](C)(N)[C@H]%10O
Vardenafil											0.294737	0.153846	0.373626	0.2	0.315217	0.159574	O=C1N=C(c2c(OCC)ccc(S(=O)(N3CCN(CC3)CC)=O)c2)NN4C(CCC)=NC(C)=C41
Varenicline											0.340426	0.216216	0.326531	0.255814	0.487805	0.195122	c1(cc2c(C3CNCC2C3)c4)c4nccn1
Vasopressin											0.280488	0.16	0.38961	0.21519	0.391892	0.1375	O=C([C@H](CSSC[C@@H](N)C(N[C@@H](C1=O)Cc2ccc(O)cc2)=O)NC([C@H](CC(N)=O)NC([C@@H](CCC(N)=O)NC([C@@H](N1)Cc3ccccc3)=O)=O)=O)N(CCC4)[C@@H]4C(N[C@@H](CCCNC(N)=N)C(NCC(N)=O)=O)=O
Vecuronium bromide											0.358209	0.216667	0.47619	0.261538	0.369231	0.222222	C[C@]([C@@H](OC(C)=O)[C@H]1[N+]2(C)CCCCC2)(CC3)[C@](C1)([H])[C@@](CC4)([H])[C@@]3([H])[C@](C[C@@H]5N6CCCCC6)(C)[C@]4([H])C[C@@H]5OC(C)=O.[Br-]
Verapamil											0.338983	0.22	0.446429	0.25	0.375	0.326531	CC(C)C(CCCN(C)CCc1ccc(OC)c(OC)c1)(C#N)c2ccc(OC)c(OC)c2
Vinblastine											0.4	0.208333	0.486111	0.263158	0.391892	0.22973	O[C@@]1(C(OC)=O)[C@@]2([H])[C@@](c3cc([C@](C[C@@H]4CN5C[C@@](CC)(O)C4)(C(OC)=O)C(N6)=C(CC5)c7c6cccc7)c(OC)cc3N2C)(CCN8CC=C9)[C@]8([H])[C@]9(CC)[C@@]1([H])OC(C)=O
Vincristine											0.38961	0.202703	0.472973	0.25641	0.381579	0.223684	O[C@@]1(C(OC)=O)[C@@]2([H])[C@@](c3cc([C@](C[C@@H]4CN5C[C@@](CC)(O)C4)(C(OC)=O)C(N6)=C(CC5)c7c6cccc7)c(OC)cc3N2C=O)(CCN8CC=C9)[C@]8([H])[C@]9(CC)[C@@]1([H])OC(C)=O
Vinorelbine											0.4	0.208333	0.465753	0.263158	0.355263	0.213333	O[C@@]1(C(OC)=O)[C@@]2([H])[C@@](c3cc([C@](C[C@@H](C=C4CC)CN(C4)C5)(C(OC)=O)C(N6)=C5c7c6cccc7)c(OC)cc3N2C)(CCN8CC=C9)[C@]8([H])[C@]9(CC)[C@H]1OC(C)=O
Voriconazole											0.307692	0.196429	0.380952	0.266667	0.360656	0.245614	OC(C(C)c1ncncc1F)(CN2C=NC=N2)c3ccc(F)cc3F
Vorinostat											0.271186	0.212766	0.283333	0.222222	0.327273	0.22	O=C(CCCCCCC(NO)=O)Nc1ccccc1
Warfarin											0.367347	0.195122	0.189655	0.183673	0.160714	0.152174	OC(c1ccccc1O2)=C(C2=O)C(CC(C)=O)c3ccccc3
Zafirlukast											0.309524	0.179487	0.349398	0.174419	0.255814	0.156627	CN1c2ccc(NC(OC3CCCC3)=O)cc2C(Cc4ccc(C(NS(c5ccccc5C)(=O)=O)=O)cc4OC)=C1
Zaleplon											0.298507	0.189655	0.369231	0.258065	0.307692	0.177419	N#CC1=C2N(N=C1)C(c3cccc(N(CC)C(C)=O)c3)=CC=N2
Zanamivir											0.349206	0.218182	0.225352	0.266667	0.220588	0.163934	O[C@H]([C@H](O)CO)[C@H]1[C@H](NC(C)=O)[C@@H](NC(N)=N)C=C(C(O)=O)O1
Zidovudine											0.333333	0.171429	0.342105	0.213333	0.306667	0.131579	O=C(NC1=O)N(C=C1C)[C@H](O[C@@H]2CO)C[C@@H]2N=[N+]=[N-]
Zileuton											0.350877	0.255319	0.295082	0.236364	0.190476	0.166667	CC(N(O)C(N)=O)C(S1)=Cc2c1cccc2
Ziprasidone											0.240506	0.142857	0.388889	0.202703	0.432836	0.150685	Clc1cc(N2)c(CC2=O)cc1CCN3CCN(CC3)C4=NSc5ccccc45
Zoledronic acid											0.261538	0.122807	0.3125	0.177419	0.290323	0.133333	OC(P(O)(O)=O)(CN1C=CN=C1)P(O)(O)=O
Zolmitriptan											0.465517	0.264151	0.45	0.310345	0.383333	0.314815	CN(C)CCC1=CNc2ccc(C[C@@H](CO3)NC3=O)cc21
Zolpidem											0.3125	0.222222	0.387097	0.209677	0.322581	0.25	O=C(N(C)C)CC(N(C=C1C)C(C=C1)=N2)=C2c3ccc(C)cc3
Zonisamide											0.30303	0.152542	0.257143	0.166667	0.235294	0.180328	NS(CC1=NOc2ccccc12)(=O)=O
