# Supplementary material for: Using cheminformatics to predict cross reactivity of “designer drugs” to their currently available immunoassays
Source: J Cheminform. 2014 May 10;6:22. doi: 10.1186/1758-2946-6-22 (PMC4029917; doi:10.1186/1758-2946-6-22)
Supplement: Additional file 2 — Cross-Reactivity and Similarity Data for Cannabinoids: Contains common and scientific names and SMILES identifiers for compounds, along with cross-reactivity data of immunoassays and 2D similarity measures for the cannabinoid compounds analyzed in this study. [file 1758-2946-6-22-S2.xlsx]

## Sheet: Sheet1
Additional File 2 - Cross-Reactivity and Similarity Data for Cannabinoids	Synthetic cannabinoids - JWH series
Krasowski MD, Ekins S. Using Chemoinformatics to Predict Cross Reactivity of “Designer Drugs” to Currently Available Immunoassays	Synthetic cannabinoids - AM, UR, RCS, XLS series
	Synthetic cannabinoids - other
	Cannabinoids - THC and analogues
	Cannabinoids - endogenous
	Other drugs/metabolites (non-cannabinoids)
DRUG/METABOLITE	CATEGORY	Category #	JWH-018 Direct ELISA (Arntson A et al., J. Anal. Toxicol. 37: 384, 2013)	JWH-250 Direct ELISA (Arntson A et al., J. Anal. Toxicol. 37: 384, 2013)	Immunalysis K2 (Synthetic Cannabinoids-1) ELISA Product # MKT-1030 Package Insert Data	Immunalysis Synthetic Cannabinoids HEIA Product # MKT-1032 Package Insert Data	Neogen Synthetic Cannabinoids (SPICE) ELISA Kit Package Insert Data	Randox Synthetic Cannabinoids (Spice) ELISA Kit Package Insert Data	2D Similarity to JWH-018	2D Similarity to JWH-018 N-pentanoic acid metabolite	2D Similarity to JWH-018 N-hydroxy- pentyl metabolite	2D Similarity to JWH-022	2D Similarity to JWH-073	2D Similarity to JWH-073 N-hydroxy- butyl metabolite	2D Similarity to JWH-073 6-hydroxy- indole metabolite	2D Similarity to JWH-073 N-butanoic acid metabolite	2D Similarity to JWH-200	2D Similarity to JWH-250	2D Similarity to JWH-250 N-4-hydroxy- pentyl metabolite	2D Similarity to AM-694	2D Similarity to AM-2201	2D Similarity to AM-2232	2D Similarity to THC 9-carboxy metabolite	2D Similarity to amphetamine	2D Similarity to methamphetamine	2D Similarity to benzoylecgonine	2D Similarity to morphine	2D Similarity to phencyclidine	SMILES
JWH-007	Synthetic cannabinoids - JWH series	0	Not cross-reactive	Not cross-reactive	Not cross-reactive	0.8	0.34	0.02	0.926829	0.647059	0.634615	0.75	0.878049	0.647059	0.782609	0.627451	0.611111	0.836735	0.722222	0.729167	0.733333	0.75	0.410714	0.25	0.295455	0.526316	0.508197	0.4	O=C(c1cccc2ccccc12)C3=C(C)N(c4ccccc43)CCCCC
JWH-011	Synthetic cannabinoids - JWH series	0							0.878049	0.607843	0.596154	0.704545	0.829268	0.607843	0.73913	0.588235	0.574074	0.795918	0.685185	0.6875	0.688889	0.704545	0.425926	0.261905	0.309524	0.545455	0.47541	0.36	O=C(c1cccc2c1cccc2)C3=C(C)N(C(C)CCCCC)c4ccccc43
JWH-015	Synthetic cannabinoids - JWH series	0	Not cross-reactive	Not cross-reactive	0.03	0.3	0.83	0.03	0.878049	0.607843	0.596154	0.704545	0.875	0.607843	0.777778	0.62	0.574074	0.795918	0.716981	0.6875	0.688889	0.704545	0.375	0.261905	0.309524	0.517857	0.5	0.36	O=C(c1c([H])c([H])c([H])c2c([H])c([H])c([H])c([H])c12)C3=C(C([H])([H])[H])N(C([H])([H])C([H])([H])C([H])([H])[H])c4c([H])c([H])c([H])c([H])c43
JWH-016	Synthetic cannabinoids - JWH series	0							0.902439	0.627451	0.615385	0.727273	0.9	0.627451	0.8	0.64	0.592593	0.816327	0.735849	0.708333	0.711111	0.727273	0.392857	0.255814	0.302326	0.508772	0.491803	0.38	CCCCN1C(C)=C(C(c2cccc3c2cccc3)=O)c4ccccc41
JWH-018	Synthetic cannabinoids - JWH series	0	0.05	Not cross-reactive	0.15	0.8	1	1	1	0.6875	0.673469	0.804878	0.947368	0.6875	0.837209	0.666667	0.647059	0.77551	0.666667	0.702128	0.785714	0.804878	0.381818	0.268293	0.285714	0.527273	0.508475	0.425532	O=C(c1c([H])c([H])c([H])c2c([H])c([H])c([H])c([H])c12)C3=C([H])N(c4c([H])c([H])c([H])c([H])c43)C([H])([H])C([H])([H])C([H])([H])C([H])([H])C([H])([H])[H]
JWH-018 2'-napththyl metabolite	Synthetic cannabinoids - JWH series	0							1	0.6875	0.673469	0.804878	0.947368	0.6875	0.837209	0.666667	0.647059	0.77551	0.666667	0.702128	0.785714	0.804878	0.381818	0.268293	0.285714	0.527273	0.508475	0.425532	O=C(c1ccc2ccccc2c1)C3=CN(c4ccccc43)CCCCC
JWH-018 4-hydroxyindole metabolite	Synthetic cannabinoids - JWH series	0	Not cross-reactive	Not cross-reactive	0.014	0.57	0.6	0.23	0.883721	0.72	0.705882	0.717391	0.837209	0.72	0.953488	0.7	0.648148	0.84	0.759259	0.634615	0.702128	0.717391	0.472727	0.23913	0.255319	0.589286	0.59322	0.384615	O=C(c1cccc2ccccc12)C3=CN(c4cccc(O)c43)CCCCC
JWH-018 5-hydroxyindole metabolite	Synthetic cannabinoids - JWH series	0	Not cross-reactive	Not cross-reactive	0.018	0.25	0.5	0.56	0.883721	0.72	0.705882	0.717391	0.837209	0.72	0.953488	0.7	0.648148	0.84	0.759259	0.634615	0.702128	0.717391	0.472727	0.23913	0.255319	0.589286	0.59322	0.384615	O=C(c1cccc2ccccc12)C3=CN(c4ccc(O)cc43)CCCCC
JWH-018 6-hydroxyindole metabolite	Synthetic cannabinoids - JWH series	0	Not cross-reactive	Not cross-reactive			1.26	2.15	0.883721	0.72	0.705882	0.717391	0.837209	0.72	0.953488	0.7	0.648148	0.84	0.759259	0.634615	0.702128	0.717391	0.472727	0.23913	0.255319	0.589286	0.59322	0.384615	O=C(c1cccc2ccccc12)C3=CN(c4cc(O)ccc43)CCCCC
JWH-018 7-hydroxyindole metabolite	Synthetic cannabinoids - JWH series	0	Not cross-reactive	Not cross-reactive					0.844444	0.72549	0.711538	0.6875	0.8	0.72549	0.911111	0.705882	0.654545	0.807692	0.763636	0.611111	0.673469	0.6875	0.482143	0.229167	0.244898	0.596491	0.6	0.37037	O=C(c1cccc2ccccc12)C3=CN(c4c(O)cccc43)CCCCC
JWH-018 adamantyl metabolite	Synthetic cannabinoids - JWH series	0	Not cross-reactive	Not cross-reactive					0.904762	0.634615	0.653846	0.772727	0.857143	0.634615	0.765957	0.615385	0.62963	0.716981	0.62069	0.68	0.755556	0.733333	0.403509	0.244444	0.26087	0.517241	0.576271	0.479167	O=C([C@]12CC3CC(C2)CC(C1)C3)C4=C([H])N(c5c([H])c([H])c([H])c([H])c54)C([H])([H])C([H])([H])C([H])([H])C([H])([H])C([H])([H])[H]
JWH-018 N-4-hydroxypentyl metabolite	Synthetic cannabinoids - JWH series	0	0.25	Not cross-reactive	1.32		3.92		0.8	0.829787	0.8125	0.680851	0.795455	0.829787	0.826087	0.847826	0.648148	0.735849	0.826923	0.603774	0.666667	0.680851	0.396552	0.266667	0.282609	0.589286	0.540984	0.358491	O=C(c1cccc2ccccc12)C3=CN(c4ccccc43)CCCC(O)C
JWH-018 N-5-chloropentyl metabolite	Synthetic cannabinoids - JWH series	0	0.03	Not cross-reactive					0.785714	0.702128	0.76087	0.871795	0.780488	0.73913	0.695652	0.680851	0.729167	0.653846	0.589286	0.837209	0.947368	0.825	0.271186	0.214286	0.204545	0.482143	0.491525	0.5	O=C(c1cccc2ccccc12)C3=CN(c4ccccc43)CCCCCCl
JWH-018 N-5-hydroxypentyl glucuronide metabolite	Synthetic cannabinoids - JWH series	0	0.06	Not cross-reactive	0.91		2	1.3	0.540984	0.706897	0.694915	0.586207	0.533333	0.677966	0.590164	0.689655	0.7	0.615385	0.636364	0.580645	0.603448	0.559322	0.342857	0.147541	0.142857	0.672131	0.597015	0.393443	O=C(c1cccc2ccccc12)C3=CN(c4ccccc43)CCCCCO[C@H]5O[C@H](C(O)=O)C(O)[C@H](O)C5O
JWH-018 N-5-hydroxypentyl metabolite	Synthetic cannabinoids - JWH series	0	1	Not cross-reactive	1.25	1.11	7.54	1.84	0.673469	0.851064	1	0.73913	0.666667	0.977273	0.7	0.829787	0.764706	0.660714	0.714286	0.686275	0.76087	0.702128	0.322581	0.208333	0.2	0.551724	0.532258	0.431373	O=C(c1cccc2ccccc12)C3=CN(c4ccccc43)CCCCCO
JWH-018 N-pentanoic acid metabolite	Synthetic cannabinoids - JWH series	0	0.25	Not cross-reactive	1	1	6.13	0.85	0.6875	1	0.851064	0.717391	0.680851	0.869565	0.714286	0.976744	0.679245	0.642857	0.727273	0.634615	0.702128	0.717391	0.327869	0.212766	0.204082	0.618182	0.516129	0.384615	O=C(c1cccc2ccccc12)C3=CN(c4ccccc43)CCCCC(O)=O
JWH-019 5-hydroxyhexyl metabolite	Synthetic cannabinoids - JWH series	0	0.25	Not cross-reactive					0.822222	0.851064	0.833333	0.702128	0.777778	0.851064	0.808511	0.829787	0.666667	0.754717	0.811321	0.622642	0.6875	0.702128	0.413793	0.26087	0.276596	0.607143	0.557377	0.377358	O=C(c1cccc2ccccc21)C3=CN(CCCCC(O)C)c4ccccc43
JWH-019 6-hydroxyhexyl metabolite	Synthetic cannabinoids - JWH series	0	1.25	Not cross-reactive					0.66	0.833333	0.977778	0.723404	0.653061	0.955556	0.686275	0.8125	0.784314	0.649123	0.701754	0.673077	0.744681	0.6875	0.31746	0.204082	0.196078	0.542373	0.548387	0.45098	O=C(c1cccc2ccccc21)C3=CN(CCCCCCO)c4ccccc43
JWH-020	Synthetic cannabinoids - JWH series	0	Not cross-reactive	Not cross-reactive					0.95	0.66	0.68	0.809524	0.9	0.66	0.8	0.64	0.686275	0.745098	0.642857	0.708333	0.790698	0.767442	0.368421	0.255814	0.272727	0.535714	0.542373	0.468085	O=C(c1cccc2c1cccc2)C3=CN(CCCCCCC)c4ccccc43
JWH-022	Synthetic cannabinoids - JWH series	0	0.03	Not cross-reactive	0.27	0.67	2.33		0.804878	0.717391	0.73913	1	0.8	0.717391	0.711111	0.695652	0.708333	0.634615	0.571429	0.772727	0.871795	0.846154	0.298246	0.219512	0.209302	0.490909	0.5	0.477273	C=CCCCN1C=C(C(c2cccc3c2cccc3)=O)c4ccccc41
JWH-022 3-hydroxy metabolite	Synthetic cannabinoids - JWH series	0	0.1	Not cross-reactive					0.680851	0.826087	0.847826	0.833333	0.673913	0.826087	0.708333	0.804348	0.705882	0.636364	0.660714	0.66	0.733333	0.711111	0.316667	0.222222	0.212766	0.553571	0.533333	0.4	C=CC(O)CCN1C=C(C(c2cccc3c2cccc3)=O)c4ccccc41
JWH-022 4-keto metabolite	Synthetic cannabinoids - JWH series	0	0.5	Not cross-reactive					0.878049	0.744681	0.693878	0.744186	0.875	0.708333	0.818182	0.76087	0.666667	0.76	0.716981	0.653061	0.727273	0.744186	0.350877	0.261905	0.27907	0.574074	0.5	0.387755	CC(CCCN1C=C(C(c2cccc3c2cccc3)=O)c4ccccc41)=O
JWH-030	Synthetic cannabinoids - JWH series	0							0.973684	0.666667	0.653061	0.780488	0.921053	0.666667	0.813953	0.645833	0.627451	0.755102	0.648148	0.680851	0.761905	0.780488	0.388889	0.243902	0.261905	0.509091	0.491525	0.404255	O=C(c1cccc2ccccc12)C(CC3)=CN3CCCCC
JWH-031	Synthetic cannabinoids - JWH series	0							0.974359	0.673469	0.693878	0.829268	0.923077	0.673469	0.818182	0.653061	0.666667	0.76	0.654545	0.723404	0.809524	0.785714	0.375	0.261905	0.27907	0.545455	0.525424	0.446809	O=C(c1cccc2c1cccc2)C3=CN(CCCCCC)c4ccccc43
JWH-071	Synthetic cannabinoids - JWH series	0							0.815789	0.644444	0.630435	0.763158	0.861111	0.644444	0.756098	0.659091	0.604167	0.632653	0.566038	0.659091	0.74359	0.763158	0.277778	0.25	0.236842	0.45283	0.438596	0.363636	CCN1C=C(C(c2cccc3c2cccc3)=O)c4ccccc41
JWH-072	Synthetic cannabinoids - JWH series	0							0.894737	0.673913	0.659574	0.794872	0.944444	0.673913	0.829268	0.688889	0.632653	0.693878	0.622642	0.688889	0.775	0.794872	0.309091	0.297297	0.282051	0.481481	0.491228	0.4	O=C(c1c2ccccc2ccc1)C3=CN(CCC)c4ccccc34
JWH-073	Synthetic cannabinoids - JWH series	0	0.05	Not cross-reactive	0.23	0.8	4.9	1.35	0.947368	0.680851	0.666667	0.8	1	0.680851	0.878049	0.695652	0.64	0.734694	0.660377	0.695652	0.780488	0.8	0.345455	0.282051	0.3	0.490909	0.5	0.413043	O=C(c1c([H])c([H])c([H])c2c([H])c([H])c([H])c([H])c12)C3=C([H])N(c4c([H])c([H])c([H])c([H])c43)C([H])([H])C([H])([H])C([H])([H])C([H])([H])[H]
JWH-073 4-hydroxyindole metabolite	Synthetic cannabinoids - JWH series	0	Not cross-reactive	Not cross-reactive					0.837209	0.714286	0.7	0.711111	0.878049	0.714286	1	0.729167	0.641509	0.8	0.754717	0.627451	0.695652	0.711111	0.436364	0.25	0.266667	0.553571	0.586207	0.372549	O=C(c1cccc2ccccc12)C3=CN(c4cccc(O)c43)CCCC
JWH-073 5-hydroxyindole metabolite	Synthetic cannabinoids - JWH series	0	Not cross-reactive	Not cross-reactive					0.837209	0.714286	0.7	0.711111	0.878049	0.714286	1	0.729167	0.641509	0.8	0.754717	0.627451	0.695652	0.711111	0.436364	0.25	0.266667	0.553571	0.586207	0.372549	O=C(c1cccc2ccccc12)C3=CN(c4ccc(O)cc43)CCCC
JWH-073 6-hydroxyindole metabolite	Synthetic cannabinoids - JWH series	0	0.01	Not cross-reactive	0.25	1.11			0.837209	0.714286	0.7	0.711111	0.878049	0.714286	1	0.729167	0.641509	0.8	0.754717	0.627451	0.695652	0.711111	0.436364	0.25	0.266667	0.553571	0.586207	0.372549	O=C(c1cccc2ccccc12)C3=CN(c4cc(O)ccc43)CCCC
JWH-073 7-hydroxyindole metabolite	Synthetic cannabinoids - JWH series	0	Not cross-reactive	Not cross-reactive					0.8	0.72	0.705882	0.680851	0.837209	0.72	0.953488	0.734694	0.648148	0.769231	0.759259	0.603774	0.666667	0.680851	0.446429	0.23913	0.255319	0.561404	0.59322	0.358491	O=C(c1cccc2ccccc12)C3=CN(c4c(O)cccc43)CCCC
JWH-073 N-3-hydroxybutyl metabolite	Synthetic cannabinoids - JWH series	0	0.5	Not cross-reactive					0.772727	0.804348	0.787234	0.688889	0.809524	0.804348	0.840909	0.822222	0.653846	0.711538	0.769231	0.607843	0.673913	0.688889	0.344828	0.285714	0.302326	0.563636	0.542373	0.352941	O=C(c1cccc2ccccc12)C3=CN(c4ccccc43)CCC(O)C
JWH-073 N-4-hydroxybutyl metabolite	Synthetic cannabinoids - JWH series	0	1.25	Not cross-reactive	1.32	1	9.8		0.6875	0.869565	0.977273	0.717391	0.680851	1	0.714286	0.847826	0.745098	0.672727	0.727273	0.666667	0.73913	0.717391	0.327869	0.212766	0.204082	0.534483	0.516129	0.411765	O=C(c1cccc2ccccc12)C3=CN(c4ccccc43)CCCCO
JWH-073 N-butanoic acid metabolite	Synthetic cannabinoids - JWH series	0	0.08	Not cross-reactive	0.83	1	4.26		0.666667	0.976744	0.829787	0.695652	0.695652	0.847826	0.729167	1	0.660377	0.625	0.740741	0.615385	0.680851	0.695652	0.311475	0.217391	0.208333	0.6	0.5	0.365385	O=C(c1cccc2ccccc12)C3=CN(c4ccccc43)CCCC(O)=O
JWH-080	Synthetic cannabinoids - JWH series	0							0.782609	0.641509	0.660377	0.666667	0.818182	0.673077	0.888889	0.653846	0.636364	0.897959	0.811321	0.622642	0.6875	0.666667	0.413793	0.234043	0.304348	0.551724	0.583333	0.377358	O=C(c1cccc2c1cccc2OC)C3=CN(CCCC)c4ccccc43
JWH-081	Synthetic cannabinoids - JWH series	0	Not cross-reactive	Not cross-reactive	Not cross-reactive	Not cross-reactive	0.061		0.826087	0.648148	0.666667	0.673469	0.782609	0.679245	0.851064	0.62963	0.642857	0.938776	0.814815	0.62963	0.693878	0.673469	0.448276	0.22449	0.291667	0.586207	0.590164	0.388889	O=C(c1c([H])c([H])c(OC([H])([H])[H])c2c([H])c([H])c([H])c([H])c12)C3=C([H])N(c4c([H])c([H])c([H])c([H])c43)C([H])([H])C([H])([H])C([H])([H])C([H])([H])C([H])([H])[H]
JWH-081 O-desmethyl-4-hydroxy metabolite	Synthetic cannabinoids - JWH series	0	1.25	Not cross-reactive					0.622642	0.82	0.916667	0.68	0.615385	0.895833	0.711538	0.8	0.709091	0.672414	0.754386	0.636364	0.7	0.647059	0.34375	0.192308	0.185185	0.566667	0.596774	0.4	O=C(C(C1=C([H])C([H])=C([H])C([H])=C12)=C([H])C([H])=C2O)C3=C([H])N(C4=C([H])C([H])=C([H])C([H])=C43)C([H])([H])C([H])([H])[C@@]([H])(O)C([H])([H])C([H])([H])[H]
JWH-081 O-desmethyl-5-hydroxy metabolite	Synthetic cannabinoids - JWH series	0	0.5	Not cross-reactive					0.622642	0.82	0.916667	0.68	0.615385	0.895833	0.711538	0.8	0.709091	0.672414	0.754386	0.636364	0.7	0.647059	0.34375	0.192308	0.185185	0.566667	0.596774	0.4	O=C(c1c([H])c([H])c(O)c2c([H])c([H])c([H])c([H])c12)C3=C([H])N(c4c([H])c([H])c([H])c([H])c43)C([H])([H])C([H])([H])C([H])([H])C([H])([H])C([H])([H])O
JWH-098	Synthetic cannabinoids - JWH series	0	Not cross-reactive	Not cross-reactive					0.791667	0.625	0.642857	0.647059	0.75	0.654545	0.816327	0.607143	0.62069	0.979592	0.851852	0.666667	0.666667	0.647059	0.457627	0.215686	0.28	0.59322	0.596774	0.375	O=C(c1c(cccc2)c2c(OC)cc1)C3=C(C)N(CCCCC)c4ccccc34
JWH-116	Synthetic cannabinoids - JWH series	0							0.904762	0.634615	0.653846	0.772727	0.857143	0.634615	0.765957	0.615385	0.62963	0.82	0.709091	0.75	0.755556	0.733333	0.403509	0.244444	0.288889	0.54386	0.52459	0.42	O=C(c1cccc2c1cccc2)C3=C(CC)N(CCCCC)c4ccccc43
JWH-122	Synthetic cannabinoids - JWH series	0	Not cross-reactive	Not cross-reactive	0.012	0.133	0.51	0.1	0.974359	0.673469	0.66	0.785714	0.923077	0.673469	0.818182	0.653061	0.634615	0.795918	0.685185	0.6875	0.767442	0.785714	0.4	0.261905	0.309524	0.517857	0.5	0.416667	O=C(c1c2ccccc2c(C)cc1)C3=CN(CCCCC)c4ccccc34
JWH-122 4-hydroxypentyl metabolite	Synthetic cannabinoids - JWH series	0	0.17	Not cross-reactive					0.693878	0.833333	0.977778	0.723404	0.6875	0.955556	0.72	0.8125	0.75	0.678571	0.732143	0.673077	0.744681	0.6875	0.33871	0.229167	0.22	0.568966	0.548387	0.423077	O=C(c1c2ccccc2c(C)cc1)C3=CN(CCCCCO)c4ccccc34
JWH-122 N-hydroxypentyl metabolite	Synthetic cannabinoids - JWH series	0	2	Not cross-reactive	0.13				0.782609	0.8125	0.795918	0.666667	0.777778	0.8125	0.808511	0.829787	0.636364	0.754717	0.846154	0.592593	0.653061	0.666667	0.413793	0.26087	0.304348	0.578947	0.532258	0.351852	O=C(c1c2ccccc2c(C)cc1)C3=CN(CCCC(O)C)c4ccccc34
JWH-145	Synthetic cannabinoids - JWH series	0							0.926829	0.647059	0.634615	0.75	0.878049	0.647059	0.782609	0.627451	0.611111	0.8	0.690909	0.729167	0.733333	0.75	0.385965	0.25	0.266667	0.526316	0.508197	0.428571	O=C(C1=CN(CCCCC)C(c2ccccc2)=C1)c3c4ccccc4ccc3
JWH-147	Synthetic cannabinoids - JWH series	0							0.904762	0.634615	0.653846	0.772727	0.857143	0.634615	0.765957	0.615385	0.62963	0.784314	0.678571	0.75	0.755556	0.733333	0.37931	0.244444	0.26087	0.54386	0.52459	0.44898	O=C(C1=CN(CCCCCC)C(c2ccccc2)=C1)c3c4ccccc4ccc3
JWH-149	Synthetic cannabinoids - JWH series	0							0.926829	0.647059	0.634615	0.75	0.878049	0.647059	0.782609	0.627451	0.611111	0.836735	0.722222	0.729167	0.733333	0.75	0.410714	0.25	0.295455	0.526316	0.508197	0.4	O=C(c1c(cccc2)c2c(C)cc1)C3=C(C)N(CCCCC)c4ccccc34
JWH-167	Synthetic cannabinoids - JWH series	0							0.974359	0.708333	0.693878	0.785714	0.923077	0.708333	0.818182	0.6875	0.666667	0.795918	0.685185	0.6875	0.767442	0.785714	0.375	0.261905	0.27907	0.545455	0.5	0.416667	O=C(Cc1ccccc1)C(c2ccccc32)=CN3CCCCC
JWH-175	Synthetic cannabinoids - JWH series	0	Not cross-reactive	Not cross-reactive					0.871795	0.591837	0.612245	0.731707	0.820513	0.591837	0.727273	0.571429	0.588235	0.68	0.581818	0.638298	0.714286	0.690476	0.351852	0.289474	0.307692	0.472727	0.508772	0.488372	CCCCCN1C=C(Cc2cccc3c2cccc3)c4ccccc41
JWH-180	Synthetic cannabinoids - JWH series	0							0.897436	0.680851	0.666667	0.8	0.945946	0.680851	0.833333	0.695652	0.64	0.734694	0.660377	0.695652	0.780488	0.8	0.345455	0.282051	0.3	0.464286	0.474576	0.413043	O=C(c1c2ccccc2c(CCC)cc1)C3=CN(CCC)c4ccccc34
JWH-182	Synthetic cannabinoids - JWH series	0							0.974359	0.673469	0.66	0.785714	0.923077	0.673469	0.818182	0.653061	0.634615	0.795918	0.685185	0.6875	0.767442	0.785714	0.4	0.261905	0.309524	0.517857	0.5	0.416667	O=C(c1c(cccc2)c2c(CCC)cc1)C3=CN(CCCCC)c4ccccc34
JWH-193	Synthetic cannabinoids - JWH series	0							0.666667	0.666667	0.75	0.693878	0.66	0.730769	0.660377	0.648148	0.978723	0.655172	0.596774	0.648148	0.714286	0.693878	0.328125	0.196078	0.188679	0.52459	0.580645	0.490196	O=C(c1ccc(C)c2c1cccc2)C3=CN(CCN4CCOCC4)c5ccccc53
JWH-198	Synthetic cannabinoids - JWH series	0							0.607143	0.637931	0.684211	0.62963	0.6	0.666667	0.660714	0.62069	0.884615	0.711864	0.677419	0.59322	0.648148	0.62963	0.343284	0.178571	0.192982	0.580645	0.634921	0.446429	O=C(c1ccc(OC)c2c1cccc2)C3=CN(CCN4CCOCC4)c5ccccc53
JWH-200	Synthetic cannabinoids - JWH series	0	0.25	Not cross-reactive	0.67	0.8	6.13	1.27	0.647059	0.679245	0.764706	0.708333	0.64	0.745098	0.641509	0.660377	1	0.637931	0.580645	0.660377	0.729167	0.708333	0.3125	0.176471	0.169811	0.508197	0.564516	0.5	O=C(c1c([H])c([H])c([H])c2c([H])c([H])c([H])c([H])c12)C3=C([H])N(c4c([H])c([H])c([H])c([H])c43)C([H])([H])C([H])([H])N5C([H])([H])C([H])([H])OC([H])([H])C5([H])[H]
JWH-201	Synthetic cannabinoids - JWH series	0	Not cross-reactive	Not cross-reactive	Not cross-reactive	Not cross-reactive			0.808511	0.666667	0.685185	0.66	0.765957	0.698113	0.833333	0.648148	0.660714	0.959184	0.833333	0.618182	0.68	0.66	0.440678	0.22	0.285714	0.603448	0.580645	0.381818	O=C(Cc1ccc(OC)cc1)C(c2ccccc32)=CN3CCCCC
JWH-203	Synthetic cannabinoids - JWH series	0	Not cross-reactive	Not cross-reactive			0.005		0.844444	0.62963	0.618182	0.6875	0.8	0.62963	0.72	0.611111	0.596491	0.773585	0.672414	0.77551	0.708333	0.6875	0.360656	0.229167	0.244898	0.516667	0.476923	0.37037	O=C(Cc1ccccc1Cl)C(c2ccccc32)=CN3CCCCC
JWH-210	Synthetic cannabinoids - JWH series	0	Not cross-reactive	Not cross-reactive			0.048		0.974359	0.673469	0.66	0.785714	0.923077	0.673469	0.818182	0.653061	0.634615	0.795918	0.685185	0.6875	0.767442	0.785714	0.4	0.261905	0.309524	0.517857	0.5	0.416667	O=C(c1c(cccc2)c2c(CC)cc1)C3=CN(CCCCC)c4ccccc34
JWH-210 N-4-hydroxy metabolite	Synthetic cannabinoids - JWH series	0	2	Not cross-reactive					0.804348	0.795918	0.78	0.653061	0.8	0.795918	0.829787	0.8125	0.625	0.773585	0.830189	0.581818	0.64	0.653061	0.431034	0.255319	0.297872	0.568966	0.52381	0.345455	O=C(c1c(cccc2)c2c(CC)cc1)C3=CN(CCCC(O)C)c4ccccc34
JWH-213	Synthetic cannabinoids - JWH series	0							0.926829	0.647059	0.634615	0.75	0.878049	0.647059	0.782609	0.627451	0.611111	0.836735	0.722222	0.729167	0.733333	0.75	0.410714	0.25	0.295455	0.526316	0.508197	0.4	O=C(c1c(cccc2)c2c(CC)cc1)C3=C(C)N(CCCCC)c4ccccc34
JWH-249	Synthetic cannabinoids - JWH series	0							0.844444	0.62963	0.618182	0.6875	0.8	0.62963	0.72	0.611111	0.596491	0.773585	0.672414	0.77551	0.708333	0.6875	0.360656	0.229167	0.244898	0.516667	0.476923	0.37037	O=C(Cc1ccccc1Br)C(c2ccccc32)=CN3CCCCC
JWH-250	Synthetic cannabinoids - JWH series	0	Not cross-reactive	Not cross-reactive	Not cross-reactive	Not cross-reactive	0.005		0.77551	0.642857	0.660714	0.634615	0.734694	0.672727	0.8	0.625	0.637931	1	0.87037	0.654545	0.653846	0.634615	0.45	0.211538	0.27451	0.610169	0.587302	0.368421	O=C(Cc1ccccc1OC)C(c2ccccc32)=CN3CCCCC
JWH-250 N-4-hydroxypentyl metabolite	Synthetic cannabinoids - JWH series	0	Not cross-reactive	1			0.012		0.666667	0.727273	0.714286	0.571429	0.660377	0.727273	0.754717	0.740741	0.580645	0.87037	1	0.59322	0.589286	0.571429	0.428571	0.222222	0.283019	0.633333	0.609375	0.327869	O=C(Cc1ccccc1OC)C(c2ccccc32)=CN3CCCC(O)C
JWH-250 N-5-carboxylpenyl metabolite	Synthetic cannabinoids - JWH series	0	Not cross-reactive	0.5			0.019		0.636364	0.826923	0.745455	0.6	0.6	0.759259	0.690909	0.807692	0.606557	0.803571	0.890909	0.62069	0.618182	0.6	0.384615	0.2	0.214286	0.689655	0.584615	0.35	O=C(Cc1ccccc1OC)C(c2ccccc32)=CN3CCCCC(O)=O
JWH-250 N-5-hydroxypentyl metabolite	Synthetic cannabinoids - JWH series	0	Not cross-reactive	1					0.625	0.745455	0.830189	0.618182	0.589286	0.811321	0.678571	0.727273	0.65	0.789474	0.875	0.637931	0.636364	0.589286	0.378788	0.196429	0.210526	0.65	0.6	0.366667	O=C(Cc1ccccc1OC)C(c2ccccc32)=CN3CCCCCO
JWH-251	Synthetic cannabinoids - JWH series	0							0.904762	0.666667	0.653846	0.733333	0.857143	0.666667	0.765957	0.647059	0.62963	0.857143	0.740741	0.714286	0.717391	0.733333	0.403509	0.244444	0.288889	0.54386	0.5	0.392157	O=C(C([H])([H])c1c([H])c([H])c([H])c([H])c1C([H])([H])[H])C2=C([H])N(c3c([H])c([H])c([H])c([H])c32)C([H])([H])C([H])([H])C([H])([H])C([H])([H])C([H])([H])[H]
JWH-302	Synthetic cannabinoids - JWH series	0	Not cross-reactive	Not cross-reactive					0.808511	0.666667	0.685185	0.66	0.765957	0.698113	0.833333	0.648148	0.660714	0.959184	0.833333	0.618182	0.68	0.66	0.440678	0.22	0.285714	0.603448	0.580645	0.381818	O=C(Cc1cccc(OC)c1)C2=CN(c3ccccc32)CCCCC
JWH-307	Synthetic cannabinoids - JWH series	0	Not cross-reactive	Not cross-reactive					0.844444	0.6	0.589286	0.6875	0.8	0.6	0.72	0.581818	0.568966	0.740741	0.644068	0.8125	0.744681	0.6875	0.360656	0.229167	0.244898	0.491803	0.476923	0.396226	Fc1ccccc1C2=CC(C(c3cccc4ccccc34)=O)=CN2CCCCC
JWH-309	Synthetic cannabinoids - JWH series	0							0.926829	0.647059	0.634615	0.75	0.878049	0.647059	0.782609	0.627451	0.611111	0.8	0.690909	0.729167	0.733333	0.75	0.385965	0.25	0.266667	0.526316	0.508197	0.428571	O=C(C1=CN(CCCCC)C(c2cccc3ccccc23)=C1)c4c5ccccc5ccc4
JWH-368	Synthetic cannabinoids - JWH series	0							0.844444	0.6	0.589286	0.6875	0.8	0.6	0.72	0.581818	0.568966	0.740741	0.644068	0.8125	0.744681	0.6875	0.360656	0.229167	0.244898	0.491803	0.476923	0.396226	O=C(C1=CN(CCCCC)C(c2cc(F)ccc2)=C1)c3c4ccccc4ccc3
JWH-369	Synthetic cannabinoids - JWH series	0							0.844444	0.6	0.589286	0.6875	0.8	0.6	0.72	0.581818	0.568966	0.740741	0.644068	0.77551	0.708333	0.6875	0.360656	0.229167	0.244898	0.491803	0.476923	0.396226	Clc1ccccc1C2=CC(C(c3cccc4ccccc34)=O)=CN2CCCCC
JWH-370	Synthetic cannabinoids - JWH series	0							0.904762	0.634615	0.622642	0.733333	0.857143	0.634615	0.765957	0.615385	0.6	0.82	0.709091	0.714286	0.717391	0.733333	0.403509	0.244444	0.288889	0.517241	0.5	0.42	O=C(C1=CN(CCCCC)C(c2c(C)cccc2)=C1)c3c4ccccc4ccc3
JWH-387	Synthetic cannabinoids - JWH series	0							0.904762	0.634615	0.622642	0.733333	0.857143	0.634615	0.765957	0.615385	0.6	0.716981	0.62069	0.75	0.755556	0.733333	0.355932	0.244444	0.26087	0.491525	0.47619	0.392157	O=C(c1ccc(Br)c2c1cccc2)C3=CN(CCCCC)c4ccccc43
JWH-398	Synthetic cannabinoids - JWH series	0	0.1	Not cross-reactive	Not cross-reactive	0.057	0.13	0.12	0.904762	0.634615	0.622642	0.733333	0.857143	0.634615	0.765957	0.615385	0.6	0.716981	0.62069	0.75	0.755556	0.733333	0.355932	0.244444	0.26087	0.491525	0.47619	0.392157	CCCCCN1C=C(C(c2ccc(Cl)c3c2cccc3)=O)c4ccccc41
JWH-398 5-hydroxypentyl metabolite	Synthetic cannabinoids - JWH series	0	0.5	Not cross-reactive					0.622642	0.784314	0.916667	0.68	0.615385	0.895833	0.648148	0.764706	0.709091	0.616667	0.666667	0.730769	0.734694	0.647059	0.30303	0.192308	0.185185	0.516129	0.5	0.4	O=C(c1ccc(Cl)c2c1cccc2)C3=CN(CCCCCO)c4ccccc43
JWH-412	Synthetic cannabinoids - JWH series	0							0.904762	0.634615	0.622642	0.733333	0.857143	0.634615	0.765957	0.615385	0.6	0.716981	0.62069	0.787234	0.795455	0.733333	0.355932	0.244444	0.26087	0.491525	0.47619	0.392157	CCCCCN1C=C(C(c2ccc(F)c3c2cccc3)=O)c4ccccc41
AM-1220	Synthetic cannabinoids - AM, UR, RCS, XLS series	1	0.06	Not cross-reactive	0.5		4.67		0.787234	0.589286	0.636364	0.708333	0.744681	0.618182	0.673077	0.571429	0.769231	0.727273	0.661017	0.692308	0.729167	0.708333	0.333333	0.22449	0.265306	0.559322	0.590164	0.5	O=C(c1cccc2ccccc12)C3=CN(c4ccccc43)C[C@]5([H])N(C)CCCC5
AM-1235	Synthetic cannabinoids - AM, UR, RCS, XLS series	1							0.55	0.580645	0.571429	0.596491	0.542373	0.555556	0.52381	0.564516	0.578125	0.507246	0.486111	0.616667	0.672727	0.625	0.223684	0.15	0.145161	0.442857	0.413333	0.377049	O=C(c1cccc2c1cccc2)C3=CN(CCCCCF)c4cc([N+]([O-])=O)ccc43
AM-1241	Synthetic cannabinoids - AM, UR, RCS, XLS series	1	Not cross-reactive	Not cross-reactive					0.544118	0.486486	0.48	0.492754	0.514706	0.466667	0.5	0.472973	0.569444	0.567568	0.545455	0.602941	0.529412	0.514706	0.280488	0.157143	0.185714	0.486842	0.493671	0.371429	Ic1ccc([N+]([O-])=O)cc1C(C2=CN(c3ccccc32)CC4N(C)CCCC4)=O
AM-1248	Synthetic cannabinoids - AM, UR, RCS, XLS series	1	Not cross-reactive	Not cross-reactive					0.74	0.559322	0.603448	0.666667	0.7	0.586207	0.636364	0.542373	0.727273	0.689655	0.629032	0.654545	0.686275	0.666667	0.359375	0.211538	0.25	0.532258	0.639344	0.529412	O=C(C1(CC2C3)CC(C2)CC3C1)C4=CN(CC5N(C)CCCC5)c6ccccc64
AM-2201	Synthetic cannabinoids - AM, UR, RCS, XLS series	1	0.1	Not cross-reactive	0.33	0.8	3.5	1.19	0.785714	0.702128	0.76087	0.871795	0.780488	0.73913	0.695652	0.680432	0.729167	0.653846	0.589286	0.880952	1	0.825	0.271186	0.214286	0.204545	0.482143	0.491525	0.5	FCCCCCN1C=C(C(c2cccc3c2cccc3)=O)c4ccccc41
AM-2201 2-hydroxyindole metabolite	Synthetic cannabinoids - AM, UR, RCS, XLS series	1							0.6	0.690909	0.740741	0.653846	0.592593	0.722222	0.685185	0.672727	0.627119	0.677966	0.7	0.735849	0.74	0.622642	0.375	0.163636	0.157895	0.548387	0.553846	0.385965	FCCCCCN1C(O)=C(C(c2cccc3c2cccc3)=O)c4ccccc41
AM-2201 2'-napththyl metabolite	Synthetic cannabinoids - AM, UR, RCS, XLS series	1							0.785714	0.702128	0.76087	0.871795	0.780488	0.73913	0.695652	0.680851	0.729167	0.653846	0.589286	0.880952	1	0.825	0.271186	0.214286	0.204545	0.482143	0.491525	0.5	FCCCCCN1C=C(C(c2cc3c(cccc3)cc2)=O)c4ccccc41
AM-2201 4-hydroxyindole metabolite	Synthetic cannabinoids - AM, UR, RCS, XLS series	1							0.702128	0.734694	0.791667	0.772727	0.695652	0.770833	0.804348	0.714286	0.72549	0.716981	0.678571	0.787234	0.880952	0.733333	0.355932	0.191489	0.183673	0.54386	0.576271	0.44898	FCCCCCN1C=C(C(c2cccc3c2cccc3)=O)c4c(O)cccc41
AM-2201 5-hydroxyindole metabolite	Synthetic cannabinoids - AM, UR, RCS, XLS series	1							0.702128	0.734694	0.791667	0.772727	0.695652	0.770833	0.804348	0.714286	0.72549	0.716981	0.678571	0.787234	0.880952	0.733333	0.355932	0.191489	0.183673	0.54386	0.576271	0.44898	FCCCCCN1C=C(C(c2cccc3c2cccc3)=O)c4cc(O)ccc41
AM-2201 6-hydroxyindole metabolite	Synthetic cannabinoids - AM, UR, RCS, XLS series	1			0.26	0.8	0.5		0.702128	0.734694	0.791667	0.772727	0.695652	0.770833	0.804348	0.714286	0.72549	0.716981	0.678571	0.787234	0.880952	0.733333	0.355932	0.191489	0.183673	0.54386	0.576271	0.44898	FCCCCCN1C=C(C(c2cccc3c2cccc3)=O)c4ccc(O)cc41
AM-2201 N-2-fluoropentyl metabolite	Synthetic cannabinoids - AM, UR, RCS, XLS series	1							0.853659	0.62	0.607843	0.72093	0.804878	0.62	0.717391	0.6	0.584906	0.673077	0.578947	0.73913	0.785714	0.72093	0.333333	0.238095	0.227273	0.473684	0.459016	0.367347	CCCC(F)CN1C=C(C(c2cccc3c2cccc3)=O)c4ccccc41
AM-2201 N-4-fluoropentyl metabolite	Synthetic cannabinoids - AM, UR, RCS, XLS series	1							0.878049	0.64	0.627451	0.744186	0.875	0.64	0.777778	0.653061	0.603774	0.692308	0.654545	0.76087	0.809524	0.744186	0.327586	0.261905	0.27907	0.491228	0.47541	0.387755	CC(F)CCCN1C=C(C(c2cccc3c2cccc3)=O)c4ccccc41
AM-2201 N-4-hydroxypentyl metabolite	Synthetic cannabinoids - AM, UR, RCS, XLS series	1	0.5	Not cross-reactive	1.33	1.11	1.66		0.673469	0.851064	0.913043	0.73913	0.666667	0.891304	0.7	0.829787	0.730769	0.660714	0.714286	0.755102	0.840909	0.702128	0.322581	0.208333	0.2	0.551724	0.532258	0.431373	FCC(O)CCCN1C=C(C(c2cccc3c2cccc3)=O)c4ccccc41
AM-2232	Synthetic cannabinoids - AM, UR, RCS, XLS series	1			0.94		6.13		0.804878	0.717391	0.702128	0.846154	0.8	0.717391	0.711111	0.695652	0.708333	0.634615	0.571429	0.733333	0.825	1	0.275862	0.219512	0.209302	0.464286	0.45	0.444444	O=C(C1=CN(c2c1cccc2)CCCCC#N)c3c4ccccc4ccc3
AM-2233	Synthetic cannabinoids - AM, UR, RCS, XLS series	1	Not cross-reactive	Not cross-reactive	0.015				0.711538	0.540984	0.583333	0.641509	0.673077	0.566667	0.614035	0.52459	0.701754	0.694915	0.634921	0.788462	0.692308	0.641509	0.328358	0.203704	0.240741	0.515625	0.569231	0.454545	Ic1ccccc1C(C2=CN(c3ccccc32)CC4N(C)CCCC4)=O
AM-251	Synthetic cannabinoids - AM, UR, RCS, XLS series	1							0.42029	0.430556	0.464789	0.432836	0.411765	0.450704	0.383562	0.416667	0.514286	0.415584	0.435897	0.545455	0.469697	0.432836	0.195122	0.174603	0.169231	0.358974	0.3875	0.412698	Ic1ccc(C2=C(C)C(C(NN3CCCCC3)=O)=NN2c4ccc(Cl)cc4Cl)cc1
AM-630	Synthetic cannabinoids - AM, UR, RCS, XLS series	1							0.571429	0.552239	0.590909	0.539683	0.539683	0.575758	0.59375	0.537313	0.754098	0.746032	0.712121	0.66129	0.580645	0.539683	0.375	0.153846	0.203125	0.573529	0.6	0.384615	Ic1ccc2c(N(C(C)=C2C(c3ccc(OC)cc3)=O)CCN4CCOCC4)c1
AM-694	Synthetic cannabinoids - AM, UR, RCS, XLS series	1	0.01	Not cross-reactive			1.09		0.702128	0.634615	0.686275	0.772727	0.695652	0.666667	0.627451	0.615385	0.660377	0.654545	0.59322	1	0.880952	0.733333	0.269841	0.191489	0.183673	0.466667	0.47619	0.44898	Ic1ccccc1C(C2=CN(c3ccccc32)CCCCCF)=O
BB-22	Synthetic cannabinoids - AM, UR, RCS, XLS series	1							0.653061	0.686275	0.673077	0.717391	0.645833	0.653846	0.714286	0.666667	0.78	0.672727	0.610169	0.634615	0.702128	0.717391	0.35	0.163265	0.156863	0.561404	0.540984	0.44	O=C(C1=CN(CC2CCCCC2)c3ccccc31)Oc4c5ncccc5ccc4
MAM2201	Synthetic cannabinoids - AM, UR, RCS, XLS series	1					0.88		0.809524	0.6875	0.744681	0.85	0.804878	0.723404	0.717391	0.666667	0.714286	0.673077	0.607143	0.860465	0.973684	0.804878	0.288136	0.238095	0.227273	0.5	0.508475	0.488889	FCCCCCN1C=C(C(c2ccc(C)c3c2cccc3)=O)c4ccccc41
PB-22	Synthetic cannabinoids - AM, UR, RCS, XLS series	1							0.791667	0.654545	0.614035	0.647059	0.75	0.625	0.816327	0.636364	0.709091	0.796296	0.694915	0.578947	0.634615	0.68	0.433333	0.215686	0.230769	0.59322	0.571429	0.4	O=C(C1=CN(CCCCC)c2ccccc21)Oc3c4ncccc4ccc3
PB-22 5-fluoro metabolite	Synthetic cannabinoids - AM, UR, RCS, XLS series	1							0.634615	0.666667	0.685185	0.693878	0.627451	0.666667	0.692308	0.648148	0.788462	0.684211	0.622951	0.711538	0.787234	0.693878	0.328125	0.173077	0.166667	0.55	0.555556	0.461538	O=C(C1=CN(CCCCCF)c2ccccc21)Oc3c4ncccc4ccc3
RCS-4	Synthetic cannabinoids - AM, UR, RCS, XLS series	1	Not cross-reactive	Not cross-reactive			0.004		0.826087	0.648148	0.666667	0.673469	0.782609	0.679245	0.851064	0.62963	0.642857	0.938776	0.814815	0.62963	0.693878	0.673469	0.448276	0.22449	0.291667	0.586207	0.590164	0.388889	O=C(c1ccc(OC)cc1)C2=CN(CCCCC)c3c2cccc3
RCS-4 C4 homolog	Synthetic cannabinoids - AM, UR, RCS, XLS series	1							0.782609	0.641509	0.660377	0.666667	0.818182	0.673077	0.888889	0.653846	0.636364	0.897959	0.811321	0.622642	0.6875	0.666667	0.413793	0.234043	0.304348	0.551724	0.583333	0.377358	O=C(c1ccc(OC)cc1)C2=CN(CCCC)c3c2cccc3
RCS-4 M11 metabolite	Synthetic cannabinoids - AM, UR, RCS, XLS series	1							0.782609	0.77551	0.692308	0.666667	0.777778	0.705882	0.888889	0.791667	0.636364	0.788462	0.811321	0.592593	0.653061	0.666667	0.413793	0.234043	0.25	0.636364	0.583333	0.351852	O=C(c1ccc(O)cc1)C2=CN(CCCC(C)=O)c3c2cccc3
RCS-4 M9 metabolite	Synthetic cannabinoids - AM, UR, RCS, XLS series	1							0.734694	0.8	0.75	0.627451	0.729167	0.764706	0.833333	0.816327	0.603448	0.745455	0.867925	0.561404	0.615385	0.627451	0.416667	0.244898	0.26	0.603448	0.606557	0.333333	O=C(c1ccc(O)cc1)C2=CN(CCCC(O)C)c3c2cccc3
RCS-4 N-5-hydroxypentyl metabolite	Synthetic cannabinoids - AM, UR, RCS, XLS series	1	Not cross-reactive	Not cross-reactive					0.62963	0.788462	0.88	0.653846	0.622642	0.86	0.716981	0.769231	0.684211	0.736842	0.821429	0.614035	0.673077	0.622642	0.353846	0.207547	0.222222	0.627119	0.603175	0.385965	O=C(c1ccc(OC)cc1)C2=CN(CCCCCO)c3c2cccc3
RCS-8	Synthetic cannabinoids - AM, UR, RCS, XLS series	1	Not cross-reactive	Not cross-reactive			0.003		0.7	0.666667	0.716981	0.693878	0.66	0.698113	0.72549	0.648148	0.722222	0.882353	0.8	0.711538	0.714286	0.66	0.370968	0.196078	0.211538	0.631579	0.606557	0.433962	O=C(Cc1ccccc1OC)C(c2ccccc32)=CN3CCC4CCCCC4
RCS-8 4-methoxy metabolite	Synthetic cannabinoids - AM, UR, RCS, XLS series	1	Not cross-reactive	Not cross-reactive					0.708333	0.705882	0.76	0.73913	0.702128	0.74	0.770833	0.686275	0.764706	0.823529	0.745455	0.686275	0.76087	0.702128	0.344262	0.208333	0.22449	0.607143	0.610169	0.46	O=C(Cc1ccc(OC)cc1)C(c2ccccc32)=CN3CCC4CCCCC4
UR-144	Synthetic cannabinoids - AM, UR, RCS, XLS series	1	Not cross-reactive	Not cross-reactive					0.840909	0.592593	0.581818	0.680851	0.795455	0.592593	0.714286	0.574074	0.561404	0.735849	0.637931	0.634615	0.666667	0.680851	0.421053	0.23913	0.282609	0.483333	0.492063	0.411765	O=C(C(c1ccccc12)=CN2CCCCC)C3C(C)(C)C3(C)C
UR-144 4-hydroxy metabolite	Synthetic cannabinoids - AM, UR, RCS, XLS series	1	Not cross-reactive	Not cross-reactive					0.686275	0.716981	0.703704	0.584906	0.68	0.716981	0.711538	0.730769	0.566667	0.701754	0.785714	0.551724	0.574074	0.584906	0.433333	0.24	0.28	0.540984	0.523077	0.350877	O=C(C(c1ccccc12)=CN2CCCC(O)C)C3C(C)(C)C3(C)C
UR-144 5-hydroxy metabolite	Synthetic cannabinoids - AM, UR, RCS, XLS series	1	Not cross-reactive	Not cross-reactive					0.6	0.722222	0.843137	0.622642	0.592593	0.823529	0.625	0.703704	0.655172	0.65	0.7	0.614035	0.641509	0.592593	0.375	0.207547	0.222222	0.52381	0.530303	0.410714	O=C(C(c1ccccc12)=CN2CCCCCO)C3C(C)(C)C3(C)C
UR-144 N-pentanoic acid metabolite	Synthetic cannabinoids - AM, UR, RCS, XLS series	1	Not cross-reactive	Not cross-reactive					0.611111	0.84	0.722222	0.603774	0.603774	0.735849	0.636364	0.82	0.583333	0.633333	0.711864	0.568966	0.592593	0.603774	0.380952	0.211538	0.226415	0.583333	0.515152	0.368421	O=C(C(c1ccccc12)=CN2CCCCC(O)=O)C3C(C)(C)C3(C)C
XLR11	Synthetic cannabinoids - AM, UR, RCS, XLS series	1	Not cross-reactive	Not cross-reactive					0.702128	0.603774	0.641509	0.717391	0.695652	0.634615	0.627451	0.584906	0.618182	0.654545	0.59322	0.770833	0.818182	0.695652	0.333333	0.217391	0.234043	0.459016	0.492063	0.469388	O=C(C1C(C)(C)C1(C)C)C2=CN(CCCCCF)c3ccccc32
XLR11 N-(4-hydroxyl) metabolite	Synthetic cannabinoids - AM, UR, RCS, XLS series	1	Not cross-reactive	Not cross-reactive					0.6	0.722222	0.773585	0.622642	0.592593	0.754717	0.625	0.703704	0.627119	0.65	0.7	0.672727	0.705882	0.592593	0.375	0.207547	0.222222	0.52381	0.530303	0.410714	O=C(C1C(C)(C)C1(C)C)C2=CN(CCCC(O)CF)c3ccccc32
XLR11 N-(4-pentenyl) metabolite	Synthetic cannabinoids - AM, UR, RCS, XLS series	1							0.6875	0.592593	0.622642	0.695652	0.680851	0.622642	0.615385	0.574074	0.6	0.642857	0.583333	0.75	0.795455	0.680851	0.327869	0.212766	0.229167	0.442623	0.47619	0.44898	O=C(C1C(C)(C)C1(C)C)C2=CN(CCCC=C)C3=C2C=CC=C3
3-(1-naphthoyl)-1H-Indole	Synthetic cannabinoids - other	2			0.16	0.8	1.53	0.03	0.512821	0.454545	0.444444	0.540541	0.540541	0.454545	0.47619	0.465116	0.425532	0.4	0.377358	0.465116	0.526316	0.540541	0.229167	0.25	0.233333	0.34	0.285714	0.219512	O=C(c1cccc2ccccc12)C3=CNc4ccccc34
4-Quinolone-3-carboxamide	Synthetic cannabinoids - other	2							0.326923	0.37037	0.388889	0.34	0.34	0.396226	0.44	0.377358	0.4	0.37931	0.383333	0.327273	0.36	0.367347	0.301887	0.25	0.205128	0.327586	0.366667	0.25	O=C(N)c1cc(O)nc2ccccc12
A-796260	Synthetic cannabinoids - other	2	Not cross-reactive	Not cross-reactive					0.596491	0.6	0.672414	0.618182	0.589286	0.655172	0.59322	0.583333	0.867925	0.645161	0.590909	0.610169	0.636364	0.618182	0.378788	0.175439	0.189655	0.5	0.575758	0.490909	O=C(C1=CN(CCN2CCOCC2)c3ccccc13)C4C(C)(C)C4(C)C
A-834735	Synthetic cannabinoids - other	2							0.611111	0.614035	0.690909	0.634615	0.603774	0.672727	0.607143	0.596491	0.792453	0.661017	0.603175	0.625	0.653846	0.603774	0.403226	0.166667	0.181818	0.507937	0.587302	0.5	O=C(C1C(C)(C)C1(C)C)C2=CN(CC3CCOCC3)c4ccccc24
AB-005	Synthetic cannabinoids - other	2							0.711538	0.540984	0.583333	0.641509	0.673077	0.566667	0.614035	0.52459	0.701754	0.694915	0.634921	0.631579	0.660377	0.641509	0.390625	0.203704	0.264151	0.515625	0.59375	0.509434	CN(CCCC1)C1CN2C=C(C(C3C(C)(C)C3(C)C)=O)c4ccccc24
AKB48	Synthetic cannabinoids - other	2	Not cross-reactive	Not cross-reactive					0.631579	0.507692	0.523077	0.542373	0.596491	0.507692	0.548387	0.492308	0.553846	0.529412	0.507042	0.492308	0.533333	0.542373	0.328571	0.232143	0.245614	0.402778	0.472222	0.4	CCCCCN1N=C(C(N[C@@]2(CC3C4)CC4CC(C3)C2)=O)c5ccccc51
Cannabipiperidiethanone	Synthetic cannabinoids - other	2			Not cross-reactive				0.672727	0.590164	0.633333	0.607143	0.636364	0.616667	0.696429	0.57377	0.754386	0.872727	0.79661	0.627119	0.625	0.607143	0.415385	0.192982	0.25	0.612903	0.640625	0.431034	COc1c(CC(C2=CN(CC3CCCCN3C)c4ccccc24)=O)cccc1
CB-13	Cannabinoids - THC and analogues	2	Not cross-reactive	Not cross-reactive					0.488889	0.384615	0.403846	0.354167	0.444444	0.411765	0.521739	0.365385	0.388889	0.56	0.472727	0.314815	0.346939	0.354167	0.522727	0.194444	0.216216	0.363636	0.333333	0.183673	O=C(c1cccc2ccccc12)c3ccc(OCCCCC)c4ccccc43
CP-47497	Cannabinoids - THC and analogues	2							0.298246	0.316667	0.333333	0.220339	0.263158	0.316667	0.350877	0.3	0.261538	0.416667	0.442623	0.238095	0.216667	0.2	0.608696	0.190476	0.238095	0.322581	0.403226	0.25	O[C@H]1C[C@@H](c2ccc(C(CCCCCC)(C)C)cc2O)CCC1
CP-47497 C8-homolog (cannabicyclohexanol)	Cannabinoids - THC and analogues	2	Not cross-reactive	Not cross-reactive					0.298246	0.316667	0.333333	0.220339	0.263158	0.316667	0.350877	0.3	0.261538	0.416667	0.442623	0.238095	0.216667	0.2	0.608696	0.190476	0.238095	0.322581	0.403226	0.25	O[C@H]1C[C@@H](c2ccc(C(CCCCCCC)(C)C)cc2O)CCC1
CP-47497 C8-homolog-8-OH	Cannabinoids - THC and analogues	2							0.283333	0.344262	0.383333	0.229508	0.25	0.366667	0.333333	0.327869	0.287879	0.396825	0.467742	0.246154	0.225806	0.209677	0.54	0.177778	0.222222	0.328125	0.428571	0.259259	O[C@H]1C[C@@H](c2ccc(C(CCCCCCCO)(C)C)cc2O)CCC1
CP-55940	Cannabinoids - THC and analogues	2	Not cross-reactive	Not cross-reactive					0.316667	0.354839	0.393443	0.241935	0.283333	0.377049	0.366667	0.33871	0.298507	0.428571	0.47619	0.257576	0.238095	0.222222	0.58	0.170213	0.212766	0.338462	0.4375	0.25	O[C@H]1C[C@@H](c2ccc(C(C)(C)CCCCCC)cc2O)[C@H](CCCO)CC1
JP104	Synthetic cannabinoids - other	2	Not cross-reactive	Not cross-reactive					0.396825	0.430769	0.424242	0.323077	0.365079	0.409091	0.421875	0.415385	0.371429	0.455882	0.478261	0.314286	0.338462	0.323077	0.333333	0.28	0.269231	0.371429	0.402778	0.295082	CCCCCCCCCCCNC(Oc1cc(c2cc(C(N)=O)ccc2)ccc1)=O
JZL-184	Synthetic cannabinoids - other	2							0.367089	0.486842	0.480519	0.394737	0.358974	0.467532	0.423077	0.473684	0.506494	0.433735	0.46988	0.4	0.407895	0.413333	0.301205	0.105263	0.102564	0.45	0.551282	0.394366	O=C(N1CCC(CC1)C(O)(c2ccc3c(OCO3)c2)c4cc5c(OCO5)cc4)Oc6ccc([N+]([O-])=O)cc6
JZL-195	Synthetic cannabinoids - other	2							0.385714	0.457143	0.430556	0.41791	0.376812	0.416667	0.428571	0.442857	0.521739	0.44	0.423077	0.402778	0.432836	0.439394	0.24359	0.140625	0.136364	0.418919	0.428571	0.419355	O=[N+](c1ccc(OC(N2CCN(Cc3cc(Oc4ccccc4)ccc3)CC2)=O)cc1)[O-]
NNEI	Synthetic cannabinoids - other	2							0.804348	0.571429	0.561404	0.653061	0.76087	0.571429	0.686275	0.553571	0.568966	0.649123	0.564516	0.581818	0.64	0.6875	0.31746	0.255319	0.270833	0.444444	0.432836	0.396226	O=C(C1=CN(CCCCC)c2ccccc21)Nc3c4ccccc4ccc3
Pravadoline	Synthetic cannabinoids - other	2							0.610169	0.587302	0.629032	0.576271	0.576271	0.612903	0.633333	0.571429	0.807018	0.79661	0.758065	0.596774	0.59322	0.576271	0.397059	0.163934	0.216667	0.609375	0.636364	0.409836	O=C(c1ccc(OC)cc1)C2=C(C)N(CCN3CCOCC3)c4ccccc42
SER-601	Synthetic cannabinoids - other	2							0.5	0.444444	0.438356	0.447761	0.469697	0.424658	0.478261	0.430556	0.426667	0.527778	0.506667	0.430556	0.42029	0.426471	0.5	0.209677	0.241935	0.486111	0.493333	0.384615	O=C(NC(C1)(C2)C[C@@H]3C[C@H]1C[C@H]2C3)C4=CN(c5ccc(C(C)C)cc5C4=O)CCCCC
SR-141716A	Synthetic cannabinoids - other	2							0.426471	0.43662	0.471429	0.439394	0.41791	0.457143	0.388889	0.422535	0.521739	0.421053	0.441558	0.530303	0.476923	0.439394	0.197531	0.177419	0.171875	0.363636	0.392405	0.419355	CC1=C(c2ccc(Cl)cc2)N(c3c(Cl)cc(Cl)cc3)N=C1C(NN4CCCCC4)=O
STS-135	Synthetic cannabinoids - other	2							0.592593	0.596491	0.642857	0.647059	0.584906	0.625	0.534483	0.578947	0.59322	0.515625	0.515152	0.666667	0.734694	0.647059	0.264706	0.215686	0.207547	0.402985	0.477612	0.480769	O=C(NC1(CC2C3)CC3CC(C2)C1)C4=CN(CCCCCF)c5c4cccc5
URB447	Synthetic cannabinoids - other	2	Not cross-reactive	Not cross-reactive					0.566038	0.491525	0.483333	0.528302	0.588235	0.491525	0.535714	0.5	0.491803	0.516129	0.515625	0.611111	0.54717	0.557692	0.238806	0.229167	0.22	0.4	0.391304	0.321429	CC1=C(C(N)=C(N1Cc2ccc(Cl)cc2)c3ccccc3)C(c4ccccc4)=O
URB597	Synthetic cannabinoids - other	2	Not cross-reactive	Not cross-reactive					0.290323	0.440678	0.409836	0.322034	0.278689	0.393443	0.33871	0.423729	0.353846	0.358209	0.402985	0.3125	0.338983	0.322034	0.269841	0.244444	0.208333	0.375	0.347826	0.290909	O=C(NC1CCCCC1)Oc2cccc(c3cccc(C(N)=O)c3)c2
URB602	Synthetic cannabinoids - other	2	Not cross-reactive	Not cross-reactive					0.290909	0.381818	0.4	0.326923	0.277778	0.381818	0.321429	0.363636	0.362069	0.366667	0.349206	0.315789	0.346154	0.301887	0.267857	0.205128	0.195122	0.362069	0.292308	0.319149	O=C(Nc1cccc(c2ccccc2)c1)OC3CCCCC3
URB754	Synthetic cannabinoids - other	2	Not cross-reactive	Not cross-reactive					0.3	0.31746	0.3125	0.288136	0.310345	0.31746	0.35	0.322581	0.387097	0.369231	0.352941	0.301587	0.305085	0.333333	0.3	0.2	0.217391	0.34375	0.338235	0.254545	O=C1OC(Nc2ccc(C)cc2)=Nc3ccc(C)cc31
URB937	Synthetic cannabinoids - other	2	Not cross-reactive	Not cross-reactive					0.276923	0.442623	0.412698	0.306452	0.265625	0.396825	0.34375	0.42623	0.338235	0.382353	0.447761	0.338462	0.322581	0.306452	0.296875	0.229167	0.196078	0.4	0.371429	0.275862	O=C(NC1CCCCC1)Oc2cc(c3cc(C(N)=O)ccc3)c(O)cc2
WIN-54461	Synthetic cannabinoids - other	2							0.571429	0.552239	0.590909	0.539683	0.539683	0.575758	0.59375	0.537313	0.754098	0.746032	0.712121	0.634921	0.580645	0.539683	0.375	0.153846	0.203125	0.573529	0.6	0.384615	Brc1ccc2c(N(C(C)=C2C(c3ccc(OC)cc3)=O)CCN4CCOCC4)c1
WIN-55,212-2	Synthetic cannabinoids - other	2	0.05	Not cross-reactive					0.636364	0.637931	0.684211	0.62963	0.6	0.666667	0.631579	0.62069	0.884615	0.711864	0.677419	0.649123	0.648148	0.62963	0.363636	0.178571	0.172414	0.555556	0.609375	0.446429	O=C(c1cccc2ccccc12)C3=C(C)N(c4c(OC5)cccc43)C5CN6CCOCC6
WIN-55,212-3	Synthetic cannabinoids - other	2					0.11	0.03	0.636364	0.637931	0.684211	0.62963	0.6	0.666667	0.631579	0.62069	0.884615	0.711864	0.677419	0.649123	0.648148	0.62963	0.363636	0.178571	0.172414	0.555556	0.609375	0.446429	O=C(c1cccc2ccccc12)C3=C(C)N(c4c(OC5)cccc43)[C@H]5CN6CCOCC6
Cannabidiol	Cannabinoids - THC and analogues	3	Not cross-reactive	Not cross-reactive					0.321429	0.274194	0.290323	0.285714	0.285714	0.274194	0.375	0.258065	0.242424	0.416667	0.396825	0.258065	0.237288	0.220339	0.681818	0.162791	0.209302	0.344262	0.380952	0.181818	CC([C@H]1[C@H](c2c(O)cc(CCCCC)cc2O)C=C(C)CC1)=C
Cannabidiolic acid	Cannabinoids - THC and analogues	3							0.327586	0.322581	0.296875	0.293103	0.293103	0.28125	0.37931	0.306452	0.25	0.419355	0.421875	0.265625	0.245902	0.229508	0.638298	0.152174	0.195652	0.393443	0.384615	0.172414	Oc1c(C(O)=O)c(CCCCC)cc(O)c1[C@@]2([H])[C@H](C(C)=C)CCC(C)=C2
CB-25	Cannabinoids - THC and analogues	3	Not cross-reactive	Not cross-reactive					0.383333	0.419355	0.435484	0.306452	0.35	0.419355	0.433333	0.403226	0.358209	0.446154	0.492308	0.279412	0.301587	0.285714	0.40678	0.282609	0.297872	0.421875	0.411765	0.254237	O=C(CCCCCCCCCCOc1cc(O)cc(CCCCC)c1)NC2CC2
CB-52	Cannabinoids - THC and analogues	3	Not cross-reactive	Not cross-reactive					0.354839	0.390625	0.40625	0.28125	0.322581	0.390625	0.403226	0.375	0.333333	0.461538	0.507692	0.294118	0.276923	0.261538	0.4	0.276596	0.291667	0.415385	0.405797	0.25	O=C(NC1CC1)CCCCCCCCCCOc2cc(O)ccc2CCCCC
HU-210	Cannabinoids - THC and analogues	3	Not cross-reactive	Not cross-reactive					0.360656	0.353846	0.390625	0.306452	0.327869	0.375	0.409836	0.338462	0.338235	0.424242	0.447761	0.279412	0.28125	0.265625	0.844444	0.134615	0.173077	0.378788	0.52381	0.233333	[H][C@]1(C(C([H])([H])[H])(C([H])([H])[H])Oc2c([H])c(C(C([H])([H])[H])(C([H])([H])[H])C([H])([H])C([H])([H])C([H])([H])C([H])([H])C([H])([H])C([H])([H])[H])c([H])c(O[H])c32)[C@@]3([H])C([H])([H])C(C([H])([H])O[H])=C([H])C1([H])[H]
HU-211	Cannabinoids - THC and analogues	3							0.360656	0.353846	0.390625	0.306452	0.327869	0.375	0.409836	0.338462	0.338235	0.424242	0.447761	0.279412	0.28125	0.265625	0.844444	0.134615	0.173077	0.378788	0.52381	0.233333	Oc1cc(C(C)(C)CCCCCC)cc2c1[C@]3([H])[C@@](CC=C(CO)C3)([H])C(C)(C)O2
HU-243	Cannabinoids - THC and analogues	3							0.360656	0.353846	0.390625	0.306452	0.327869	0.375	0.409836	0.338462	0.338235	0.424242	0.447761	0.279412	0.28125	0.265625	0.844444	0.134615	0.173077	0.378788	0.52381	0.233333	[H][C@@]1(C(C([H])([H])[H])(C([H])([H])[H])Oc2c([H])c(C(C([H])([H])[H])(C([H])([H])[H])C([H])([H])C([H])([H])C([H])([H])C([H])([H])C([H])([H])C([H])([H])[H])c([H])c(O[H])c32)[C@]3([H])C([H])([H])C(C([H])([H])O[H])=C([H])C1([H])[H]
HU-308	Cannabinoids - THC and analogues	3	Not cross-reactive	Not cross-reactive					0.333333	0.308824	0.363636	0.28125	0.301587	0.348485	0.380952	0.294118	0.295775	0.484375	0.484848	0.294118	0.276923	0.242424	0.714286	0.132075	0.192308	0.393939	0.469697	0.229508	OCC1=C[C@@](c2c(OC)cc(C(C)(C)CCCCCC)cc2OC)([H])[C@]3([H])C(C)(C)[C@@]1([H])C3
HU-331	Cannabinoids - THC and analogues	3	Not cross-reactive	Not cross-reactive					0.327273	0.322034	0.295082	0.290909	0.290909	0.278689	0.357143	0.305085	0.246154	0.377049	0.380952	0.241935	0.241379	0.224138	0.586957	0.139535	0.186047	0.396552	0.34375	0.163636	OC(C(C(CCCCC)=C1)=O)=C(C1=O)[C@H]2[C@H](C(C)=C)CCC(C)=C2
KM-233	Synthetic cannabinoids - other	3							0.327273	0.3	0.295082	0.267857	0.290909	0.3	0.381818	0.283333	0.285714	0.4	0.403226	0.241935	0.241379	0.245614	0.871795	0.139535	0.186047	0.372881	0.482759	0.185185	Oc1cc(C(C)(C)c2ccccc2)cc3c1[C@@]4([H])[C@](CC=C(C)C4)([H])C(C)(C)O3
Nabilone	Synthetic cannabinoids - other	3							0.392857	0.383333	0.377049	0.310345	0.357143	0.360656	0.446429	0.366667	0.387097	0.483333	0.483871	0.301587	0.305085	0.288136	0.813953	0.148936	0.191489	0.457627	0.516667	0.254545	O=C1C([H])([H])[C@]2([H])[C@](C([H])([H])C1([H])[H])([H])C(C([H])([H])[H])(C([H])([H])[H])Oc3c([H])c(C(C([H])([H])[H])(C([H])([H])[H])C([H])([H])C([H])([H])C([H])([H])C([H])([H])C([H])([H])C([H])([H])[H])c([H])c(O[H])c23
THC	Cannabinoids - THC and analogues	3	Not cross-reactive	Not cross-reactive					0.381818	0.327869	0.322581	0.298246	0.345455	0.327869	0.436364	0.311475	0.3125	0.45	0.428571	0.269841	0.271186	0.275862	1	0.155556	0.2	0.377049	0.483333	0.218182	Oc1cc(CCCCC)cc2c1C3C(CCC(C)=C3)C(C)(C)O2
THC 11-hydroxy-delta-9-l metabolite	Cannabinoids - THC and analogues	3	Not cross-reactive	Not cross-reactive					0.366667	0.359375	0.375	0.290323	0.333333	0.380952	0.416667	0.34375	0.323529	0.430769	0.454545	0.264706	0.265625	0.269841	0.863636	0.137255	0.176471	0.363636	0.507937	0.216667	Oc1cc(CCCCC)cc2c1[C@@](C=C(CO)CC3)([H])[C@]3([H])C(C)(C)O2
THC 8-beta-11-dihydroxy-delta-9-l metabolite	Cannabinoids - THC and analogues	3							0.34375	0.378788	0.393939	0.272727	0.3125	0.4	0.390625	0.363636	0.323944	0.447761	0.492537	0.267606	0.25	0.253731	0.791667	0.148148	0.185185	0.382353	0.477612	0.203125	Oc1cc(CCCCC)cc2c1[C@@](C=C(CO)[C@H](O)C3)([H])[C@]3([H])C(C)(C)O2
THC 8-beta-hydroxy-delta-9-l metabolite	Cannabinoids - THC and analogues	3							0.35	0.365079	0.338462	0.274194	0.316667	0.34375	0.4	0.349206	0.308824	0.460317	0.484375	0.268657	0.25	0.253968	0.883721	0.163265	0.204082	0.412698	0.492063	0.2	Oc1cc(CCCCC)cc2c1[C@@](C=C(C)[C@H](O)C3)([H])[C@]3([H])C(C)(C)O2
THC 9-carboxy metabolite	Cannabinoids - THC and analogues	3	Not cross-reactive	Not cross-reactive					0.372881	0.387097	0.338462	0.295082	0.338983	0.34375	0.423729	0.370968	0.308824	0.4375	0.461538	0.268657	0.269841	0.274194	0.883721	0.14	0.18	0.412698	0.492063	0.2	Oc1cc(CCCCC)cc2c1[C@@]3([H])[C@](CC=C(C(O)=O)C3)([H])C(C)(C)O2
THC delta-9-l metabolite	Cannabinoids - THC and analogues	3							0.381818	0.327869	0.322581	0.298246	0.345455	0.327869	0.436364	0.311475	0.3125	0.45	0.428571	0.269841	0.271186	0.275862	1	0.155556	0.2	0.377049	0.483333	0.218182	Oc1cc(CCCCC)cc2c1[C@@](C=C(C)CC3)([H])[C@]3([H])C(C)(C)O2
2-Arachidonoylglycerol	Cannabinoids - endogenous	4							0.25	0.271186	0.310345	0.192982	0.214286	0.293103	0.258621	0.254237	0.258065	0.306452	0.3125	0.174603	0.189655	0.152542	0.320755	0.0697674	0.0909091	0.3	0.296875	0.12963	OCC(CO)OC(CCC/C=C\C/C=C\C/C=C\C/C=C\CCCCC)=O
Anandamide	Cannabinoids - endogenous	4							0.310345	0.327869	0.413793	0.254237	0.275862	0.396552	0.316667	0.311475	0.333333	0.338462	0.363636	0.230769	0.25	0.213115	0.266667	0.209302	0.227273	0.272727	0.328358	0.218182	O=C(C([H])([H])C([H])([H])C([H])([H])/C([H])=C([H])\C([H])([H])/C([H])=C([H])\C([H])([H])/C([H])=C([H])\C([H])([H])/C([H])=C([H])\C([H])([H])C([H])([H])C([H])([H])C([H])([H])C([H])([H])[H])N([H])C([H])([H])C([H])([H])O[H]
Abacavir	Other drugs/metabolites (non-cannabinoids)	5							0.40625	0.461538	0.41791	0.442623	0.419355	0.532258	0.430769	0.46875	0.507692	0.524578	0.476923	0.402985	0.435484	0.442623	0.216216	0.222222	0.192982	0.342466	0.410959	0.35	Nc1nc(NC2CC2)c(N=CN3[C@@H](C=C4)C[C@@H]4CO)c3n1
Acamprosate	Other drugs/metabolites (non-cannabinoids)	5							0.238806	0.275362	0.239437	0.191176	0.227273	0.275362	0.228571	0.279412	0.213333	0.233839	0.253521	0.191781	0.205882	0.191176	0.136986	0.156863	0.173077	0.22973	0.2	0.174603	CC(NCCCS(=O)([O-])=O)=O
Acarbose	Other drugs/metabolites (non-cannabinoids)	5							0.238806	0.353846	0.294118	0.246154	0.246154	0.375	0.30303	0.359375	0.358209	0.375336	0.328358	0.242857	0.242424	0.227273	0.360656	0.18	0.173077	0.4	0.391304	0.213115	O[C@H]([C@H]1O)[C@H](O[C@@H](O[C@@H]2C)[C@H](O)[C@@H](O)[C@@H]2N[C@H]([C@H](O)[C@H]3O)C=C(CO)[C@H]3O)[C@@H](CO)O[C@@H]1O[C@@H]([C@H](O)[C@H]4O)[C@@H](CO)OC4O
Acebutolol	Other drugs/metabolites (non-cannabinoids)	5							0.323529	0.376812	0.397059	0.257143	0.333333	0.397059	0.409091	0.382353	0.342466	0.355678	0.352113	0.287671	0.271429	0.275362	0.343284	0.245283	0.283019	0.361111	0.373333	0.191176	CC(c1cc(NC(CCC)=O)ccc1OCC(O)CNC(C)C)=O
Acetaminophen	Other drugs/metabolites (non-cannabinoids)	5							0.24	0.264151	0.34	0.22449	0.25	0.264151	0.354167	0.269231	0.22807	0.254463	0.259259	0.2	0.22	0.22449	0.265306	0.310345	0.290323	0.272727	0.293103	0.177778	CC(Nc1ccc(O)cc1)=O
Acetazolamide	Other drugs/metabolites (non-cannabinoids)	5							0.21519	0.231707	0.216867	0.205128	0.220779	0.216867	0.222222	0.234568	0.268293	0.27333	0.214286	0.204819	0.217949	0.220779	0.103448	0.142857	0.121212	0.223529	0.224719	0.175676	NS(C1=NN=C(NC(C)=O)S1)(=O)=O
Acetylcysteine	Other drugs/metabolites (non-cannabinoids)	5							0.178571	0.290909	0.224138	0.142857	0.163636	0.245614	0.210526	0.296296	0.174603	0.181695	0.220339	0.129032	0.140351	0.142857	0.118644	0.235294	0.222222	0.233333	0.179104	0.0961538	OC([C@H](CS)NC(C)=O)=O
Acetylsalicylic acid	Other drugs/metabolites (non-cannabinoids)	5							0.2	0.3	0.3	0.183673	0.208333	0.226415	0.3125	0.306122	0.192982	0.208072	0.222222	0.207547	0.18	0.183673	0.363636	0.16129	0.151515	0.387755	0.280702	0.0851064	OC(c1ccccc1OC(C)=O)=O
Acitretin	Other drugs/metabolites (non-cannabinoids)	5							0.188679	0.259259	0.283019	0.196078	0.196078	0.214286	0.294118	0.264151	0.183333	0.219467	0.210526	0.196429	0.169811	0.173077	0.431818	0.147059	0.205882	0.339623	0.310345	0.08	Cc1c(C)c(OC)cc(C)c1/C=C/C(C)=C/C=C/C(C)=C/C(O)=O
Acyclovir	Other drugs/metabolites (non-cannabinoids)	5							0.368421	0.472973	0.415584	0.378378	0.36	0.513889	0.407895	0.459459	0.534247	0.539708	0.466667	0.384615	0.391892	0.416667	0.238095	0.15942	0.138889	0.417722	0.4625	0.30137	O=C(N1)C2=C(N=C1N)N(COCCO)C=N2
Adefovir	Other drugs/metabolites (non-cannabinoids)	5							0.383562	0.492958	0.413333	0.394366	0.375	0.514286	0.405405	0.478873	0.557143	0.572016	0.486111	0.381579	0.408451	0.414286	0.231707	0.184615	0.161765	0.397436	0.480519	0.352941	Nc1ncnc2c1N=CN2CCOCP(O)(O)=O
Adenosine	Other drugs/metabolites (non-cannabinoids)	5							0.356164	0.464789	0.405405	0.366197	0.366197	0.507246	0.416667	0.471429	0.528571	0.538718	0.458333	0.373333	0.380282	0.385714	0.253165	0.153846	0.132353	0.426667	0.435897	0.267606	O[C@H]([C@@H]1O)[C@@H](O[C@@H]1CO)N2c3ncnc(N)c3N=C2
Adinazolam	Other drugs/metabolites (non-cannabinoids)	5							0.421875	0.352113	0.391304	0.412698	0.435484	0.371429	0.402985	0.357143	0.455882	0.46108	0.405797	0.484375	0.451613	0.435484	0.213333	0.196429	0.232143	0.32	0.405405	0.344262	CN(C)CC1=NN=C2N1c3ccc(Cl)cc3C(c4ccccc4)=NC2
Adinazolam metabolite (desmethyl)	Other drugs/metabolites (non-cannabinoids)	5							0.421875	0.352113	0.391304	0.412698	0.435484	0.391304	0.402985	0.357143	0.455882	0.484399	0.405797	0.484375	0.451613	0.435484	0.181818	0.218182	0.232143	0.32	0.405405	0.344262	CNCC1=NN=C2N1c3ccc(Cl)cc3C(c4ccccc4)=NC2
Albuterol	Other drugs/metabolites (non-cannabinoids)	5							0.241935	0.322581	0.322581	0.209677	0.25	0.366667	0.333333	0.327869	0.287879	0.307833	0.31746	0.246154	0.225806	0.209677	0.375	0.261905	0.309524	0.287879	0.384615	0.214286	OC(CNC(C)(C)C)c1ccc(O)c(CO)c1
Alendronate	Other drugs/metabolites (non-cannabinoids)	5							0.1875	0.35	0.227273	0.193548	0.193548	0.327869	0.234375	0.355932	0.217391	0.25469	0.301587	0.176471	0.190476	0.193548	0.1875	0.181818	0.148936	0.253731	0.253521	0.175439	O=P(O)(C(CCCN)(P(O)(O)=O)O)O
Alfentanil	Other drugs/metabolites (non-cannabinoids)	5							0.445946	0.435897	0.473684	0.4	0.418919	0.435897	0.447368	0.423077	0.554054	0.578982	0.43038	0.405063	0.413333	0.418919	0.304878	0.152778	0.180556	0.493506	0.481481	0.4	O=C(CC)N(c1ccccc1)C(CC2)(COC)CCN2CCN(N=NN3CC)C3=O
Alfuzosin	Other drugs/metabolites (non-cannabinoids)	5							0.454545	0.481013	0.5	0.410256	0.428571	0.519481	0.474359	0.468354	0.558442	0.590904	0.493671	0.432099	0.423077	0.410256	0.333333	0.189189	0.216216	0.481481	0.54321	0.320513	O=C(C1OCCC1)NCCCN(C)c(n2)nc(N)c3c2cc(OC)c(OC)c3
Aliskiren	Other drugs/metabolites (non-cannabinoids)	5							0.32	0.386667	0.386667	0.276316	0.293333	0.405405	0.36	0.373333	0.371795	0.394925	0.381579	0.303797	0.289474	0.276316	0.394366	0.229508	0.262295	0.407895	0.454545	0.25	O=C(C(C)(CNC([C@@H](C[C@@H]([C@H](C[C@H](Cc1ccc(OC)c(OCCCOC)c1)C(C)C)N)O)C(C)C)=O)C)N
Allopurinol	Other drugs/metabolites (non-cannabinoids)	5							0.274194	0.253731	0.272727	0.283333	0.283333	0.272727	0.28125	0.257576	0.338462	0.370654	0.268657	0.296875	0.3	0.327586	0.161765	0.170213	0.163265	0.26087	0.277778	0.206897	O=C1C(C=NN2)=C2N=CN1
Almotriptan	Other drugs/metabolites (non-cannabinoids)	5							0.43662	0.445946	0.426667	0.408451	0.428571	0.445946	0.418919	0.432432	0.466667	0.484433	0.459459	0.394737	0.422535	0.408451	0.259259	0.181818	0.230769	0.375	0.4375	0.347826	O=S(N1CCCC1)(Cc2ccc3c(C(CCN(C)C)=CN3)c2)=O
Alosetron	Other drugs/metabolites (non-cannabinoids)	5							0.596491	0.52381	0.57377	0.534483	0.561404	0.548387	0.540984	0.507937	0.596774	0.621511	0.539683	0.557377	0.551724	0.561404	0.318841	0.196429	0.254545	0.5	0.529412	0.389831	O=C1C(c2ccccc23)=C(CCN1CC4=C(C)NC=N4)N3C
Alprazolam	Other drugs/metabolites (non-cannabinoids)	5							0.440678	0.363636	0.40625	0.40678	0.431034	0.384615	0.396825	0.369231	0.430769	0.436734	0.4	0.483333	0.448276	0.45614	0.180556	0.173077	0.166667	0.328571	0.361111	0.333333	CC1=NN=C2N1c3ccc(Cl)cc3C(c4ccccc4)=NC2
Alprazolam metabolite (4-hydroxy)	Other drugs/metabolites (non-cannabinoids)	5							0.363636	0.357143	0.397059	0.353846	0.375	0.376812	0.409091	0.362319	0.42029	0.426026	0.391304	0.424242	0.390625	0.396825	0.216216	0.137931	0.133333	0.361111	0.355263	0.246154	CC1=NN=C2N1c3ccc(Cl)cc3C(c4ccccc4)=NC2O
Alprostadil	Other drugs/metabolites (non-cannabinoids)	5							0.309091	0.4	0.375	0.25	0.272727	0.327586	0.339286	0.381818	0.269841	0.305493	0.344828	0.225806	0.224138	0.206897	0.44	0.142857	0.162791	0.428571	0.349206	0.125	O=C(C1)[C@H](CCCCCCC(O)=O)[C@@H](/C=C/[C@@H](O)CCCCC)[C@@H]1O
Altretamine	Other drugs/metabolites (non-cannabinoids)	5							0.283019	0.237288	0.258621	0.269231	0.294118	0.258621	0.267857	0.241379	0.333333	0.361149	0.254237	0.263158	0.288462	0.294118	0.172414	0.222222	0.277778	0.266667	0.306452	0.404762	CN(C)c1nc(N(C)C)nc(N(C)C)n1
Amantadine	Other drugs/metabolites (non-cannabinoids)	5							0.191489	0.22	0.173077	0.227273	0.2	0.22	0.18	0.22449	0.185185	0.190356	0.24	0.2	0.222222	0.2	0.166667	0.391304	0.307692	0.207547	0.254545	0.305556	NC1(C[C@]2([H])C3)C[C@]3([H])C[C@](C2)([H])C1
Amifostine	Other drugs/metabolites (non-cannabinoids)	5							0.19697	0.292308	0.217391	0.222222	0.184615	0.3125	0.205882	0.276923	0.26087	0.286092	0.307692	0.220588	0.238095	0.222222	0.161765	0.170213	0.14	0.208333	0.277778	0.25	O=P(O)(SCCNCCCN)O
Amikacin	Other drugs/metabolites (non-cannabinoids)	5							0.253521	0.402985	0.305556	0.26087	0.26087	0.424242	0.314286	0.409091	0.405797	0.417353	0.376812	0.273973	0.275362	0.279412	0.253521	0.181818	0.155172	0.385714	0.36	0.230769	O[C@@H]([C@@H]1O[C@H]([C@H](O)[C@H]2O)O[C@H](CN)[C@H]2O)[C@@H](O[C@@H]([C@@H](O)[C@@H]3N)O[C@@H](CO)[C@@H]3O)[C@H](NC([C@@H](O)CCN)=O)C[C@@H]1N
Amiloride	Other drugs/metabolites (non-cannabinoids)	5							0.235294	0.219178	0.219178	0.242424	0.242424	0.236111	0.225352	0.222222	0.314286	0.339256	0.25	0.333333	0.276923	0.28125	0.150685	0.176471	0.148148	0.226667	0.227848	0.209677	O=C(NC(N)=N)c1nc(Cl)c(N)nc1N
Aminocaproic acid	Other drugs/metabolites (non-cannabinoids)	5							0.215686	0.395833	0.264151	0.25	0.2	0.395833	0.25	0.375	0.272727	0.301656	0.387755	0.222222	0.244898	0.22449	0.169811	0.225806	0.176471	0.25	0.229508	0.204545	OC(CCCCCN)=O
Aminoglutethimide	Other drugs/metabolites (non-cannabinoids)	5							0.344262	0.359375	0.359375	0.269841	0.311475	0.359375	0.328125	0.34375	0.323529	0.350981	0.353846	0.283582	0.285714	0.290323	0.366667	0.288889	0.276596	0.40625	0.357143	0.351852	O=C(N1)C(CCC1=O)(CC)c2ccc(N)cc2
Aminophylline	Other drugs/metabolites (non-cannabinoids)	5							0.428571	0.458333	0.438356	0.42029	0.441176	0.458333	0.450704	0.464789	0.5	0.535008	0.432432	0.444444	0.434783	0.441176	0.234568	0.206349	0.21875	0.44	0.43038	0.3	O=C(N1C)C(NC=N2)=C2N(C)C1=O.O=C(N3C)C(NC=N4)=C4N(C)C3=O.NCCN
Amiodarone	Other drugs/metabolites (non-cannabinoids)	5							0.551724	0.484375	0.610169	0.442623	0.517241	0.507937	0.576271	0.46875	0.555556	0.585866	0.5	0.566667	0.483333	0.442623	0.451613	0.178571	0.214286	0.484848	0.514706	0.306452	O=C(c1cc(I)c(OCCN(CC)CC)c(I)c1)C2=C(CCCC)Oc3ccccc23
Amisulpride	Other drugs/metabolites (non-cannabinoids)	5							0.402439	0.428571	0.445783	0.361446	0.378049	0.428571	0.421687	0.416667	0.430233	0.463914	0.423529	0.383721	0.373494	0.361446	0.306818	0.151899	0.177215	0.481928	0.454545	0.292683	O=C(c1cc(S(CC)(=O)=O)c(N)cc1OC)NC[C@@H](CCC2)N2CC
Amitriptyline	Other drugs/metabolites (non-cannabinoids)	5							0.458333	0.339286	0.415094	0.416667	0.478261	0.363636	0.431373	0.345455	0.368421	0.372476	0.357143	0.396226	0.408163	0.387755	0.372549	0.277778	0.371429	0.278689	0.40678	0.386364	CN(C)CCC=C1c2ccccc2CCc3ccccc13
Amitriptyline metabolite (10-hydroxy)	Other drugs/metabolites (non-cannabinoids)	5							0.45283	0.438596	0.490909	0.415094	0.470588	0.464286	0.509434	0.446429	0.416667	0.445093	0.45614	0.396552	0.407407	0.388889	0.45283	0.261905	0.341463	0.393443	0.5	0.307692	CN(C)CC/C=C1c2ccccc2[C@@H](O)Cc3ccccc\13
Amlodipine	Other drugs/metabolites (non-cannabinoids)	5							0.338028	0.408451	0.351351	0.309859	0.309859	0.408451	0.324324	0.394366	0.410959	0.414514	0.383562	0.375	0.323944	0.309859	0.338028	0.224138	0.237288	0.430556	0.384615	0.283582	O=C(OCC)C1=C(COCCN)NC(C)=C(C(OC)=O)C1c2ccccc2Cl
Amobarbital	Other drugs/metabolites (non-cannabinoids)	5							0.318182	0.295775	0.333333	0.231884	0.287879	0.277778	0.304348	0.28169	0.283784	0.291182	0.273973	0.246575	0.246377	0.25	0.380952	0.188679	0.226415	0.376812	0.351351	0.238095	CC(C)CCC(C(NC1=O)=O)(C(N1)=O)CC
Amoxapine	Other drugs/metabolites (non-cannabinoids)	5							0.409091	0.441176	0.42029	0.444444	0.4	0.484848	0.411765	0.426471	0.578125	0.595862	0.5	0.515625	0.483871	0.467742	0.273973	0.169492	0.163934	0.364865	0.472222	0.473684	Clc1ccc2c(C(N3CCNCC3)=Nc4ccccc4O2)c1
Amoxicillin	Other drugs/metabolites (non-cannabinoids)	5							0.319444	0.388889	0.388889	0.309859	0.328571	0.351351	0.4	0.394366	0.391892	0.416046	0.346667	0.32	0.323944	0.328571	0.283784	0.163934	0.15873	0.450704	0.421053	0.246377	O=C1N([C@@H](C(O)=O)C2(C)C)[C@H](S2)[C@@H]1NC([C@H](N)c3ccc(O)cc3)=O
Amphotericin b	Other drugs/metabolites (non-cannabinoids)	5							0.279412	0.415385	0.333333	0.287879	0.25	0.352941	0.304348	0.4	0.357143	0.391427	0.367647	0.263889	0.264706	0.25	0.403226	0.188679	0.181818	0.532258	0.428571	0.238095	O[C@@H](C1)[C@@H](C(O)=O)[C@@H](C[C@H](/C=C/C=C/C=C/C=C/C=C/C=C/C=C/[C@@H]2C)O[C@@H](O[C@@H]3C)[C@@H](O)[C@@H](N)[C@@H]3O)O[C@]1(O)C[C@@H](O)C[C@@H](O)[C@H](O)CC[C@@H](O)C[C@@H](O)CC(O[C@@H](C)[C@H](C)[C@@H]2O)=O
Ampicillin	Other drugs/metabolites (non-cannabinoids)	5							0.309859	0.380282	0.361111	0.3	0.318841	0.342466	0.371429	0.385714	0.383562	0.388933	0.337838	0.310811	0.314286	0.318841	0.256757	0.169492	0.163934	0.442857	0.394737	0.253731	O=C1N([C@@H](C(O)=O)C2(C)C)[C@@](S2)([H])[C@@H]1NC([C@H](N)c3ccccc3)=O
Amprenavir	Other drugs/metabolites (non-cannabinoids)	5							0.311111	0.397727	0.351648	0.288889	0.288889	0.382022	0.32967	0.386364	0.384615	0.398255	0.377778	0.284211	0.3	0.288889	0.282609	0.175	0.170732	0.384615	0.393617	0.238636	O=S(N(CC(C)C)C[C@@H](O)[C@@H](NC(O[C@H]1CCOC1)=O)Cc2ccccc2)(c3ccc(N)cc3)=O
Amrinone	Other drugs/metabolites (non-cannabinoids)	5							0.241379	0.222222	0.241935	0.272727	0.25	0.222222	0.25	0.225806	0.311475	0.329077	0.21875	0.245902	0.245614	0.272727	0.220339	0.230769	0.190476	0.25	0.25	0.285714	NC1=CC(c2ccncc2)=CNC1=O
Anastrozole	Other drugs/metabolites (non-cannabinoids)	5							0.425926	0.366667	0.389831	0.415094	0.442308	0.389831	0.403509	0.372881	0.440678	0.466342	0.383333	0.396552	0.433962	0.5	0.203125	0.232558	0.25	0.268657	0.363636	0.387755	CC(C#N)(C)c1cc(CN2C=NC=N2)cc(C(C)(C)C#N)c1
Anthralin	Other drugs/metabolites (non-cannabinoids)	5							0.25	0.354167	0.354167	0.26087	0.26087	0.326531	0.369565	0.361702	0.259259	0.285941	0.32	0.254902	0.255319	0.26087	0.428571	0.125	0.117647	0.333333	0.351852	0.108696	O=C1c2c(O)cccc2Cc3c1c(O)ccc3
Apomorphine	Other drugs/metabolites (non-cannabinoids)	5							0.518519	0.5	0.611111	0.481481	0.509434	0.526316	0.603774	0.482759	0.525424	0.54981	0.54386	0.508772	0.5	0.454545	0.413793	0.208333	0.25	0.551724	0.759259	0.46	Oc1c(O)c(c2cccc3c2C(C4)N(C)CC3)c4cc1
Apraclonidine	Other drugs/metabolites (non-cannabinoids)	5							0.265625	0.30303	0.246377	0.295082	0.274194	0.34375	0.253731	0.307692	0.328358	0.346917	0.359375	0.393443	0.333333	0.316667	0.140845	0.23913	0.204082	0.236111	0.323944	0.309091	Clc1cc(N)cc(Cl)c1NC2=NCCN2
Aprepitant	Other drugs/metabolites (non-cannabinoids)	5							0.382716	0.481013	0.409639	0.375	0.375	0.481013	0.402439	0.468354	0.538462	0.567034	0.493671	0.45	0.423077	0.410256	0.244444	0.157895	0.153846	0.445783	0.453488	0.320513	FC(F)(c1cc(C(F)(F)F)cc([C@@H](C)O[C@@H]2OCCN([C@@H]2c3ccc(F)cc3)CC4=NC(NN4)=O)c1)F
Aprobarbital	Other drugs/metabolites (non-cannabinoids)	5							0.238806	0.257143	0.257143	0.246154	0.246154	0.239437	0.264706	0.26087	0.263889	0.300428	0.236111	0.225352	0.223881	0.227273	0.296875	0.18	0.22	0.318841	0.315068	0.213115	C=CCC(C(NC1=O)=O)(C(N1)=O)C(C)C
Arformoterol	Other drugs/metabolites (non-cannabinoids)	5							0.354839	0.390625	0.435484	0.301587	0.344262	0.412698	0.42623	0.375	0.373134	0.380467	0.384615	0.333333	0.31746	0.322581	0.333333	0.276596	0.347826	0.373134	0.426471	0.229508	O=CNc1c(O)ccc([C@H](CN[C@@H](Cc2ccc(OC)cc2)C)O)c1
Argatroban	Other drugs/metabolites (non-cannabinoids)	5							0.326087	0.395604	0.351064	0.304348	0.318681	0.380435	0.344086	0.384615	0.382979	0.420625	0.376344	0.326316	0.315217	0.318681	0.257732	0.166667	0.176471	0.368421	0.391753	0.284091	O=S(c1cccc2c1NCC(C)C2)(N[C@@H](CCCNC(N)=N)C(N(CC3)[C@@H](C(O)=O)C[C@@H]3C)=O)=O
Aripiprazole	Other drugs/metabolites (non-cannabinoids)	5							0.42029	0.514706	0.471429	0.454545	0.411765	0.560606	0.463768	0.5	0.606061	0.636126	0.575758	0.545455	0.492308	0.454545	0.289474	0.174603	0.169231	0.452055	0.460526	0.435484	O=C1Nc2cc(OCCCCN(CC3)CCN3c4cccc(Cl)c4Cl)ccc2CC1
Atazanavir	Other drugs/metabolites (non-cannabinoids)	5							0.328947	0.472222	0.358974	0.32	0.32	0.432432	0.350649	0.458333	0.434211	0.463251	0.426667	0.3125	0.333333	0.337838	0.2625	0.184615	0.215385	0.415584	0.390244	0.314286	O=C(N[C@@H](C(C)(C)C)C(N[C@H]([C@H](CN(Cc1ccc(c2ccccn2)cc1)NC([C@H](C(C)(C)C)NC(OC)=O)=O)O)Cc3ccccc3)=O)OC
Atenolol	Other drugs/metabolites (non-cannabinoids)	5							0.285714	0.365079	0.365079	0.253968	0.295082	0.409836	0.377049	0.370968	0.348485	0.374545	0.359375	0.25	0.269841	0.274194	0.265625	0.295455	0.311111	0.308824	0.342857	0.180328	OC(CNC(C)C)COc1ccc(CC(N)=O)cc1
Atomoxetine	Other drugs/metabolites (non-cannabinoids)	5							0.384615	0.350877	0.425926	0.320755	0.4	0.4	0.442308	0.357143	0.355932	0.372334	0.368421	0.357143	0.339623	0.320755	0.333333	0.333333	0.428571	0.333333	0.393443	0.26	Cc1c(O[C@H](CCNC)c2ccccc2)cccc1
Atorvastatin	Other drugs/metabolites (non-cannabinoids)	5							0.471429	0.61194	0.5	0.463768	0.442857	0.542857	0.472222	0.597015	0.48	0.496379	0.602941	0.550725	0.5	0.463768	0.303797	0.179104	0.191176	0.541667	0.432099	0.305556	O=C(C[C@@H](C[C@@H](CCN1C(C(C)C)=C(C(Nc2ccccc2)=O)C(c3ccccc3)=C1c4ccc(F)cc4)O)O)O
Atovaquone	Other drugs/metabolites (non-cannabinoids)	5							0.258621	0.368421	0.322034	0.314815	0.245614	0.322034	0.310345	0.350877	0.285714	0.302455	0.362069	0.375	0.309091	0.267857	0.46	0.0888889	0.0851064	0.372881	0.34375	0.185185	O=C(c1ccccc12)C([C@H](CC3)CC[C@@H]3c4ccc(Cl)cc4)=C(O)C2=O
Atracurium besylate	Other drugs/metabolites (non-cannabinoids)	5							0.407407	0.433735	0.45122	0.382716	0.4	0.416667	0.444444	0.421687	0.487805	0.510111	0.411765	0.404762	0.395062	0.382716	0.310345	0.139241	0.179487	0.46988	0.494118	0.329114	C[N+]1(CCC(OCCCCCOC(CC[N+]2(C)C(Cc3ccc(OC)c(OC)c3)c4cc(OC)c(OC)cc4CC2)=O)=O)C(Cc5ccc(OC)c(OC)c5)c6cc(OC)c(OC)cc6CC1.O=S(c7ccccc7)([O-])=O.O=S(c8ccccc8)([O-])=O
Atropine	Other drugs/metabolites (non-cannabinoids)	5							0.574074	0.607143	0.636364	0.537037	0.537037	0.636364	0.6	0.589286	0.603448	0.64093	0.596491	0.508475	0.555556	0.509091	0.370968	0.196078	0.235294	0.823529	0.580645	0.381818	O=C(C(CO)c1ccccc1)O[C@H](C[C@]2([H])CC3)C[C@]3([H])N2C
Azathioprine	Other drugs/metabolites (non-cannabinoids)	5							0.342857	0.32	0.337838	0.333333	0.352941	0.337838	0.347222	0.324324	0.416667	0.421603	0.333333	0.361111	0.347826	0.373134	0.175	0.147541	0.16129	0.342105	0.3375	0.25	CN1C(Sc2ncnc3c2N=CN3)=C([N+]([O-])=O)N=C1
Azelastine	Other drugs/metabolites (non-cannabinoids)	5							0.476923	0.364865	0.463768	0.424242	0.446154	0.383562	0.434783	0.351351	0.485714	0.522201	0.416667	0.515152	0.461538	0.446154	0.28	0.180328	0.213115	0.405405	0.453333	0.45	Clc1ccc(CC2=NN(C3CCCN(CC3)C)C(c4c2cccc4)=O)cc1
Azithromycin	Other drugs/metabolites (non-cannabinoids)	5							0.411765	0.463768	0.463768	0.323944	0.402985	0.442857	0.455882	0.470588	0.464789	0.465988	0.43662	0.333333	0.338028	0.342857	0.391304	0.180328	0.233333	0.529412	0.557143	0.359375	C[C@@H]([C@@H]([C@@H](C)C(O[C@H](CC)[C@@](O)1C)=O)O[C@H](O[C@H]2C)C[C@](OC)(C)[C@H]2O)[C@H]([C@](C)(O)C[C@@H](C)CN(C)[C@H](C)[C@H]1O)O[C@H]3[C@H](O)[C@@H](N(C)C)C[C@@H](C)O3
Aztreonam	Other drugs/metabolites (non-cannabinoids)	5							0.221053	0.273684	0.260417	0.212766	0.225806	0.247423	0.265957	0.276596	0.278351	0.308185	0.244898	0.22449	0.223404	0.23913	0.183673	0.108434	0.105882	0.319149	0.29	0.175824	C[C@H](N1S(O)(=O)=O)[C@H](NC(/C(C2=CSC(N)=N2)=N\OC(C)(C)C(O)=O)=O)C1=O
Bacitracin	Other drugs/metabolites (non-cannabinoids)	5							0.363636	0.466667	0.410256	0.337662	0.355263	0.447368	0.402597	0.453333	0.43038	0.451689	0.441558	0.345679	0.350649	0.355263	0.26506	0.208955	0.202899	0.378049	0.356322	0.246753	O=C(N[C@@H](CC(C)C)C(N[C@H](CCC(O)=O)C(N[C@@H]([C@@H](C)CC)C(N[C@@H](CCCCNC([C@H](CC(N)=O)NC([C@@H](CC(O)=O)NC1=O)=O)=O)C(N[C@H](CCCN)C(N[C@@H]([C@@H](C)CC)C(N[C@@H](C(N[C@H]1CC2=CNC=N2)=O)Cc3ccccc3)=O)=O)=O)=O)=O)=O)C(CS4)N=C4[C@@H](N)C(C)CC
Baclofen	Other drugs/metabolites (non-cannabinoids)	5							0.222222	0.392157	0.267857	0.230769	0.230769	0.392157	0.277778	0.4	0.254237	0.289972	0.384615	0.272727	0.25	0.230769	0.2	0.3125	0.257143	0.233333	0.234375	0.163265	NCC(CC(O)=O)c1ccc(Cl)cc1
Balsalazide	Other drugs/metabolites (non-cannabinoids)	5							0.298507	0.460317	0.373134	0.307692	0.307692	0.415385	0.384615	0.467742	0.338028	0.373013	0.38806	0.318841	0.30303	0.349206	0.26087	0.211538	0.203704	0.376812	0.315789	0.2	Oc1ccc(/N=N/c2ccc(C(NCCC(O)=O)=O)cc2)cc1C(O)=O
Beclometasone	Other drugs/metabolites (non-cannabinoids)	5							0.283582	0.358209	0.338235	0.253731	0.253731	0.358209	0.308824	0.343284	0.27027	0.28779	0.352941	0.285714	0.25	0.217391	0.482759	0.127273	0.163636	0.382353	0.394366	0.149254	Cl[C@]([C@](C=C1)(C)C2=CC1=O)([C@@H](O)C3)[C@](CC2)([H])[C@@](C[C@@H]4C)([H])[C@@]3(C)[C@@]4(O)C(CO)=O
Benazepril	Other drugs/metabolites (non-cannabinoids)	5							0.424242	0.571429	0.477612	0.415385	0.4375	0.546875	0.492308	0.580645	0.522388	0.560172	0.538462	0.441176	0.430769	0.415385	0.287671	0.206897	0.2	0.5	0.445946	0.349206	O=C1N(CC(O)=O)c2ccccc2CC[C@]1([H])N[C@@](C(OCC)=O)([H])CCc3ccccc3
Benzonatate	Other drugs/metabolites (non-cannabinoids)	5							0.454545	0.352941	0.408163	0.347826	0.47619	0.38	0.425532	0.36	0.285714	0.312982	0.346154	0.307692	0.340426	0.347826	0.254902	0.481481	0.5	0.220339	0.262295	0.309524	O=Cc1ccc(NCCCC)cc1
Benzoylecgonine (cocaine metabolite)	Other drugs/metabolites (non-cannabinoids)	5	Not cross-reactive	Not cross-reactive					0.527273	0.618182	0.551724	0.490909	0.490909	0.534483	0.553571	0.6	0.508197	0.610169	0.633333	0.466667	0.482143	0.464286	0.377049	0.176471	0.215686	1	0.564516	0.339286	OC(C([C@H]1OC(c2ccccc2)=O)[C@@H](CCC3C1)N3C)=O
Benztropine	Other drugs/metabolites (non-cannabinoids)	5							0.630435	0.538462	0.632653	0.586957	0.586957	0.538462	0.591837	0.519231	0.566038	0.580615	0.557692	0.519231	0.574468	0.553191	0.339286	0.214286	0.261905	0.765957	0.54386	0.404255	CN1[C@@]2([H])C[C@@H](C[C@]1([H])CC2)OC(c3ccccc3)c4ccccc4
Bepridil	Other drugs/metabolites (non-cannabinoids)	5							0.615385	0.508475	0.589286	0.576923	0.576923	0.561404	0.553571	0.491525	0.672727	0.694241	0.551724	0.54386	0.596154	0.576923	0.3125	0.22449	0.24	0.460317	0.469697	0.470588	CC(C)COCC(N1CCCC1)CN(Cc2ccccc2)c3ccccc3
Betaxolol	Other drugs/metabolites (non-cannabinoids)	5							0.295082	0.377049	0.377049	0.283333	0.283333	0.423729	0.366667	0.360656	0.380952	0.397104	0.393443	0.276923	0.3	0.262295	0.316667	0.25	0.295455	0.338462	0.415385	0.25	OC(CNC(C)C)COc1ccc(CCOCC2CC2)cc1
Bethanechol chloride	Other drugs/metabolites (non-cannabinoids)	5							0.25	0.287879	0.268657	0.21875	0.258065	0.287879	0.276923	0.292308	0.313433	0.325316	0.30303	0.235294	0.253968	0.238095	0.19403	0.191489	0.208333	0.294118	0.291667	0.20339	C[N+](C)(C)CC(C)OC(N)=O.[Cl-]
Bicalutamide	Other drugs/metabolites (non-cannabinoids)	5							0.240964	0.317073	0.270588	0.216867	0.246914	0.285714	0.277108	0.320988	0.261364	0.299208	0.313253	0.289157	0.243902	0.2625	0.240964	0.179104	0.173913	0.275862	0.288889	0.160494	O=C(C(C)(CS(=O)(c1ccc(F)cc1)=O)O)Nc2ccc(C#N)c(C(F)(F)F)c2
Bimatoprost	Other drugs/metabolites (non-cannabinoids)	5							0.396552	0.482759	0.457627	0.385965	0.362069	0.482759	0.423729	0.465517	0.369231	0.385507	0.474576	0.349206	0.355932	0.338983	0.372881	0.266667	0.255319	0.435484	0.402985	0.241379	O[C@@H](CCc1ccccc1)/C=C/[C@@H]([C@@H]2O)[C@H]([C@@H](O)C2)C/C=C\CCCC(NCC)=O
Bisacodyl	Other drugs/metabolites (non-cannabinoids)	5							0.354167	0.428571	0.428571	0.340426	0.369565	0.346154	0.446809	0.4375	0.351852	0.352265	0.339623	0.301887	0.333333	0.340426	0.354167	0.205882	0.228571	0.431373	0.344828	0.217391	O=C(C)Oc1ccc(C(c2ccccn2)c3ccc(OC(C)=O)cc3)cc1
Bisoprolol	Other drugs/metabolites (non-cannabinoids)	5							0.338983	0.4	0.423729	0.283333	0.305085	0.448276	0.389831	0.383333	0.380952	0.389549	0.393443	0.276923	0.3	0.283333	0.362069	0.25	0.295455	0.359375	0.415385	0.22807	OC(CNC(C)C)COc1ccc(COCCOC(C)C)cc1
Bitolterol	Other drugs/metabolites (non-cannabinoids)	5							0.311475	0.416667	0.393443	0.278689	0.322034	0.370968	0.40678	0.423729	0.313433	0.316014	0.34375	0.292308	0.274194	0.278689	0.37931	0.244444	0.288889	0.375	0.409091	0.20339	CC(C)(C)NCC(O)c1ccc(OC(c2ccc(C)cc2)=O)c(OC(c3ccc(C)cc3)=O)c1
Bivalirudin	Other drugs/metabolites (non-cannabinoids)	5							0.447368	0.554054	0.513158	0.421053	0.44	0.533333	0.506667	0.540541	0.512821	0.515648	0.526316	0.425	0.434211	0.44	0.309524	0.194444	0.189189	0.475	0.464286	0.294872	O=C([C@H]([C@@H](C)CC)NC([C@H](CCC(O)=O)NC([C@H](CCC(O)=O)NC([C@@H](NC([C@H](CC(O)=O)NC(CNC([C@H](CC(N)=O)NC(CNC(CNC(CNC(CNC([C@H](CCC1)N1C([C@H](CCCNC(N)=N)NC([C@H]2N(C([C@H](N)Cc3ccccc3)=O)CCC2)=O)=O)=O)=O)=O)=O)=O)=O)=O)=O)Cc4ccccc4)=O)=O)=O)N5[C@H](C(N[C@@H](CCC(O)=O)C(N[C@@H](CCC(O)=O)C(N[C@H](C(N[C@H](C(O)=O)CC(C)C)=O)Cc6ccc(O)cc6)=O)=O)=O)CCC5
Bleomycin	Other drugs/metabolites (non-cannabinoids)	5							0.355556	0.426966	0.395604	0.304348	0.333333	0.426966	0.373626	0.41573	0.444444	0.462499	0.391304	0.326316	0.315217	0.318681	0.311828	0.166667	0.190476	0.428571	0.421053	0.255556	O=C(NC(C)C(O)C(C)C(NC(C(O)C)C(NCCC1=NC(C2=NC=C(C(NCCC[S+](C)C)=O)S2)=CS1)=O)=O)C(NC(c3c(C)c(N)nc(C(CC(N)=O)NCC(N)C(N)=O)n3)=O)C(C4=CNC=N4)O[C@H](O[C@H]5CO)[C@H]([C@@H](O)[C@@H]5O)O[C@@H](O[C@@H]6CO)[C@@H](O)[C@@H](OC(N)=O)[C@@H]6O
Bortezomib	Other drugs/metabolites (non-cannabinoids)	5							0.318182	0.373134	0.333333	0.287879	0.328125	0.352941	0.343284	0.378788	0.376812	0.404352	0.347826	0.28169	0.30303	0.307692	0.225352	0.26	0.27451	0.319444	0.298701	0.238095	O=C(c1cnccn1)N[C@H](Cc2ccccc2)C(N[C@H](CC(C)C)B(O)O)=O
Brimonidine	Other drugs/metabolites (non-cannabinoids)	5							0.307692	0.343284	0.285714	0.33871	0.31746	0.384615	0.294118	0.348485	0.38806	0.392477	0.4	0.435484	0.377049	0.360656	0.164384	0.196078	0.188679	0.256757	0.342466	0.333333	Brc1c(NC2=NCCN2)ccc3nccnc31
Brinzolamide	Other drugs/metabolites (non-cannabinoids)	5							0.360465	0.370787	0.386364	0.306818	0.337209	0.386364	0.363636	0.359551	0.420455	0.442179	0.366667	0.32967	0.318182	0.306818	0.285714	0.177215	0.202532	0.420455	0.444444	0.301205	O=S1(C(SC(S(N)(=O)=O)=C2)=C2[C@@H](NCC)CN1CCCOC)=O
Bromazepam	Other drugs/metabolites (non-cannabinoids)	5							0.327869	0.34375	0.323077	0.338983	0.338983	0.34375	0.333333	0.349206	0.412698	0.424669	0.359375	0.393443	0.355932	0.385965	0.191176	0.212766	0.204082	0.271429	0.287671	0.285714	Brc1ccc(N2)c(C(c3ncccc3)=NCC2=O)c1
Bromocriptine	Other drugs/metabolites (non-cannabinoids)	5							0.433735	0.493976	0.47619	0.426829	0.426829	0.458824	0.46988	0.481928	0.53012	0.536189	0.488095	0.481928	0.439024	0.409639	0.4	0.144578	0.182927	0.494118	0.571429	0.325301	O[C@@]([C@@]1([H])N2CCC1)(O[C@@]3(C(C)C)NC([C@@H](CN4C)C=C([C@@]4([H])C5)c6cccc(N7)c6C5=C7Br)=O)N([C@@H](CC(C)C)C2=O)C3=O
Brompheniramine	Other drugs/metabolites (non-cannabinoids)	5							0.489796	0.368421	0.444444	0.42	0.510638	0.392857	0.461538	0.375	0.446429	0.461349	0.410714	0.480769	0.469388	0.44898	0.258621	0.289474	0.378378	0.306452	0.409836	0.454545	CN(C)CC[C@H](c1ncccc1)c2ccc(Br)cc2
Budesonide	Other drugs/metabolites (non-cannabinoids)	5							0.353846	0.409091	0.409091	0.30303	0.323077	0.38806	0.378788	0.393939	0.352113	0.376001	0.362319	0.277778	0.279412	0.264706	0.571429	0.122807	0.157895	0.432836	0.485294	0.19697	C[C@@]1(C[C@@H]2O)[C@@](OC3CCC)(C(CO)=O)[C@H](O3)C[C@@]1([H])[C@@](CC4)([H])[C@@]2([H])[C@](C=C5)(C)C4=CC5=O
Bumetanide	Other drugs/metabolites (non-cannabinoids)	5							0.317073	0.361446	0.378049	0.261905	0.325	0.345238	0.3875	0.365854	0.303371	0.311142	0.325581	0.287356	0.27381	0.277108	0.285714	0.2	0.194444	0.333333	0.32967	0.207317	NS(c1cc(C(O)=O)cc(NCCCC)c1Oc2ccccc2)(=O)=O
Bupivacaine	Other drugs/metabolites (non-cannabinoids)	5							0.508772	0.421875	0.467742	0.448276	0.5	0.444444	0.459016	0.40625	0.540984	0.555438	0.460317	0.47541	0.465517	0.448276	0.323077	0.24	0.28	0.382353	0.477612	0.509804	O=C(Nc1c(C)cccc1C)C2N(CCCC)CCCC2
Buprenorphine	Other drugs/metabolites (non-cannabinoids)	5							0.484848	0.537313	0.560606	0.454545	0.454545	0.537313	0.530303	0.522388	0.558824	0.569314	0.552239	0.478261	0.469697	0.432836	0.507692	0.15625	0.206349	0.606061	0.790323	0.435484	CO[C@]12[C@@]3([H])[C@@](c4c5ccc(O)c4O3)(CC6)[C@](C[C@]1([H])C(C)(O)C(C)(C)C)(CC2)[C@](C5)([H])N6CC7CC7
Bupropion	Other drugs/metabolites (non-cannabinoids)	5							0.270833	0.222222	0.245283	0.255319	0.282609	0.222222	0.254902	0.226415	0.232143	0.255886	0.240741	0.3	0.276596	0.255319	0.270833	0.321429	0.344828	0.210526	0.233333	0.209302	O=C(C(C)NC(C)(C)C)c1cccc(Cl)c1
Buspirone	Other drugs/metabolites (non-cannabinoids)	5							0.4375	0.469697	0.447761	0.47541	0.428571	0.469697	0.439394	0.454545	0.587302	0.590982	0.484848	0.476923	0.491803	0.47541	0.277778	0.152542	0.147541	0.449275	0.458333	0.537037	O=C(N1CCCCN(CC2)CCN2c3ncccn3)CC4(CCCC4)CC1=O
Busulfan	Other drugs/metabolites (non-cannabinoids)	5							0.171875	0.19403	0.19403	0.123077	0.140625	0.19403	0.164179	0.179104	0.185714	0.209844	0.173913	0.128571	0.138462	0.123077	0.209677	0.0408163	0.104167	0.238806	0.189189	0.118644	CS(OCCCCOS(C)(=O)=O)(=O)=O
Butabarbital	Other drugs/metabolites (non-cannabinoids)	5							0.307692	0.285714	0.323529	0.220588	0.276923	0.267606	0.294118	0.271429	0.273973	0.312498	0.263889	0.236111	0.235294	0.238806	0.349206	0.196078	0.235294	0.367647	0.342466	0.225806	C[C@H](C(C(NC1=O)=O)(C(N1)=O)CC)CC
Butalbital	Other drugs/metabolites (non-cannabinoids)	5							0.25	0.25	0.267606	0.257576	0.238806	0.232877	0.257143	0.253521	0.273973	0.292958	0.246575	0.236111	0.235294	0.220588	0.307692	0.196078	0.211538	0.328571	0.324324	0.225806	CC(C)CC(C(NC1=O)=O)(C(N1)=O)CC=C
Butorphanol	Other drugs/metabolites (non-cannabinoids)	5							0.457627	0.596491	0.542373	0.5	0.448276	0.625	0.534483	0.578947	0.62069	0.649408	0.642857	0.5	0.517857	0.473684	0.433333	0.192308	0.185185	0.46875	0.706897	0.54	O[C@@]12[C@](CC3)(CCCC2)c4cc(O)ccc4C[C@@]1([H])N3CC5CCC5
Calcipotriene	Other drugs/metabolites (non-cannabinoids)	5							0.283333	0.344262	0.344262	0.271186	0.25	0.322581	0.311475	0.327869	0.25	0.288798	0.33871	0.227273	0.225806	0.209677	0.571429	0.12766	0.170213	0.393443	0.40625	0.172414	O[C@@H]1C/C(C([C@H](C1)O)=C)=C/C=C2CCC[C@@]3(C)[C@H]\2CC[C@@H]3[C@H](C)/C=C/C(C4CC4)O
Calcitonin	Other drugs/metabolites (non-cannabinoids)	5							0.45679	0.518519	0.518519	0.39759	0.432099	0.518519	0.493827	0.506173	0.518072	0.544251	0.493976	0.402299	0.409639	0.39759	0.325843	0.175	0.2	0.5	0.47191	0.297619	O=C([C@@H](NC([C@H]([C@H](O)C)NC([C@@H](NC([C@@H](NC([C@H](CCCCN)NC([C@H](CC(N)=O)NC([C@@H](NC([C@H](CC(O)=O)NC([C@H](CCC(N)=O)NC([C@H]([C@H](O)C)NC([C@@H](NC([C@H]([C@H](O)C)NC(CNC([C@H](CC(C)C)NC([C@H](CCSC)NC([C@H](CSSC[C@H](N)C(NCC(N[C@H]1CC(N)=O)=O)=O)NC([C@H]([C@H](O)C)NC([C@H](CO)NC([C@H](CC(C)C)NC1=O)=O)=O)=O)=O)=O)=O)=O)=O)Cc2ccc(O)cc2)=O)=O)=O)=O)Cc3ccccc3)=O)=O)=O)Cc4ccccc4)=O)CC5=CNC=…
Calcitriol	Other drugs/metabolites (non-cannabinoids)	5							0.295082	0.354839	0.354839	0.283333	0.262295	0.333333	0.322581	0.33871	0.279412	0.292868	0.349206	0.238806	0.238095	0.222222	0.612245	0.145833	0.1875	0.380952	0.415385	0.186441	C[C@]1(CCC/2)[C@](CC[C@]1([H])[C@@](C)([H])CCCC(C)(O)C)([H])C2=C\C=C(C[C@@]3([H])O)/C([C@](O)([H])C3)=C
Candesartan	Other drugs/metabolites (non-cannabinoids)	5							0.428571	0.458333	0.5	0.42029	0.441176	0.458333	0.514706	0.464789	0.5	0.535698	0.452055	0.444444	0.434783	0.42029	0.25	0.151515	0.147059	0.44	0.448718	0.28169	OC(c1cccc2c1N(Cc3ccc(c4ccccc4C5=NN=NN5)cc3)C(OCC)=N2)=O
Capsaicin	Other drugs/metabolites (non-cannabinoids)	5							0.3125	0.412698	0.390625	0.322581	0.28125	0.435484	0.359375	0.396825	0.333333	0.353703	0.428571	0.333333	0.31746	0.28125	0.377049	0.25	0.291667	0.393939	0.447761	0.25	Oc1ccc(CNC(CCCC/C=C/C(C)C)=O)cc1OC
Captopril	Other drugs/metabolites (non-cannabinoids)	5							0.482143	0.571429	0.517241	0.446429	0.446429	0.54386	0.482759	0.553571	0.467742	0.505307	0.534483	0.45	0.464286	0.421053	0.257576	0.18	0.173077	0.516667	0.476923	0.345455	O=C([C@H](C)CS)N1[C@H](C(O)=O)CCC1
Carbamazepine	Other drugs/metabolites (non-cannabinoids)	5							0.392157	0.357143	0.357143	0.4375	0.408163	0.381818	0.37037	0.363636	0.385965	0.395913	0.375	0.415094	0.428571	0.4375	0.20339	0.236842	0.195122	0.316667	0.333333	0.319149	NC(N1c2ccccc2C=Cc3ccccc13)=O
Carbazemazepine metabolite (epoxide)	Other drugs/metabolites (non-cannabinoids)	5							0.385965	0.4	0.4	0.4	0.4	0.423729	0.413793	0.40678	0.474576	0.492437	0.416667	0.40678	0.418182	0.425926	0.234375	0.195652	0.163265	0.359375	0.393939	0.296296	NC(N1c2ccccc2[C@H](O3)[C@H]3c4ccccc14)=O
Carbidopa	Other drugs/metabolites (non-cannabinoids)	5							0.28125	0.380952	0.359375	0.25	0.290323	0.338462	0.370968	0.387097	0.285714	0.29825	0.333333	0.264706	0.246154	0.269841	0.344262	0.318182	0.276596	0.343284	0.397059	0.15873	C[C@](C(O)=O)(NN)Cc1ccc(O)c(O)c1
Carboplatin	Other drugs/metabolites (non-cannabinoids)	5							0.196721	0.278689	0.238095	0.20339	0.20339	0.21875	0.245902	0.283333	0.285714	0.291462	0.215385	0.184615	0.2	0.224138	0.327273	0.139535	0.108696	0.327869	0.323077	0.185185	O=C(O[Pt]O1)C2(CCC2)C1=O.N.N
Carisoprodol	Other drugs/metabolites (non-cannabinoids)	5							0.262295	0.261538	0.28125	0.171875	0.229508	0.242424	0.25	0.246154	0.231884	0.269405	0.220588	0.173913	0.1875	0.190476	0.305085	0.204545	0.222222	0.307692	0.267606	0.172414	CC(COC(N)=O)(CCC)COC(NC(C)C)=O
Carmustine	Other drugs/metabolites (non-cannabinoids)	5							0.223881	0.298507	0.225352	0.25	0.230769	0.318182	0.231884	0.30303	0.304348	0.324081	0.333333	0.264706	0.285714	0.269841	0.108108	0.16	0.153846	0.232877	0.1875	0.216667	O=C(NCCCl)N(N=O)CCCl
Carteolol	Other drugs/metabolites (non-cannabinoids)	5							0.333333	0.426471	0.405797	0.323529	0.343284	0.469697	0.41791	0.432836	0.428571	0.451562	0.441176	0.333333	0.338235	0.323529	0.393939	0.214286	0.25	0.408451	0.5	0.296875	O=C1Nc2cccc(OCC(O)CNC(C)(C)C)c2CC1
Carvedilol	Other drugs/metabolites (non-cannabinoids)	5							0.428571	0.557377	0.507937	0.442623	0.419355	0.610169	0.5	0.540984	0.555556	0.592328	0.57377	0.46875	0.459016	0.442623	0.323529	0.222222	0.236364	0.484848	0.560606	0.285714	OC(COc1c(c2ccccc2N3)c3ccc1)CNCCOc4c(OC)cccc4
Caspofungin	Other drugs/metabolites (non-cannabinoids)	5							0.465753	0.513514	0.534247	0.4	0.438356	0.513514	0.506849	0.5	0.493506	0.499345	0.506667	0.405063	0.413333	0.4	0.35443	0.202899	0.214286	0.513158	0.5	0.289474	O=C1N2[C@@H](C[C@H](C2)O)C(NC([C@@H]([C@H](c3ccc(O)cc3)O)O)C(N[C@@H]([C@@H](CCN)O)C(N4[C@@H]([C@H](CC4)O)C(N[C@H]([C@@H](C[C@@H](C(NC1[C@@H](C)O)=O)NC(CCCCCCCCC(CC(CC)C)C)=O)O)NCCN)=O)=O)=O)=O
Cefaclor	Other drugs/metabolites (non-cannabinoids)	5							0.263158	0.364865	0.311688	0.287671	0.27027	0.328947	0.32	0.369863	0.368421	0.397454	0.342105	0.333333	0.30137	0.287671	0.230769	0.142857	0.121212	0.386667	0.379747	0.26087	O=C1N(C(C(O)=O)=C2Cl)[C@H](SC2)[C@@H]1NC([C@H](N)c3ccccc3)=O
Cefadroxil	Other drugs/metabolites (non-cannabinoids)	5							0.315068	0.383562	0.383562	0.305556	0.323944	0.346667	0.394366	0.388889	0.386667	0.402012	0.342105	0.298701	0.30137	0.305556	0.315068	0.180328	0.15625	0.405405	0.453333	0.26087	O=C1N(C(C(O)=O)=C2C)[C@@](SC2)([H])[C@@H]1NC([C@H](N)c3ccc(O)cc3)=O
Cefazolin	Other drugs/metabolites (non-cannabinoids)	5							0.353659	0.468354	0.39759	0.3625	0.3625	0.432099	0.407407	0.474359	0.45122	0.458973	0.426829	0.352941	0.358025	0.3625	0.233333	0.16	0.155844	0.416667	0.409091	0.243902	O=C1N(C(C(O)=O)=C2CSC3=NN=C(C)S3)[C@@](SC2)([H])[C@]1([H])NC(CN4C=NN=N4)=O
Cefdinir	Other drugs/metabolites (non-cannabinoids)	5							0.264368	0.352941	0.306818	0.301205	0.255814	0.321839	0.298851	0.341176	0.356322	0.387283	0.318182	0.280899	0.282353	0.301205	0.222222	0.116883	0.1	0.372093	0.351648	0.216867	O=C1N(C(C(O)=O)=C2C=C)[C@H](SC2)[C@@H]1NC(/C(C3=CSC(N)=N3)=N\O)=O
Cefditoren	Other drugs/metabolites (non-cannabinoids)	5							0.272727	0.344828	0.314607	0.27907	0.27907	0.314607	0.321839	0.348837	0.348315	0.387592	0.311111	0.288889	0.275862	0.294118	0.244444	0.128205	0.139241	0.395349	0.373626	0.197674	O=C1N(C(C(O)=O)=C2/C=C\C3=C(C)N=CS3)[C@@](SC2)([H])[C@]1([H])NC(/C(C4=CSC(N)=N4)=N\OC)=O
Cefepime	Other drugs/metabolites (non-cannabinoids)	5							0.373626	0.382979	0.397849	0.351648	0.351648	0.354167	0.376344	0.37234	0.430108	0.469454	0.364583	0.34375	0.347826	0.351648	0.302083	0.147727	0.170455	0.445652	0.452632	0.288889	O=C1N(C(C([O-])=O)=C2C[N+]3(C)CCCC3)[C@@](SC2)([H])[C@]1([H])NC(/C(C4=CSC(N)=N4)=N\OC)=O
Cefixime	Other drugs/metabolites (non-cannabinoids)	5							0.277778	0.395349	0.318681	0.313953	0.269663	0.37931	0.311111	0.383721	0.397727	0.420577	0.359551	0.293478	0.295455	0.313953	0.223404	0.151899	0.134146	0.397727	0.361702	0.218391	O=C1N(C(C(O)=O)=C2C=C)[C@@](SC2)([H])[C@]1([H])NC(/C(C3=CSC(N)=N3)=N\OCC(O)=O)=O
Cefoperazone	Other drugs/metabolites (non-cannabinoids)	5							0.4	0.43956	0.455556	0.362637	0.377778	0.408602	0.433333	0.428571	0.44086	0.463297	0.404255	0.368421	0.358696	0.362637	0.340426	0.120879	0.155556	0.456522	0.494624	0.258065	O=C1N(C(C(O)=O)=C2CSC3=NN=NN3C)[C@@](SC2)([H])[C@]1([H])NC([C@@](NC(N(CCN(CC)C4=O)C4=O)=O)([H])c5ccc(O)cc5)=O
Cefotaxime	Other drugs/metabolites (non-cannabinoids)	5							0.284091	0.340909	0.325843	0.275862	0.290698	0.325843	0.333333	0.344828	0.359551	0.36489	0.307692	0.271739	0.272727	0.290698	0.255556	0.141026	0.166667	0.406977	0.369565	0.195402	O=C1N(C(C(O)=O)=C2COC(C)=O)[C@@](SC2)([H])[C@]1([H])NC(/C(C3=CSC(N)=N3)=N\OC)=O
Cefotetan	Other drugs/metabolites (non-cannabinoids)	5							0.311111	0.366667	0.351648	0.303371	0.303371	0.336957	0.344444	0.370787	0.369565	0.370888	0.333333	0.311828	0.3	0.303371	0.296703	0.13253	0.142857	0.431818	0.423913	0.211111	O=C1[C@](NC(C(S2)SC2=C(C(O)=O)C(N)=O)=O)(OC)[C@](SC3)([H])N1C(C(O)=O)=C3CSC4=NN=NN4C
Cefoxitin	Other drugs/metabolites (non-cannabinoids)	5							0.301205	0.43038	0.345238	0.308642	0.308642	0.4125	0.353659	0.435897	0.414634	0.42789	0.390244	0.302326	0.304878	0.308642	0.270588	0.183099	0.178082	0.468354	0.440476	0.2375	O=C1[C@](NC(CC2=CC=CS2)=O)(OC)[C@](SC3)([H])N1C(C(O)=O)=C3COC(N)=O
Cefpodoxime	Other drugs/metabolites (non-cannabinoids)	5							0.292135	0.333333	0.333333	0.269663	0.284091	0.318681	0.325843	0.337079	0.366667	0.383521	0.301075	0.265957	0.266667	0.284091	0.263736	0.151899	0.1625	0.397727	0.376344	0.204545	O=C1N(C(C(O)=O)=C2COC)[C@@](SC2)([H])[C@]1([H])NC(/C(C3=CSC(N)=N3)=N\OC)=O
Cefprozil	Other drugs/metabolites (non-cannabinoids)	5							0.315068	0.383562	0.383562	0.305556	0.305556	0.346667	0.375	0.388889	0.386667	0.418222	0.342105	0.298701	0.30137	0.305556	0.315068	0.16129	0.138462	0.424658	0.434211	0.26087	O=C1N2C(C(O)=O)=C(CS[C@@H]2[C@@H]1NC([C@H](N)c3ccc(O)cc3)=O)/C=C/C
Ceftazidime	Other drugs/metabolites (non-cannabinoids)	5							0.318681	0.388889	0.358696	0.325843	0.325843	0.358696	0.366667	0.393258	0.391304	0.411324	0.354839	0.319149	0.322222	0.340909	0.290323	0.129412	0.126437	0.391304	0.414894	0.247191	O=C1N(C(C([O-])=O)=C2C[n+]3ccccc3)[C@@](SC2)([H])[C@@H]1NC(/C(C4=CSC(N)=N4)=N\OC(C)(C)C(O)=O)=O
Ceftibuten	Other drugs/metabolites (non-cannabinoids)	5							0.294872	0.432432	0.341772	0.32	0.302632	0.394737	0.350649	0.438356	0.415584	0.451822	0.38961	0.3125	0.315789	0.32	0.231707	0.166667	0.144928	0.397436	0.373494	0.226667	O=C1N(C(C(O)=O)=CCS2)[C@@]2([H])[C@]1([H])NC(/C(C3=CSC(N)=N3)=C\CC(O)=O)=O
Ceftizoxime	Other drugs/metabolites (non-cannabinoids)	5							0.247059	0.321429	0.290698	0.253012	0.253012	0.290698	0.297619	0.325301	0.325581	0.357353	0.287356	0.25	0.25	0.268293	0.204545	0.108108	0.12	0.407407	0.367816	0.197531	O=C1N(C(C(O)=O)=CCS2)[C@@]2([H])[C@]1([H])NC(/C(C(N3)=CSC3=N)=N/OC)=O
Ceftriaxone	Other drugs/metabolites (non-cannabinoids)	5							0.296703	0.351648	0.336957	0.288889	0.288889	0.322581	0.32967	0.355556	0.354839	0.355556	0.319149	0.284211	0.285714	0.303371	0.255319	0.13253	0.142857	0.41573	0.378947	0.211111	O=C1N(C(C(O)=O)=C2CSC(N(C)NC3=O)=NC3=O)[C@@](SC2)([H])[C@]1([H])NC(/C(C4=CSC(N)=N4)=N\OC)=O
Cefuroxime	Other drugs/metabolites (non-cannabinoids)	5							0.275862	0.364706	0.318182	0.282353	0.282353	0.348837	0.325581	0.369048	0.383721	0.41809	0.329545	0.277778	0.27907	0.297619	0.261364	0.144737	0.141026	0.416667	0.393258	0.2	O=C1N(C(C(O)=O)=C2COC(N)=O)[C@@](SC2)([H])[C@]1([H])NC(/C(C3=CC=CO3)=N\OC)=O
Celecoxib	Other drugs/metabolites (non-cannabinoids)	5							0.276316	0.275	0.275	0.266667	0.283784	0.275	0.282051	0.278481	0.296296	0.304629	0.303797	0.346667	0.315068	0.283784	0.154762	0.15873	0.136364	0.26506	0.27907	0.257143	FC(F)(F)C1=NN(c2ccc(S(N)(=O)=O)cc2)C(c3ccc(C)cc3)=C1
Cephalexin	Other drugs/metabolites (non-cannabinoids)	5							0.305556	0.375	0.356164	0.295775	0.314286	0.337838	0.366197	0.380282	0.378378	0.407111	0.333333	0.289474	0.291667	0.295775	0.287671	0.186441	0.16129	0.39726	0.426667	0.268657	O=C1N(C(C(O)=O)=C2C)[C@H](SC2)[C@@H]1NC([C@H](N)c3ccccc3)=O
Cephradine	Other drugs/metabolites (non-cannabinoids)	5							0.30137	0.388889	0.351351	0.291667	0.291667	0.351351	0.342466	0.375	0.373333	0.402291	0.346667	0.285714	0.287671	0.291667	0.283784	0.163934	0.140625	0.391892	0.421053	0.264706	O=C1N(C(C(O)=O)=C2C)[C@@](SC2)([H])[C@@H]1NC([C@H](N)C3=CCC=CC3)=O
Cetirizine	Other drugs/metabolites (non-cannabinoids)	5							0.419355	0.576271	0.453125	0.457627	0.409836	0.576271	0.444444	0.559322	0.655172	0.672526	0.59322	0.508197	0.5	0.457627	0.257143	0.185185	0.178571	0.476923	0.485294	0.462963	Clc1ccc(C(c2ccccc2)N(CC3)CCN3CCOCC(O)=O)cc1
Chloral hydrate	Other drugs/metabolites (non-cannabinoids)	5							0.0204082	0.1	0.0784314	0.0212766	0.0212766	0.0784314	0.0816327	0.102041	0.0545455	0.0564233	0.0980392	0.0588235	0.0425532	0.0212766	0.111111	0	0	0.0943396	0.105263	0.025	ClC(Cl)(Cl)C(O)O
Chlorambucil	Other drugs/metabolites (non-cannabinoids)	5							0.377358	0.56	0.418182	0.42	0.365385	0.56	0.407407	0.54	0.472727	0.488867	0.612245	0.425926	0.469388	0.392157	0.237288	0.25641	0.243902	0.372881	0.387097	0.454545	ClCCN(CCCl)c1ccc(CCCC(O)=O)cc1
Chlordiazepoxide	Other drugs/metabolites (non-cannabinoids)	5							0.362319	0.337838	0.356164	0.333333	0.373134	0.356164	0.366197	0.342466	0.378378	0.404988	0.369863	0.42029	0.367647	0.373134	0.189873	0.186441	0.220339	0.342105	0.35443	0.307692	[O-][N+](C1)=C(c2ccccc2)c3cc(Cl)ccc3N=C1NC
Chlordiazepoxide metabolite (nor)	Other drugs/metabolites (non-cannabinoids)	5							0.338235	0.352113	0.333333	0.348485	0.348485	0.352113	0.342857	0.357143	0.375	0.384243	0.366197	0.41791	0.363636	0.390625	0.166667	0.196429	0.169492	0.302632	0.3	0.301587	[O-][N+]1=C(c2ccccc2)c3cc(Cl)ccc3N=C(N)C1
Chloroquine	Other drugs/metabolites (non-cannabinoids)	5							0.527273	0.435484	0.483333	0.438596	0.490909	0.459016	0.45	0.419355	0.460317	0.495668	0.5	0.491525	0.482143	0.438596	0.3125	0.276596	0.319149	0.333333	0.405797	0.470588	C[C@@H](CCCN(CC)CC)Nc1ccnc2cc(Cl)ccc12
Chlorothiazide	Other drugs/metabolites (non-cannabinoids)	5							0.195122	0.22619	0.211765	0.2	0.2	0.211765	0.216867	0.228916	0.247059	0.261492	0.223529	0.275	0.227848	0.230769	0.180723	0.138462	0.117647	0.261905	0.275862	0.202703	O=S1(c2cc(S(N)(=O)=O)c(Cl)cc2N=CN1)=O
Chlorpheniramine	Other drugs/metabolites (non-cannabinoids)	5							0.489796	0.368421	0.444444	0.42	0.510638	0.392857	0.461538	0.375	0.446429	0.469823	0.410714	0.480769	0.469388	0.44898	0.258621	0.289474	0.378378	0.306452	0.409836	0.454545	CN(C)CCC(c1ncccc1)c2ccc(Cl)cc2
Chlorpromazine	Other drugs/metabolites (non-cannabinoids)	5							0.482759	0.358209	0.444444	0.4	0.473684	0.378788	0.435484	0.363636	0.446154	0.485851	0.393939	0.47541	0.440678	0.423729	0.30303	0.215686	0.28	0.342857	0.434783	0.425926	Clc1ccc2c(N(CCCN(C)C)c3ccccc3S2)c1
Chlorpromazine metabolite (7-hydroxy)	Other drugs/metabolites (non-cannabinoids)	5							0.483871	0.405797	0.539683	0.40625	0.47541	0.426471	0.532258	0.411765	0.470588	0.47576	0.441176	0.476923	0.444444	0.428571	0.393939	0.192982	0.25	0.408451	0.521739	0.383333	CN(C)CCCN1c2cc(Cl)ccc2Sc3cc(O)ccc13
Chlorpromazine metabolite (sulfoxide)	Other drugs/metabolites (non-cannabinoids)	5							0.454545	0.346667	0.442857	0.382353	0.446154	0.364865	0.434783	0.351351	0.424658	0.44339	0.378378	0.449275	0.41791	0.402985	0.297297	0.180328	0.233333	0.350649	0.415584	0.359375	NCCCN(c1ccccc12)c3cc(Cl)ccc3S2=O
Chlorpropamide	Other drugs/metabolites (non-cannabinoids)	5							0.253165	0.283951	0.253012	0.2125	0.25974	0.283951	0.259259	0.2875	0.229885	0.243801	0.280488	0.256098	0.240506	0.227848	0.178571	0.209677	0.203125	0.229885	0.244444	0.184211	O=S(c1ccc(Cl)cc1)(NC(NCCC)=O)=O
Chlorthalidone	Other drugs/metabolites (non-cannabinoids)	5							0.259259	0.320988	0.304878	0.265823	0.265823	0.304878	0.3125	0.325	0.294118	0.331875	0.317073	0.341772	0.294872	0.282051	0.228916	0.130435	0.111111	0.341463	0.321839	0.177215	OC(c1ccc(Cl)c(S(N)(=O)=O)c1)(N2)c3ccccc3C2=O
Chlorzoxazone	Other drugs/metabolites (non-cannabinoids)	5							0.275862	0.316667	0.338983	0.285714	0.285714	0.316667	0.350877	0.322034	0.366667	0.381141	0.333333	0.368421	0.327273	0.285714	0.254237	0.190476	0.181818	0.301587	0.359375	0.203704	O=C1Oc2ccc(Cl)cc2N1
Cholecalciferol	Other drugs/metabolites (non-cannabinoids)	5							0.327273	0.322034	0.368421	0.314815	0.290909	0.322034	0.333333	0.305085	0.285714	0.313045	0.338983	0.262295	0.263158	0.245614	0.586957	0.166667	0.214286	0.327869	0.365079	0.207547	C[C@]([C@@H]([C@H](C)CCCC(C)C)CC1)(CCC/2)[C@]1([H])C2=C\C=C(C[C@H]3O)/C(CC3)=C
Cholestyramine	Other drugs/metabolites (non-cannabinoids)	5							0.365385	0.245902	0.333333	0.277778	0.38	0.266667	0.345455	0.25	0.274194	0.293501	0.283333	0.293103	0.320755	0.277778	0.267857	0.27027	0.361111	0.253968	0.3125	0.347826	CC(CCc1ccc([N+](C)(C)C)cc1)c2ccc(CC)cc2.[Cl-]
Ciclesonide	Other drugs/metabolites (non-cannabinoids)	5							0.333333	0.409091	0.38806	0.30303	0.30303	0.367647	0.358209	0.393939	0.352113	0.361251	0.362319	0.277778	0.279412	0.264706	0.571429	0.122807	0.157895	0.454545	0.463768	0.215385	O=C(C(C)C)OCC([C@@]12OC(C3CCCCC3)O[C@@H]1C[C@@H]4[C@]2(C)C[C@@H]([C@@H]5[C@@]6(C)C=CC(C=C6CC[C@@H]45)=O)O)=O
Ciclopirox	Other drugs/metabolites (non-cannabinoids)	5							0.327869	0.34375	0.365079	0.362069	0.316667	0.34375	0.354839	0.328125	0.328358	0.344919	0.359375	0.328125	0.333333	0.316667	0.327869	0.14	0.134615	0.390625	0.382353	0.333333	ON1C(C2CCCCC2)=CC(C)=CC1=O
Cidofovir	Other drugs/metabolites (non-cannabinoids)	5							0.268293	0.397436	0.313253	0.291139	0.259259	0.415584	0.304878	0.384615	0.382716	0.411646	0.375	0.285714	0.2875	0.307692	0.209302	0.142857	0.123288	0.365854	0.376471	0.266667	O=C1N(C=CC(N)=N1)C[C@@H](CO)OCP(O)(O)=O
Cilostazol	Other drugs/metabolites (non-cannabinoids)	5							0.408451	0.5	0.458333	0.441176	0.4	0.544118	0.450704	0.485714	0.565217	0.591396	0.536232	0.464789	0.455882	0.441176	0.282051	0.169231	0.164179	0.44	0.43038	0.358209	O=C1Nc2ccc(OCCCCC3=NN=NN3C4CCCCC4)cc2CC1
Cinacalcet	Other drugs/metabolites (non-cannabinoids)	5							0.425532	0.358491	0.384615	0.354167	0.413043	0.384615	0.372549	0.365385	0.293103	0.327216	0.403846	0.392157	0.404255	0.354167	0.264151	0.387097	0.40625	0.229508	0.269841	0.318182	FC(F)(c1cc(CCCN[C@H](C)c2cccc3c2cccc3)ccc1)F
Ciprofloxacin	Other drugs/metabolites (non-cannabinoids)	5							0.364865	0.492958	0.413333	0.414286	0.356164	0.472222	0.405405	0.478873	0.493151	0.523197	0.507042	0.5	0.449275	0.394366	0.328947	0.149254	0.144928	0.493151	0.5	0.415385	O=C1c2cc(F)c(N3CCNCC3)cc2N(C=C1C(O)=O)C4CC4
Cisplatin	Other drugs/metabolites (non-cannabinoids)	5							0.02	0.0181818	0.0181818	0.0208333	0.0208333	0.0181818	0.0188679	0.0185185	0.0350877	0.0464283	0.0363636	0.0377358	0.0416667	0.0425532	0	0.125	0.0740741	0.0350877	0.0322581	0.0243902	Cl[Pt]Cl.N.N
Citalopram	Other drugs/metabolites (non-cannabinoids)	5							0.525424	0.439394	0.507937	0.466667	0.491525	0.484375	0.47619	0.424242	0.555556	0.577953	0.52381	0.566667	0.534483	0.517241	0.428571	0.178571	0.236364	0.4	0.537313	0.396552	Fc1ccc(C2(CCCN(C)C)c3ccc(C#N)cc3CO2)cc1
Citalopram metabolite (N-desmethyl)	Other drugs/metabolites (non-cannabinoids)	5							0.459016	0.424242	0.446154	0.403226	0.42623	0.492063	0.415385	0.409091	0.492308	0.532084	0.507937	0.5	0.466667	0.45	0.390625	0.226415	0.264151	0.347222	0.478261	0.333333	CNCCCC1(c2ccc(F)cc2)c3ccc(C#N)cc3CO1
Cladribine	Other drugs/metabolites (non-cannabinoids)	5							0.358974	0.48	0.405063	0.386667	0.350649	0.520548	0.397436	0.466667	0.52	0.538392	0.513514	0.447368	0.418919	0.386667	0.247059	0.171429	0.150685	0.443038	0.45122	0.293333	Nc1nc(Cl)nc2c1N=CN2[C@@H](C[C@@H]3O)O[C@@H]3CO
Clarithromycin	Other drugs/metabolites (non-cannabinoids)	5							0.358209	0.411765	0.411765	0.271429	0.348485	0.371429	0.402985	0.41791	0.394366	0.41266	0.366197	0.283784	0.285714	0.271429	0.421875	0.175439	0.232143	0.546875	0.507246	0.301587	C[C@](C[C@@H](C)C([C@H](C)[C@@H](O)[C@@]1(O)C)=O)(OC)[C@H](O[C@H]2[C@H](O)[C@@H](N(C)C)C[C@@H](C)O2)[C@@H](C)[C@@H]([C@@H](C)C(O[C@@H]1CC)=O)O[C@H](O[C@H]3C)C[C@](OC)(C)[C@H]3O
Clemastine	Other drugs/metabolites (non-cannabinoids)	5							0.611111	0.508197	0.586207	0.545455	0.574074	0.559322	0.551724	0.491803	0.583333	0.614229	0.576271	0.625	0.592593	0.517857	0.338462	0.211538	0.27451	0.507937	0.538462	0.471698	C[C@](c1ccccc1)(OCC[C@]2([H])N(C)CCC2)c3ccc(Cl)cc3
Clindamycin	Other drugs/metabolites (non-cannabinoids)	5							0.450704	0.44	0.5	0.364865	0.422535	0.44	0.472222	0.426667	0.5	0.502453	0.453333	0.407895	0.39726	0.383562	0.337662	0.161765	0.208955	0.48	0.546667	0.287671	O[C@H]([C@@H]1O)[C@H](O[C@H](SC)[C@@H]1O)[C@@H]([C@@H](Cl)C)NC([C@@H](N(C)C2)C[C@H]2CCC)=O
Clobazam	Other drugs/metabolites (non-cannabinoids)	5							0.380952	0.373134	0.393939	0.349206	0.393443	0.373134	0.40625	0.378788	0.41791	0.451731	0.38806	0.444444	0.387097	0.370968	0.225352	0.166667	0.203704	0.484375	0.369863	0.322034	O=C(C1)N(c2ccccc2)c3cc(Cl)ccc3N(C)C1=O
Clofarabine	Other drugs/metabolites (non-cannabinoids)	5							0.342105	0.426667	0.38961	0.351351	0.351351	0.465753	0.4	0.432432	0.486486	0.489762	0.459459	0.432432	0.402778	0.369863	0.228916	0.147059	0.126761	0.392405	0.402439	0.256757	Clc1nc2c(N=CN2[C@@H]3O[C@H](CO)[C@H]([C@@H]3F)O)c(N)n1
Clomipramine	Other drugs/metabolites (non-cannabinoids)	5							0.518519	0.380952	0.474576	0.454545	0.509434	0.403226	0.465517	0.387097	0.451613	0.488297	0.442623	0.535714	0.5	0.454545	0.301587	0.234043	0.304348	0.384615	0.439394	0.431373	CN(C)CCCN1c2cc(Cl)ccc2CCc3ccccc13
Clomipramine metabolite (norclomipramine)	Other drugs/metabolites (non-cannabinoids)	5							0.509091	0.419355	0.466667	0.446429	0.5	0.466667	0.457627	0.42623	0.444444	0.47635	0.483333	0.526316	0.490909	0.446429	0.257576	0.282609	0.326087	0.358209	0.432836	0.423077	CNCCCN1c2cc(Cl)ccc2CCc3ccccc13
Clonazepam	Other drugs/metabolites (non-cannabinoids)	5							0.28	0.346667	0.294872	0.287671	0.287671	0.311688	0.302632	0.351351	0.350649	0.375439	0.324675	0.351351	0.30137	0.323944	0.156627	0.16129	0.15625	0.316456	0.282353	0.26087	Clc1ccccc1C(c2cc([N+]([O-])=O)ccc2N3)=NCC3=O
Clonidine	Other drugs/metabolites (non-cannabinoids)	5							0.25	0.287879	0.231884	0.278689	0.258065	0.328125	0.238806	0.292308	0.313433	0.337152	0.34375	0.377049	0.316667	0.3	0.126761	0.217391	0.208333	0.222222	0.309859	0.314815	Clc1cccc(Cl)c1N=C2NCCN2
Clopidogrel	Other drugs/metabolites (non-cannabinoids)	5							0.482759	0.491803	0.491803	0.5	0.473684	0.491803	0.483333	0.47541	0.59322	0.601277	0.533333	0.607143	0.545455	0.473684	0.246377	0.169811	0.185185	0.516129	0.546875	0.45283	O=C(OC)[C@H](c1ccccc1Cl)N(CC2)CC3=C2SC=C3
Clorazepate	Other drugs/metabolites (non-cannabinoids)	5							0.246377	0.338235	0.3	0.253731	0.253731	0.28169	0.308824	0.343284	0.323944	0.33136	0.295775	0.323529	0.268657	0.292308	0.228571	0.148148	0.142857	0.382353	0.285714	0.184615	Clc1ccc(N2)c(C(c3ccccc3)=NC(C(O)=O)C2=O)c1
Clotrimazole	Other drugs/metabolites (non-cannabinoids)	5							0.42	0.381818	0.381818	0.4375	0.4375	0.381818	0.396226	0.388889	0.436364	0.450314	0.4	0.530612	0.458333	0.468085	0.20339	0.175	0.166667	0.316667	0.377049	0.377778	Clc1ccccc1C(c2ccccc2)(c3ccccc3)N4C=CN=C4
Clozapine	Other drugs/metabolites (non-cannabinoids)	5							0.435484	0.342857	0.402985	0.403226	0.42623	0.362319	0.393939	0.328571	0.469697	0.47776	0.397059	0.47619	0.442623	0.42623	0.236111	0.203704	0.240741	0.366197	0.457143	0.509434	CN1CCN(CC1)C2=Nc3cc(Cl)ccc3Nc4ccccc24
Clozapine metabolite (norclozapine)	Other drugs/metabolites (non-cannabinoids)	5							0.375	0.38806	0.347826	0.409836	0.365079	0.430769	0.338235	0.373134	0.476923	0.506909	0.446154	0.483871	0.45	0.433333	0.205479	0.185185	0.178571	0.315068	0.422535	0.519231	Clc1ccc2c(N=C(N3CCNCC3)c4ccccc4N2)c1
Cocaine	Other drugs/metabolites (non-cannabinoids)	5	Not cross-reactive	Not cross-reactive					0.527273	0.561404	0.525424	0.490909	0.490909	0.508475	0.526316	0.54386	0.533333	0.666667	0.633333	0.491525	0.509091	0.464286	0.354839	0.176471	0.24	0.916667	0.539683	0.363636	O=C(C([C@H]1OC(c2ccccc2)=O)[C@@H](CCC3C1)N3C)OC
Cocaine metabolite (benzoylecgonine)	Other drugs/metabolites (non-cannabinoids)	5							0.527273	0.618182	0.589286	0.490909	0.490909	0.534483	0.553571	0.6	0.508197	0.532565	0.551724	0.466667	0.482143	0.464286	0.377049	0.176471	0.215686	1	0.564516	0.339286	OC(C([C@H]1OC(c2ccccc2)=O)[C@@H](CCC3C1)N3C)=O
Cocaine metabolite (cocaethylene)	Other drugs/metabolites (non-cannabinoids)	5							0.571429	0.576271	0.603448	0.508772	0.535714	0.55	0.568966	0.559322	0.57377	0.576344	0.540984	0.508197	0.526316	0.482759	0.375	0.185185	0.245283	0.846154	0.530303	0.362069	O=C(c1ccccc1)O[C@@H](CC2N(C)[C@@H]3CC2)[C@@H]3C(OCC)=O
Cocaine metabolite (ecgonine methyl ester)	Other drugs/metabolites (non-cannabinoids)	5							0.473684	0.561404	0.534483	0.438596	0.438596	0.534483	0.5	0.54386	0.483871	0.485404	0.551724	0.442623	0.45614	0.413793	0.354839	0.176471	0.24	0.877551	0.539683	0.315789	O=C([C@@H]([C@H]1O)[C@@H](CCC2C1)N2C)OC
Cocaine metabolite (ecgonine)	Other drugs/metabolites (non-cannabinoids)	5							0.482143	0.571429	0.54386	0.446429	0.446429	0.517241	0.508772	0.553571	0.467742	0.499329	0.534483	0.42623	0.438596	0.421053	0.33871	0.18	0.22	0.857143	0.548387	0.298246	OC([C@@H]([C@H]1O)[C@@H](CCC2C1)N2C)=O
Codeine	Other drugs/metabolites (non-cannabinoids)	5	Not cross-reactive	Not cross-reactive					0.5	0.507937	0.52381	0.491525	0.491525	0.507937	0.576271	0.492063	0.555556	0.629032	0.650794	0.46875	0.483333	0.442623	0.5	0.178571	0.236364	0.580645	0.943396	0.472727	O[C@@H](C=C[C@@]1([H])[C@@]2([H])C3)[C@@]4([H])[C@]1(CCN2C)c5c3ccc(OC)c5O4
Codeine metabolite (6-acetyl)	Other drugs/metabolites (non-cannabinoids)	5							0.525424	0.507937	0.583333	0.517241	0.517241	0.484375	0.576271	0.492063	0.580645	0.613844	0.5	0.492063	0.508475	0.466667	0.451613	0.178571	0.236364	0.580645	0.872727	0.472727	CC(O[C@@H](C=C[C@@]1([H])[C@@]2([H])C3)[C@@]4([H])[C@]1(CCN2C)c5c3ccc(OC)c5O4)=O
Codeine metabolite (norcodeine)	Other drugs/metabolites (non-cannabinoids)	5							0.387097	0.467742	0.467742	0.423729	0.377049	0.491803	0.459016	0.451613	0.46875	0.491099	0.483871	0.40625	0.416667	0.377049	0.457627	0.215686	0.230769	0.492063	0.8	0.375	O[C@@H](C=C[C@@]1([H])[C@@]2([H])C3)[C@@]4([H])[C@]1(CCN2)c5c3ccc(OC)c5O4
Colchicine	Other drugs/metabolites (non-cannabinoids)	5							0.265625	0.323077	0.323077	0.253968	0.253968	0.30303	0.3125	0.328125	0.253521	0.270803	0.298507	0.268657	0.25	0.234375	0.372881	0.23913	0.282609	0.412698	0.362319	0.180328	COc1c(OC)c(OC)cc(CC[C@@H]2NC(C)=O)c1C(C2=CC3=O)=CC=C3OC
Colestipol	Other drugs/metabolites (non-cannabinoids)	5							0.18	0.207547	0.163636	0.212766	0.163265	0.254902	0.148148	0.188679	0.264151	0.269166	0.25	0.211538	0.234043	0.212766	0.0925926	0.25	0.193548	0.116667	0.2	0.282051	NCCNCCN
Conivaptan	Other drugs/metabolites (non-cannabinoids)	5							0.483333	0.492063	0.46875	0.45	0.474576	0.492063	0.460317	0.5	0.492308	0.52501	0.484375	0.47619	0.466667	0.474576	0.219178	0.181818	0.175439	0.426471	0.43662	0.37931	O=C(Nc1ccc(C(N2c3ccccc3C4=C(CC2)N=C(C)N4)=O)cc1)c5c(c6ccccc6)cccc5
Cortisone	Other drugs/metabolites (non-cannabinoids)	5							0.31746	0.396825	0.375	0.285714	0.285714	0.396825	0.34375	0.380952	0.3	0.321279	0.369231	0.26087	0.261538	0.246154	0.537037	0.134615	0.173077	0.4	0.411765	0.174603	C[C@]1(CC2=O)[C@](CC[C@]1(O)C(CO)=O)([H])[C@@](CC3)([H])[C@@]2([H])[C@](CC4)(C)C3=CC4=O
Cromolyn	Other drugs/metabolites (non-cannabinoids)	5							0.25	0.403509	0.333333	0.280702	0.258621	0.37931	0.344828	0.410714	0.383333	0.400367	0.35	0.274194	0.275862	0.258621	0.442308	0.133333	0.12766	0.360656	0.419355	0.178571	O=C1c2c(OCC(O)COc3cccc(OC(C(O)=O)=C4)c3C4=O)cccc2OC(C(O)=O)=C1
Cyanocobalamin	Other drugs/metabolites (non-cannabinoids)	5							0.382979	0.43617	0.421053	0.361702	0.361702	0.451613	0.4	0.425532	0.452632	0.473062	0.431579	0.367347	0.357895	0.376344	0.354167	0.152174	0.16129	0.42268	0.459184	0.273684	C[C@@](N([Co+]C#N)/C1=C(C)\C([C@](CC(N)=O)(C)[C@@H]/2CCC(N)=O)=NC2=C/C3=N/C([C@@H](CCC(N)=O)C(C)3C)=C(C)\C4=N5)([C@](CC(N)=O)(C)[C@@H]1CCC(N)=O)[C@@]5([H])[C@H](CC(N)=O)[C@@]4(C)CCC(NC[C@@H](C)OP(O[C@@H]6[C@@H](CO)O[C@H](N7c8cc(C)c(C)cc8N=C7)[C@@H]6O)([O-])=O)=O
Cyclobenzaprine	Other drugs/metabolites (non-cannabinoids)	5							0.458333	0.339286	0.415094	0.416667	0.478261	0.363636	0.431373	0.345455	0.368421	0.380037	0.357143	0.396226	0.408163	0.387755	0.372549	0.277778	0.371429	0.3	0.431034	0.355556	CN(C)CCC=C1c2ccccc2C=Cc3ccccc13
Cyclopentolate	Other drugs/metabolites (non-cannabinoids)	5							0.4	0.508475	0.459016	0.366667	0.389831	0.508475	0.45	0.491525	0.460317	0.468602	0.5	0.353846	0.383333	0.344262	0.4	0.22449	0.291667	0.508197	0.515625	0.363636	OC1(CCCC1)C(C(OCCN(C)C)=O)c2ccccc2
Cyclophosphamide	Other drugs/metabolites (non-cannabinoids)	5							0.308824	0.402985	0.342857	0.338462	0.298507	0.46875	0.333333	0.38806	0.492308	0.518005	0.461538	0.347826	0.375	0.338462	0.253521	0.181818	0.175439	0.347222	0.39726	0.403509	O=P1(NCCCO1)N(CCCl)CCCl
Cyclosporin	Other drugs/metabolites (non-cannabinoids)	5							0.376812	0.428571	0.428571	0.328571	0.367647	0.408451	0.42029	0.434783	0.430556	0.441238	0.422535	0.32	0.323944	0.309859	0.30137	0.183333	0.237288	0.471429	0.459459	0.264706	CN(C([C@H](C(C)C)N(C)C([C@H](CC(C)C)N(C)C([C@H](CC(C)C)N(C)C([C@@H](C)NC([C@H](C)N1)=O)=O)=O)=O)=O)[C@]([C@H](O)[C@H](C)C/C=C/C)([H])C(N[C@@H](CC)C(N(C)CC(N(C)[C@@H](CC(C)C)C(N[C@@H](C(C)C)C(N(C)[C@@H](CC(C)C)C1=O)=O)=O)=O)=O)=O
Cyproheptadine	Other drugs/metabolites (non-cannabinoids)	5							0.530612	0.403509	0.481481	0.520833	0.520833	0.428571	0.471698	0.385965	0.482143	0.486766	0.446429	0.490566	0.510204	0.46	0.363636	0.214286	0.261905	0.40678	0.54386	0.571429	CN1CCC(CC1)=C2c3ccccc3C=Cc4ccccc24
Cytarabine	Other drugs/metabolites (non-cannabinoids)	5							0.285714	0.386667	0.333333	0.310811	0.293333	0.424658	0.342105	0.391892	0.426667	0.460161	0.381579	0.303797	0.306667	0.328767	0.222222	0.136364	0.115942	0.38961	0.4	0.25	O[C@@H]([C@@H]1O)[C@@H](O[C@@H]1CO)N(C=CC(N)=N2)C2=O
Dacarbazine	Other drugs/metabolites (non-cannabinoids)	5							0.268657	0.232877	0.25	0.257576	0.276923	0.25	0.257143	0.236111	0.328571	0.360142	0.246575	0.289855	0.272727	0.296875	0.133333	0.173077	0.188679	0.256757	0.272727	0.225806	NC(C1=C(NC=N1)/N=N/N(C)C)=O
Dactinomycin	Other drugs/metabolites (non-cannabinoids)	5							0.419753	0.445783	0.463415	0.395062	0.395062	0.411765	0.439024	0.433735	0.518519	0.520247	0.423529	0.4	0.390244	0.395062	0.402439	0.151899	0.177215	0.5375	0.560976	0.325	CC(C1=O)=C(O2)C(C(C(N[C@@H]([C@@H](C)OC([C@H](C(C)C)N(C)C(CN3C)=O)=O)C(N[C@H](C(C)C)C(N4[C@H](C3=O)CCC4)=O)=O)=O)=C1N)=Nc5c2c(C)ccc5C(N[C@@H]([C@@H](C)OC(C(C(C)C)N(C)C(CN6C)=O)=O)C(N[C@H](C(C)C)C(N7[C@H](C6=O)CCC7)=O)=O)=O
Dantrolene	Other drugs/metabolites (non-cannabinoids)	5							0.311688	0.394737	0.325	0.32	0.32	0.376623	0.333333	0.4	0.415584	0.431905	0.371795	0.329114	0.333333	0.356164	0.147727	0.149254	0.144928	0.345679	0.310345	0.260274	O=[N+]([O-])c1ccc(C2=CC=C(/C=N/N(C(N3)=O)CC3=O)O2)cc1
Dapsone	Other drugs/metabolites (non-cannabinoids)	5							0.196721	0.21875	0.2	0.20339	0.20339	0.2	0.206349	0.222222	0.208955	0.230555	0.19697	0.184615	0.2	0.224138	0.140625	0.225	0.186047	0.191176	0.194444	0.207547	O=S(c1ccc(N)cc1)(c2ccc(N)cc2)=O
Darifenacin	Other drugs/metabolites (non-cannabinoids)	5							0.534483	0.59322	0.566667	0.581818	0.526316	0.649123	0.559322	0.576271	0.732143	0.747119	0.637931	0.576271	0.6	0.581818	0.369231	0.203704	0.175439	0.447761	0.619048	0.481481	O=C(C(c1ccccc1)(C2CCN(CCc3ccc(OCC4)c4c3)C2)c5ccccc5)N
Darunavir	Other drugs/metabolites (non-cannabinoids)	5							0.315217	0.4	0.354839	0.293478	0.293478	0.384615	0.333333	0.388889	0.402174	0.412921	0.380435	0.28866	0.304348	0.293478	0.287234	0.168675	0.164706	0.387097	0.425532	0.244444	O=S(c1ccc(N)cc1)(N(C[C@H]([C@H](Cc2ccccc2)NC(O[C@H]3CO[C@H]4OCC[C@@H]34)=O)O)CC(C)C)=O
Dasatinib	Other drugs/metabolites (non-cannabinoids)	5							0.397436	0.461538	0.425	0.407895	0.38961	0.52	0.417722	0.448718	0.56	0.582209	0.513158	0.486842	0.44	0.407895	0.238636	0.164384	0.175676	0.392857	0.418605	0.369863	Clc1c(NC(C2=CN=C(Nc3cc(N4CCN(CC4)CCO)nc(C)n3)S2)=O)c(C)ccc1
Daunorubicin	Other drugs/metabolites (non-cannabinoids)	5							0.323529	0.439394	0.397059	0.294118	0.313433	0.376812	0.38806	0.446154	0.361111	0.376066	0.391304	0.305556	0.289855	0.275362	0.451613	0.222222	0.259259	0.555556	0.492754	0.227273	Oc1c(C(c2c3c(OC)ccc2)=O)c(C3=O)c(O)c([C@@H](O[C@H](O[C@H]4C)C[C@H](N)[C@@H]4O)C5)c1C[C@@]5(O)C(C)=O
Decitabine	Other drugs/metabolites (non-cannabinoids)	5							0.32	0.444444	0.368421	0.347222	0.310811	0.485714	0.36	0.430556	0.465753	0.497881	0.458333	0.355263	0.361111	0.366197	0.222222	0.171875	0.149254	0.445946	0.435897	0.304348	O=C1N=C(N)N=CN1C2OC(CO)C(C2)O
Deferasirox	Other drugs/metabolites (non-cannabinoids)	5							0.3	0.391304	0.352113	0.328358	0.308824	0.352113	0.362319	0.397059	0.375	0.397134	0.347222	0.319444	0.323529	0.328358	0.22973	0.135593	0.131148	0.414286	0.368421	0.261538	O=C1C=CC=C/C1=C2N(c3ccc(C(O)=O)cc3)N/C(N\2)=C4C(C=CC=C\4)=O
Delavirdine mesylate	Other drugs/metabolites (non-cannabinoids)	5							0.344828	0.386364	0.355556	0.352941	0.337209	0.370787	0.348315	0.375	0.436782	0.473281	0.382022	0.375	0.364706	0.352941	0.231579	0.120482	0.144578	0.373626	0.428571	0.35	CC(C)Nc1c(N(CC2)CCN2C(C(N3)=Cc4c3ccc(NS(C)(=O)=O)c4)=O)nccc1.CS(O)(=O)=O
Delorazepam	Other drugs/metabolites (non-cannabinoids)	5							0.311475	0.328125	0.307692	0.322034	0.322034	0.328125	0.31746	0.333333	0.375	0.400035	0.34375	0.4	0.338983	0.368421	0.176471	0.217391	0.208333	0.275362	0.273973	0.267857	Clc1ccc(N2)c(C(c3ccccc3Cl)=NCC2=O)c1
Demeclocycline	Other drugs/metabolites (non-cannabinoids)	5							0.25641	0.320513	0.320513	0.246753	0.246753	0.303797	0.311688	0.324675	0.292683	0.330211	0.316456	0.307692	0.25974	0.246753	0.380282	0.15625	0.169231	0.394737	0.423077	0.219178	O[C@]1(C(O)=C2C3=O)[C@](C[C@]2([H])[C@@](O)([H])c4c3c(O)ccc4Cl)([H])[C@@](N(C)C)([H])C(O)=C(C(N)=O)C1=O
Desipramine	Other drugs/metabolites (non-cannabinoids)	5							0.529412	0.431034	0.482143	0.461538	0.52	0.482143	0.472727	0.438596	0.457627	0.485374	0.473684	0.464286	0.480769	0.461538	0.258065	0.317073	0.365854	0.365079	0.444444	0.468085	CNCCCN1c2ccccc2CCc3ccccc13
Desipramine metabolite (2-hydroxy)	Other drugs/metabolites (non-cannabinoids)	5							0.526316	0.508197	0.586207	0.465517	0.517857	0.559322	0.578947	0.516667	0.484375	0.496138	0.55	0.467742	0.482759	0.465517	0.380952	0.26	0.3	0.461538	0.587302	0.392857	CNCCCN1c2ccc(O)cc2CCc3ccccc13
Desloratadine	Other drugs/metabolites (non-cannabinoids)	5							0.362069	0.377049	0.333333	0.425926	0.350877	0.423729	0.322581	0.360656	0.45	0.466169	0.440678	0.482143	0.444444	0.4	0.295082	0.222222	0.212766	0.279412	0.393939	0.458333	Clc1ccc(C(c2c(CC3)cccn2)=C4CCNCC4)c3c1
Desmopressin	Other drugs/metabolites (non-cannabinoids)	5							0.397436	0.540541	0.461538	0.426667	0.38961	0.540541	0.454545	0.527027	0.519481	0.524146	0.533333	0.43038	0.44	0.445946	0.238636	0.164384	0.144737	0.444444	0.435294	0.298701	O=C([C@H](CSSCCC(N[C@H](C1=O)Cc2ccc(O)cc2)=O)NC([C@@H](CC(N)=O)NC(C(CCC(N)=O)NC([C@H](N1)Cc3ccccc3)=O)=O)=O)N(CCC4)[C@@H]4C(N[C@H](CCCNC(N)=N)C(NCC(N)=O)=O)=O
Dexamethasone	Other drugs/metabolites (non-cannabinoids)	5							0.283582	0.358209	0.338235	0.253731	0.253731	0.358209	0.308824	0.343284	0.27027	0.273884	0.373134	0.304348	0.268657	0.217391	0.482759	0.127273	0.163636	0.382353	0.394366	0.149254	F[C@]([C@](C=C1)(C)C2=CC1=O)([C@@H](O)C3)[C@](CC2)([H])[C@@](C[C@H]4C)([H])[C@@]3(C)[C@@]4(O)C(CO)=O
Dexpanthenol	Other drugs/metabolites (non-cannabinoids)	5							0.269841	0.370968	0.307692	0.238095	0.278689	0.416667	0.31746	0.377049	0.313433	0.323405	0.365079	0.235294	0.253968	0.238095	0.290323	0.217391	0.234043	0.275362	0.328571	0.20339	O[C@H](C(C)(C)CO)C(NCCCO)=O
Dexrazoxane	Other drugs/metabolites (non-cannabinoids)	5							0.433333	0.444444	0.444444	0.377049	0.4	0.421875	0.412698	0.428571	0.516129	0.52086	0.4375	0.363636	0.393443	0.377049	0.283582	0.24	0.254902	0.492063	0.5	0.4	C[C@@](N(CC1=O)CC(N1)=O)([H])CN(CC2=O)CC(N2)=O
Dextromethorphan	Other drugs/metabolites (non-cannabinoids)	5	Not cross-reactive	Not cross-reactive					0.557692	0.433333	0.474576	0.490566	0.519231	0.457627	0.555556	0.416667	0.508475	0.672727	0.610169	0.491228	0.509434	0.462963	0.472727	0.212766	0.282609	0.508475	0.709091	0.565217	COc1ccc2c([C@](CCN3C)(CCCC4)[C@@]4([H])[C@]3([H])C2)c1
Diazepam	Other drugs/metabolites (non-cannabinoids)	5							0.409836	0.358209	0.4	0.377049	0.423729	0.378788	0.412698	0.363636	0.446154	0.475598	0.393939	0.47541	0.416667	0.423729	0.194444	0.169811	0.207547	0.382353	0.394366	0.350877	CN1c2ccc(Cl)cc2C(c3ccccc3)=NCC1=O
Diazepam metabolite (nordiazepam)	Other drugs/metabolites (non-cannabinoids)	5							0.316667	0.333333	0.3125	0.327586	0.327586	0.333333	0.322581	0.33871	0.380952	0.386942	0.349206	0.383333	0.344828	0.375	0.179104	0.222222	0.212766	0.26087	0.277778	0.272727	Clc1ccc(N2)c(C(c3ccccc3)=NCC2=O)c1
Diazoxide	Other drugs/metabolites (non-cannabinoids)	5							0.217949	0.219512	0.234568	0.207792	0.223684	0.219512	0.240506	0.222222	0.256098	0.272732	0.231707	0.269231	0.236842	0.24	0.202532	0.145161	0.140625	0.256098	0.270588	0.211268	O=S(c1cc(Cl)ccc1N=C2C)(N2)=O
Dibucaine	Other drugs/metabolites (non-cannabinoids)	5							0.551724	0.507937	0.610169	0.442623	0.517241	0.583333	0.576271	0.492063	0.580645	0.59225	0.52381	0.424242	0.459016	0.466667	0.40625	0.245283	0.283019	0.441176	0.471429	0.372881	O=C(NCCN(CC)CC)c1cc(OCCCC)nc2ccccc12
Diclofenac	Other drugs/metabolites (non-cannabinoids)	5							0.232143	0.321429	0.254237	0.240741	0.240741	0.298246	0.263158	0.327273	0.262295	0.287009	0.315789	0.327273	0.259259	0.240741	0.189655	0.25	0.236842	0.241935	0.188406	0.176471	O=C([O-])Cc1ccccc1Nc2c(Cl)cccc2Cl.[Na+]
Dicloxacillin	Other drugs/metabolites (non-cannabinoids)	5							0.304878	0.365854	0.349398	0.296296	0.3125	0.333333	0.358025	0.37037	0.385542	0.385932	0.345238	0.37037	0.325	0.3125	0.27381	0.121622	0.133333	0.402439	0.37931	0.225	O=C1N([C@@H](C(O)=O)C2(C)C)[C@@](S2)([H])[C@@H]1NC(C3=C(C)ON=C3c4c(Cl)cccc4Cl)=O
Dicyclomine	Other drugs/metabolites (non-cannabinoids)	5							0.433962	0.396552	0.446429	0.37037	0.396226	0.421053	0.410714	0.37931	0.5	0.526396	0.413793	0.355932	0.388889	0.345455	0.333333	0.181818	0.227273	0.4	0.412698	0.488889	O=C(OCCN(CC)CC)C1(CCCCC1)C2CCCCC2
Didanosine	Other drugs/metabolites (non-cannabinoids)	5							0.402778	0.514286	0.452055	0.434783	0.394366	0.558824	0.444444	0.5	0.602941	0.621964	0.528571	0.438356	0.449275	0.455882	0.278481	0.149254	0.144928	0.472973	0.52	0.333333	O=C1C2=C(N=CN1)N(C=N2)[C@@H](CC3)O[C@]3([H])CO
Diethylpropion	Other drugs/metabolites (non-cannabinoids)	5							0.452381	0.32	0.404255	0.372093	0.475	0.346939	0.422222	0.326531	0.38	0.3849	0.34	0.354167	0.395349	0.372093	0.22	0.321429	0.392857	0.277778	0.321429	0.368421	O=C(c1ccccc1)[C@H](C)N(CC)CC
Diflunisal	Other drugs/metabolites (non-cannabinoids)	5							0.2	0.290909	0.290909	0.207547	0.207547	0.245614	0.301887	0.296296	0.213115	0.232204	0.285714	0.320755	0.25	0.207547	0.32	0.105263	0.1	0.298246	0.274194	0.117647	Fc1cc(F)ccc1c2ccc(O)c(C(O)=O)c2
Digoxin	Other drugs/metabolites (non-cannabinoids)	5							0.308824	0.382353	0.362319	0.279412	0.279412	0.362319	0.333333	0.367647	0.347222	0.355142	0.357143	0.256757	0.257143	0.242857	0.534483	0.101695	0.135593	0.469697	0.478261	0.230769	O[C@]([C@@](CC1)([H])[C@@]2([H])[C@](CC3)(C)[C@@]1([H])C[C@H]3O[C@H](O[C@@H]4C)C[C@H](O)[C@@H]4O[C@H](O[C@@H]5C)C[C@H](O)[C@@H]5O[C@H](O[C@@H]6C)C[C@H](O)[C@@H]6O)(CC7)[C@@]([C@H](O)C2)(C)[C@H]7C(CO8)=CC8=O
Dihydrocodeine	Other drugs/metabolites (non-cannabinoids)	5							0.516129	0.571429	0.596774	0.460317	0.483871	0.571429	0.564516	0.555556	0.569231	0.581189	0.587302	0.462687	0.47619	0.4375	0.492063	0.186441	0.241379	0.59375	0.844828	0.465517	O[C@@H](CC[C@@]1([H])[C@@]2([H])C3)[C@@]4([H])[C@]1(CCN2C)c5c3ccc(OC)c5O4
Dihydromorphine	Other drugs/metabolites (non-cannabinoids)	5							0.52459	0.580645	0.606557	0.467742	0.491803	0.580645	0.57377	0.564516	0.578125	0.588924	0.596774	0.469697	0.483871	0.444444	0.47619	0.189655	0.224138	0.578125	0.892857	0.473684	O[C@@H](CC[C@@]1([H])[C@@]2([H])C3)[C@@]4([H])[C@]1(CCN2C)c5c3ccc(O)c5O4
Diltiazem	Other drugs/metabolites (non-cannabinoids)	5							0.42029	0.430556	0.471429	0.371429	0.432836	0.391892	0.485294	0.43662	0.472222	0.484295	0.386667	0.39726	0.385714	0.391304	0.306667	0.174603	0.225806	0.472222	0.5	0.328358	O=C1[C@@](OC(C)=O)([H])[C@](Sc2ccccc2N1CCN(C)C)([H])c3ccc(OC)cc3
Dimenhydrinate	Other drugs/metabolites (non-cannabinoids)	5							0.453333	0.461538	0.480519	0.407895	0.465753	0.461538	0.493333	0.467532	0.56	0.574603	0.455696	0.486842	0.44	0.426667	0.297619	0.164384	0.208333	0.5	0.46988	0.282051	O=C(N1C)C(NC(Cl)=N2)=C2N(C)C1=O.CN(C)CCOC(c3ccccc3)c4ccccc4
Dinoprostone	Other drugs/metabolites (non-cannabinoids)	5							0.309091	0.4	0.375	0.25	0.272727	0.327586	0.339286	0.381818	0.269841	0.302692	0.344828	0.225806	0.224138	0.206897	0.44	0.142857	0.162791	0.428571	0.349206	0.125	O=C(C1)[C@H](C/C=C\CCCC(O)=O)[C@@H](/C=C/[C@@H](O)CCCCC)[C@@H]1O
Diphenhydramine	Other drugs/metabolites (non-cannabinoids)	5							0.4375	0.37037	0.423077	0.367347	0.456522	0.423077	0.44	0.377358	0.45283	0.472215	0.388889	0.351852	0.387755	0.367347	0.277778	0.285714	0.382353	0.350877	0.389831	0.363636	CN(C)CCOC(c1ccccc1)c2ccccc2
Dipivefrin	Other drugs/metabolites (non-cannabinoids)	5							0.265625	0.365079	0.34375	0.234375	0.274194	0.34375	0.354839	0.370968	0.308824	0.310425	0.318182	0.268657	0.25	0.234375	0.372881	0.23913	0.282609	0.348485	0.446154	0.2	O=C(C(C)(C)C)Oc1cc(C(O)CNC)ccc1OC(C(C)(C)C)=O
Dipyridamole	Other drugs/metabolites (non-cannabinoids)	5							0.415385	0.539683	0.447761	0.451613	0.40625	0.590164	0.439394	0.52381	0.639344	0.663378	0.555556	0.432836	0.467742	0.451613	0.260274	0.172414	0.166667	0.408451	0.478873	0.482143	OCCN(CCO)c1nc(N2CCCCC2)c3nc(N(CCO)CCO)nc(N4CCCCC4)c3n1
Dirithromycin	Other drugs/metabolites (non-cannabinoids)	5							0.402778	0.452055	0.452055	0.32	0.375	0.452055	0.424658	0.438356	0.472973	0.502789	0.426667	0.329114	0.333333	0.337838	0.422535	0.184615	0.234375	0.535211	0.540541	0.333333	C[C@@H]([C@H]([C@H](C)C[C@@](C)(O)[C@H](O[C@H]1[C@H](O)[C@@H](N(C)C)C[C@@H](C)O1)[C@H]2C)N3)[C@H]([C@](C)(O)[C@@H](CC)OC([C@H](C)[C@H]2O[C@H](O[C@H]4C)C[C@](OC)(C)[C@H]4O)=O)O[C@]3([H])COCCOC
Disopyramide	Other drugs/metabolites (non-cannabinoids)	5							0.519231	0.448276	0.473684	0.45283	0.509804	0.448276	0.464286	0.45614	0.42623	0.42933	0.440678	0.40678	0.444444	0.480769	0.316667	0.27907	0.295455	0.380952	0.373134	0.4	NC(C(c1ncccc1)(CCN(C(C)C)C(C)C)c2ccccc2)=O
Dobutamine	Other drugs/metabolites (non-cannabinoids)	5							0.418182	0.45614	0.509091	0.357143	0.381818	0.45614	0.472727	0.438596	0.34375	0.359282	0.448276	0.366667	0.350877	0.333333	0.418182	0.317073	0.333333	0.387097	0.491803	0.277778	Oc1c(O)ccc(CCNC(C)CCc2ccc(O)cc2)c1
Docetaxol	Other drugs/metabolites (non-cannabinoids)	5							0.30137	0.369863	0.351351	0.273973	0.273973	0.351351	0.324324	0.356164	0.337662	0.364775	0.328947	0.269231	0.27027	0.256757	0.41791	0.163934	0.196721	0.410959	0.402597	0.194444	C[C@]1(C([C@@H]2O)=O)[C@@]([C@H](OC(c3ccccc3)=O)[C@@](C[C@@H]4OC([C@H](O)[C@@H](NC(OC(C)(C)C)=O)c5ccccc5)=O)(O)C(C)(C)C2=C4C)([H])[C@@]6(OC(C)=O)[C@](C[C@@H]1O)([H])OC6
Dofetilide	Other drugs/metabolites (non-cannabinoids)	5							0.342105	0.35443	0.38961	0.315789	0.333333	0.35443	0.381579	0.341772	0.410256	0.438261	0.35	0.308642	0.328947	0.315789	0.275	0.181818	0.230769	0.358025	0.419753	0.309859	CS(Nc1ccc(CCN(C)CCOc2ccc(NS(C)(=O)=O)cc2)cc1)(=O)=O
Dolasetron	Other drugs/metabolites (non-cannabinoids)	5							0.528302	0.653846	0.563636	0.58	0.519231	0.563636	0.555556	0.634615	0.679245	0.695598	0.581818	0.517857	0.568627	0.58	0.246154	0.1875	0.18	0.589286	0.516129	0.384615	O=C1CN2[C@@]3([H])C[C@]1([H])C[C@]2([H])C[C@@H](OC(C4=CNc5ccccc45)=O)C3
Donepezil	Other drugs/metabolites (non-cannabinoids)	5							0.54717	0.553571	0.611111	0.568627	0.538462	0.553571	0.603774	0.535714	0.607143	0.643859	0.571429	0.592593	0.588235	0.538462	0.389831	0.183673	0.22449	0.551724	0.637931	0.46	O=C1c2cc(OC)c(OC)cc2C[C@H]1CC3CCN(Cc4ccccc4)CC3
Dopamine	Other drugs/metabolites (non-cannabinoids)	5							0.264151	0.358491	0.358491	0.27451	0.27451	0.384615	0.372549	0.365385	0.271186	0.296753	0.351852	0.290909	0.269231	0.27451	0.313725	0.34375	0.285714	0.271186	0.37931	0.208333	Oc1c(O)ccc(CCN)c1
Dorzolamide	Other drugs/metabolites (non-cannabinoids)	5							0.311688	0.292683	0.325	0.253165	0.285714	0.292683	0.3	0.280488	0.297619	0.329439	0.27381	0.280488	0.265823	0.269231	0.2625	0.222222	0.215385	0.297619	0.357143	0.243243	O=S1(C(SC(S(N)(=O)=O)=C2)=C2[C@@H](NCC)C[C@@H]1C)=O
Dothiepin	Other drugs/metabolites (non-cannabinoids)	5							0.423077	0.316667	0.385965	0.384615	0.44	0.338983	0.4	0.322034	0.344262	0.368012	0.333333	0.368421	0.377358	0.358491	0.345455	0.25	0.333333	0.28125	0.403226	0.354167	CN(C)CC/C=C1c2ccccc2CSc3ccccc\13
Doxazosin	Other drugs/metabolites (non-cannabinoids)	5							0.4	0.428571	0.447368	0.410959	0.391892	0.447368	0.44	0.415584	0.591549	0.618521	0.441558	0.434211	0.424658	0.410959	0.296296	0.157143	0.169014	0.467532	0.493671	0.391304	Nc1nc(N(CC2)CCN2C(C3Oc4ccccc4OC3)=O)nc5cc(OC)c(OC)cc51
Doxepin	Other drugs/metabolites (non-cannabinoids)	5							0.461538	0.372881	0.472727	0.423077	0.48	0.421053	0.490566	0.37931	0.448276	0.449312	0.389831	0.403509	0.415094	0.396226	0.461538	0.238095	0.317073	0.333333	0.508475	0.34	CN(C)CC/C=C1c2ccccc2COc3ccccc\13
Doxorubicin	Other drugs/metabolites (non-cannabinoids)	5							0.333333	0.463768	0.402778	0.323944	0.305556	0.463768	0.375	0.449275	0.424658	0.430825	0.43662	0.351351	0.338028	0.305556	0.432836	0.220339	0.233333	0.507246	0.493151	0.26087	Oc1c(C(c2c3c(OC)ccc2)=O)c(C3=O)c(O)c([C@](O[C@H](O[C@H]4C)C[C@H](N)[C@@H]4O)([H])C5)c1C[C@@]5(O)C(CO)=O
Doxycycline	Other drugs/metabolites (non-cannabinoids)	5							0.263889	0.315068	0.333333	0.271429	0.271429	0.297297	0.342857	0.319444	0.32	0.348569	0.293333	0.283784	0.267606	0.271429	0.378788	0.175439	0.189655	0.394366	0.444444	0.242424	O[C@]1(C(O)=C2C3=O)[C@]([C@@H](O)[C@]2([H])[C@@H](C)c4c3c(O)ccc4)([H])[C@H](N(C)C)C(O)=C(C(N)=O)C1=O
Dronabinol	Other drugs/metabolites (non-cannabinoids)	5							0.381818	0.327869	0.472727	0.298246	0.345455	0.327869	0.436364	0.311475	0.3125	0.323745	0.322581	0.269841	0.271186	0.275862	1	0.155556	0.2	0.377049	0.483333	0.218182	Oc1cc(CCCCC)cc(O2)c1[C@@](C=C3C)([H])[C@](CC3)([H])C2(C)C
Droperidol	Other drugs/metabolites (non-cannabinoids)	5							0.442857	0.492958	0.452055	0.5	0.434783	0.492958	0.444444	0.478873	0.57971	0.612041	0.550725	0.590909	0.538462	0.477612	0.294872	0.149254	0.144928	0.453333	0.480519	0.415385	O=C1N(C2=CCN(CCCC(c3ccc(F)cc3)=O)CC2)c4ccccc4N1
Drospirenone	Other drugs/metabolites (non-cannabinoids)	5							0.350877	0.366667	0.389831	0.315789	0.315789	0.301587	0.355932	0.35	0.328125	0.350079	0.31746	0.265625	0.288136	0.271186	0.54	0.104167	0.145833	0.440678	0.428571	0.192982	C[C@@]12[C@](OC3=O)(CC3)[C@@H](C4)[C@@H]4[C@@]1([H])[C@@]([C@@H]5[C@H]6C5)([H])[C@]([C@](C6=CC7=O)(CC7)C)([H])CC2
Duloxetine	Other drugs/metabolites (non-cannabinoids)	5							0.461538	0.421053	0.5	0.396226	0.48	0.472727	0.519231	0.428571	0.423729	0.424134	0.438596	0.37931	0.415094	0.396226	0.310345	0.3	0.35	0.377049	0.435484	0.264151	CNCC[C@@H](C1=CC=CS1)Oc2c3ccccc3ccc2
Dutasteride	Other drugs/metabolites (non-cannabinoids)	5							0.363636	0.357143	0.376812	0.333333	0.333333	0.357143	0.347826	0.342857	0.342466	0.368875	0.411765	0.402985	0.369231	0.313433	0.40625	0.222222	0.259259	0.42029	0.450704	0.327869	FC(F)(c1ccc(C(F)(F)F)c(NC([C@@H]2[C@@]3(C)CCC4[C@@H](CC[C@H]5NC(C=C[C@]45C)=O)[C@@H]3CC2)=O)c1)F
Echothiophate	Other drugs/metabolites (non-cannabinoids)	5							0.278689	0.238806	0.296875	0.225806	0.288136	0.257576	0.306452	0.242424	0.283582	0.285601	0.253731	0.223881	0.241935	0.206349	0.21875	0.148936	0.217391	0.283582	0.338235	0.254545	O=P(OCC)(SCC[N+](C)(C)C)OCC
Econazole	Other drugs/metabolites (non-cannabinoids)	5							0.462963	0.473684	0.448276	0.480769	0.45283	0.527273	0.438596	0.45614	0.611111	0.627699	0.517857	0.596154	0.529412	0.509804	0.215385	0.145833	0.14	0.359375	0.393939	0.346154	Clc1cc(Cl)ccc1C(OCc2ccc(Cl)cc2)CN3C=CN=C3
Edrophonium chloride	Other drugs/metabolites (non-cannabinoids)	5							0.357143	0.306452	0.421053	0.298246	0.37037	0.327869	0.436364	0.311475	0.3125	0.320089	0.344262	0.311475	0.339286	0.298246	0.310345	0.238095	0.285714	0.292308	0.390625	0.313725	C[N+](CC)(C)c1cccc(O)c1.[Cl-]
Efavirenz	Other drugs/metabolites (non-cannabinoids)	5							0.285714	0.323077	0.323077	0.316667	0.295082	0.323077	0.333333	0.328125	0.369231	0.382267	0.359375	0.393443	0.355932	0.295082	0.35	0.163265	0.156863	0.328358	0.402985	0.285714	FC(F)(F)[C@@](C#CC1CC1)(O2)c3cc(Cl)ccc3NC2=O
Eletriptan	Other drugs/metabolites (non-cannabinoids)	5							0.5	0.485714	0.485714	0.447761	0.469697	0.485714	0.457143	0.471429	0.507042	0.521985	0.5	0.450704	0.462687	0.447761	0.269231	0.190476	0.222222	0.445946	0.473684	0.384615	O=S(c1ccccc1)(CCc2cc(C(C[C@@H]3N(CCC3)C)=CN4)c4cc2)=O
Emedastine	Other drugs/metabolites (non-cannabinoids)	5							0.548387	0.442857	0.530303	0.46875	0.516129	0.485294	0.5	0.428571	0.6	0.631201	0.478261	0.492537	0.484375	0.46875	0.297297	0.180328	0.233333	0.464789	0.472973	0.403226	CN1CCN(CCC1)C(N2CCOCC)=Nc3c2cccc3
Emtricitabine	Other drugs/metabolites (non-cannabinoids)	5							0.280488	0.358025	0.325301	0.320513	0.271605	0.392405	0.317073	0.345679	0.4125	0.444617	0.405063	0.379747	0.350649	0.320513	0.22093	0.140845	0.121622	0.395062	0.404762	0.28	FC(C(N)=N1)=CN([C@H]2O[C@@H](CO)SC2)C1=O
Enalapril	Other drugs/metabolites (non-cannabinoids)	5							0.47541	0.583333	0.507937	0.442623	0.442623	0.557377	0.47619	0.566667	0.53125	0.540922	0.548387	0.446154	0.459016	0.442623	0.285714	0.222222	0.236364	0.53125	0.450704	0.35	O=C(C(C)NC(C(OCC)=O)CCc1ccccc1)N2C(C(O)=O)CCC2
Entacapone	Other drugs/metabolites (non-cannabinoids)	5							0.285714	0.3	0.350649	0.25974	0.293333	0.283951	0.36	0.303797	0.304878	0.344374	0.280488	0.271605	0.25641	0.293333	0.302632	0.136364	0.166667	0.320988	0.365854	0.2	Oc1c(O)c([N+]([O-])=O)cc(/C=C(C#N)/C(N(CC)CC)=O)c1
Ephedrine	Other drugs/metabolites (non-cannabinoids)	5							0.217391	0.22	0.244898	0.2	0.227273	0.22	0.255319	0.22449	0.207547	0.233221	0.215686	0.176471	0.195652	0.2	0.217391	0.391304	0.478261	0.254902	0.254545	0.175	O[C@@H]([C@@H](C)NC)c1ccccc1
Epinastine	Other drugs/metabolites (non-cannabinoids)	5							0.410714	0.423729	0.377049	0.45283	0.425926	0.448276	0.389831	0.431034	0.474576	0.508718	0.465517	0.45614	0.471698	0.480769	0.179104	0.222222	0.1875	0.338462	0.415385	0.4	NC1=NCC2c3ccccc3Cc4ccccc4N12
Epinephrine	Other drugs/metabolites (non-cannabinoids)	5							0.245614	0.310345	0.333333	0.210526	0.254545	0.333333	0.345455	0.315789	0.295082	0.32794	0.305085	0.25	0.22807	0.210526	0.290909	0.305556	0.324324	0.274194	0.423729	0.192308	O[C@@H](CNC)c1ccc(O)c(O)c1
Eplerenone	Other drugs/metabolites (non-cannabinoids)	5							0.327869	0.34375	0.365079	0.295082	0.295082	0.283582	0.333333	0.328125	0.328358	0.341817	0.298507	0.25	0.269841	0.253968	0.5	0.0961538	0.156863	0.459016	0.446154	0.2	C[C@@]1(CC2)[C@]([C@H]3C4)(O3)[C@]([C@H](C(OC)=O)CC1=CC2=O)([H])[C@@](CC5)([H])[C@@]4(C)[C@]5(O6)CCC6=O
Epoprostenol	Other drugs/metabolites (non-cannabinoids)	5							0.350877	0.413793	0.413793	0.293103	0.315789	0.366667	0.37931	0.396552	0.328125	0.347784	0.383333	0.265625	0.266667	0.25	0.509804	0.12766	0.145833	0.440678	0.428571	0.133333	O[C@H]1C(/C=C/[C@@H](O)CCCCC)[C@@H](C/2)[C@H](C1)OC2=C/CCCC(O)=O
Eprosartan	Other drugs/metabolites (non-cannabinoids)	5							0.55	0.580645	0.580645	0.516667	0.542373	0.507692	0.57377	0.564516	0.530303	0.565806	0.523077	0.492308	0.483871	0.491803	0.347826	0.189655	0.20339	0.463768	0.514286	0.333333	OC(/C(CC1=CC=CS1)=C/C2=CN=C(CCCC)N2Cc3ccc(C(O)=O)cc3)=O
Eptifibatide	Other drugs/metabolites (non-cannabinoids)	5							0.384615	0.547945	0.43038	0.413333	0.376623	0.527027	0.423077	0.534247	0.506494	0.540737	0.52	0.417722	0.426667	0.432432	0.227273	0.166667	0.146667	0.45	0.390805	0.269231	O=C(N(CCC1)[C@@H]1C(N[C@@H](CSSCCC2=O)C(N2[C@H]3CCCCNC(N)=N)=O)=O)[C@@H](NC([C@H](CC(O)=O)NC(CNC3=O)=O)=O)CC4=CNc5ccccc45
Erlotinib	Other drugs/metabolites (non-cannabinoids)	5							0.390625	0.382353	0.446154	0.359375	0.403226	0.402985	0.460317	0.38806	0.469697	0.492014	0.376812	0.367647	0.353846	0.359375	0.390625	0.203704	0.264151	0.385714	0.478261	0.290323	COCCOc1c(OCCOC)cc2c(c1)c(Nc3cccc(C#C)c3)ncn2
Ertapenem	Other drugs/metabolites (non-cannabinoids)	5							0.36	0.486111	0.407895	0.369863	0.351351	0.465753	0.4	0.472222	0.428571	0.45812	0.44	0.358974	0.364865	0.369863	0.275	0.164179	0.176471	0.486486	0.4375	0.256757	O=C(c1cccc(NC([C@H]2NC[C@H](C2)SC3=C(C(O)=O)N4C([C@@H]([C@H]4[C@H]3C)[C@@H](C)O)=O)=O)c1)O
Erythromycin	Other drugs/metabolites (non-cannabinoids)	5							0.352941	0.426471	0.405797	0.267606	0.343284	0.385714	0.397059	0.432836	0.388889	0.394993	0.380282	0.28	0.28169	0.267606	0.415385	0.192982	0.25	0.538462	0.5	0.296875	O=C1O[C@@H]([C@](C)([C@@H]([C@@H](C)C([C@@H](C[C@](C)([C@@H]([C@@H](C)[C@@H]([C@H]1C)O[C@@H]2O[C@@H](C)[C@@H]([C@](C2)(C)OC)O)O[C@H]3O[C@H](C[C@H]([C@@H]3O)N(C)C)C)O)C)=O)O)O)CC
Escitalopram	Other drugs/metabolites (non-cannabinoids)	5							0.525424	0.439394	0.507937	0.466667	0.491525	0.484375	0.47619	0.424242	0.555556	0.575725	0.52381	0.566667	0.534483	0.517241	0.428571	0.178571	0.236364	0.4	0.537313	0.396552	Fc1ccc([C@]2(CCCN(C)C)OCc3c2ccc(C#N)c3)cc1
Esmolol	Other drugs/metabolites (non-cannabinoids)	5							0.333333	0.416667	0.416667	0.278689	0.322034	0.440678	0.40678	0.423729	0.353846	0.368278	0.387097	0.272727	0.295082	0.278689	0.333333	0.244444	0.318182	0.396825	0.38806	0.183333	OC(CNC(C)C)COc1ccc(CCC(OC)=O)cc1
Esomeprazole	Other drugs/metabolites (non-cannabinoids)	5							0.352113	0.383562	0.402778	0.323944	0.362319	0.383562	0.414286	0.388889	0.444444	0.477237	0.378378	0.351351	0.338028	0.342857	0.28	0.16129	0.213115	0.386667	0.397436	0.208333	O=S(Cc1c(C)c(OC)c(C)cn1)C(N2)=Nc3c2ccc(OC)c3
Estazolam	Other drugs/metabolites (non-cannabinoids)	5							0.40678	0.375	0.375	0.421053	0.421053	0.396825	0.387097	0.380952	0.444444	0.474125	0.412698	0.5	0.464286	0.472727	0.152778	0.156863	0.150943	0.3	0.352113	0.345455	Clc1ccc(N2C3=NN=C2)c(C(c4ccccc4)=NC3)c1
Estradiol	Other drugs/metabolites (non-cannabinoids)	5							0.339623	0.381818	0.433962	0.277778	0.301887	0.381818	0.396226	0.363636	0.295082	0.310804	0.4	0.293103	0.272727	0.254545	0.577778	0.175	0.195122	0.410714	0.473684	0.215686	C[C@]1(CC2)[C@](CC[C@@H]1O)([H])[C@@]3([H])[C@@]2([H])c4ccc(O)cc4CC3
Estramustine	Other drugs/metabolites (non-cannabinoids)	5							0.453125	0.53125	0.53125	0.4	0.421875	0.507692	0.5	0.515625	0.463768	0.490372	0.546875	0.447761	0.4375	0.378788	0.409091	0.210526	0.224138	0.507463	0.58209	0.377049	C[C@@]12[C@](CC[C@]2([H])O)([H])[C@@]3([H])[C@@](CC1)([H])c4ccc(OC(N(CCCl)CCCl)=O)cc4CC3
Eszopiclone	Other drugs/metabolites (non-cannabinoids)	5							0.465753	0.473684	0.493333	0.438356	0.458333	0.435897	0.486486	0.460526	0.554054	0.557418	0.467532	0.520548	0.472222	0.438356	0.27381	0.136986	0.164384	0.533333	0.5	0.380282	O=C(N1CCN(CC1)C)O[C@H]2c3c(C(N2c4ccc(Cl)cn4)=O)nccn3
Ethambutol	Other drugs/metabolites (non-cannabinoids)	5							0.254545	0.275862	0.298246	0.196429	0.218182	0.345455	0.263158	0.258621	0.305085	0.343204	0.315789	0.196721	0.214286	0.196429	0.232143	0.216216	0.27027	0.241935	0.28125	0.2	CC[C@@H](CO)NCCN[C@H](CO)CC
Ethinyl estradiol	Other drugs/metabolites (non-cannabinoids)	5							0.327273	0.368421	0.418182	0.290909	0.290909	0.368421	0.381818	0.350877	0.285714	0.288785	0.385965	0.283333	0.263158	0.245614	0.586957	0.166667	0.186047	0.396552	0.482759	0.207547	Oc1ccc(C2CCC3(C)C(C2CC4)CCC3(O)C#C)c4c1
Ethosuximide	Other drugs/metabolites (non-cannabinoids)	5							0.345455	0.362069	0.362069	0.263158	0.358491	0.362069	0.375	0.368421	0.28125	0.281511	0.355932	0.278689	0.280702	0.263158	0.321429	0.282051	0.333333	0.366667	0.338462	0.203704	CC(CC1=O)(CC)C(N1)=O
Etidronic acid	Other drugs/metabolites (non-cannabinoids)	5							0.0877193	0.155172	0.135593	0.0714286	0.0909091	0.116667	0.140351	0.157895	0.09375	0.116199	0.114754	0.0645161	0.0701754	0.0714286	0.169811	0.0555556	0.0526316	0.206897	0.190476	0.06	CC(P(O)(O)=O)(O)P(O)(O)=O
Etodolac	Other drugs/metabolites (non-cannabinoids)	5							0.45	0.533333	0.483871	0.393443	0.416667	0.508197	0.451613	0.516667	0.507937	0.519432	0.5	0.378788	0.387097	0.370968	0.5	0.188679	0.226415	0.484375	0.515152	0.278689	CCC(OCC1)(CC(O)=O)C(N2)=C1c3c2c(CC)ccc3
Etoposide	Other drugs/metabolites (non-cannabinoids)	5							0.285714	0.365079	0.365079	0.253968	0.295082	0.365079	0.377049	0.370968	0.369231	0.383599	0.338462	0.287879	0.269841	0.253968	0.421053	0.0961538	0.156863	0.459016	0.492063	0.180328	O=C1[C@]([C@]2([H])CO1)([H])[C@H](c3cc(OC)c(O)c(OC)c3)c4cc(OCO5)c5cc4[C@H]2O[C@@H]([C@H](O)[C@H]6O)O[C@H](CO7)[C@H]6O[C@@H]7C
Exemestane	Other drugs/metabolites (non-cannabinoids)	5							0.346154	0.293103	0.363636	0.333333	0.307692	0.271186	0.327273	0.275862	0.278689	0.291195	0.288136	0.275862	0.277778	0.259259	0.521739	0.121951	0.170732	0.368421	0.33871	0.196078	O=C1C=C[C@@]2(C)C(C(C[C@H]3[C@@H]4CCC([C@@]4(C)CC[C@H]23)=O)=C)=C1
Ezetimibe	Other drugs/metabolites (non-cannabinoids)	5							0.377049	0.508475	0.459016	0.389831	0.389831	0.483333	0.474576	0.517241	0.393939	0.427436	0.525424	0.466667	0.431034	0.389831	0.253731	0.176471	0.169811	0.415385	0.366197	0.293103	Fc1ccc([C@H](CC[C@H]2C(N([C@@H]2c3ccc(O)cc3)c4ccc(F)cc4)=O)O)cc1
Famciclovir	Other drugs/metabolites (non-cannabinoids)	5							0.5	0.53125	0.507692	0.467742	0.491803	0.507692	0.5	0.515625	0.578125	0.605247	0.477612	0.447761	0.483871	0.491803	0.273973	0.210526	0.224138	0.507463	0.452055	0.354839	Nc1ncc2c(N(CCC(COC(C)=O)COC(C)=O)C=N2)n1
Famotidine	Other drugs/metabolites (non-cannabinoids)	5							0.265823	0.329114	0.26506	0.272727	0.25641	0.329114	0.256098	0.316456	0.317073	0.344576	0.325	0.268293	0.285714	0.306667	0.149425	0.169231	0.147059	0.241379	0.284091	0.246575	NC(N)=NC1=NC(CSCC/C(N)=N/S(N)(=O)=O)=CS1
Felodipine	Other drugs/metabolites (non-cannabinoids)	5							0.306452	0.34375	0.323077	0.295082	0.316667	0.323077	0.333333	0.349206	0.328358	0.328973	0.318182	0.370968	0.311475	0.274194	0.327869	0.212766	0.255319	0.390625	0.323944	0.241379	Clc1c(Cl)cccc1C2C(C(OCC)=O)=C(C)NC(C)=C2C(OC)=O
Fenofibrate	Other drugs/metabolites (non-cannabinoids)	5							0.218182	0.285714	0.285714	0.203704	0.226415	0.220339	0.296296	0.290909	0.209677	0.211172	0.237288	0.245614	0.222222	0.203704	0.367347	0.131579	0.153846	0.293103	0.290323	0.137255	O=C(c1ccc(Cl)cc1)c2ccc(OC(C)(C)C(OC(C)C)=O)cc2
Fenoldopam	Other drugs/metabolites (non-cannabinoids)	5							0.322581	0.42623	0.403226	0.355932	0.311475	0.45	0.393443	0.409836	0.384615	0.387076	0.466667	0.457627	0.396552	0.333333	0.322581	0.183673	0.176471	0.384615	0.507937	0.327273	Clc1c(O)c(O)cc2c1CCNCC2c3ccc(O)cc3
Fenoprofen	Other drugs/metabolites (non-cannabinoids)	5							0.23913	0.319149	0.347826	0.222222	0.25	0.265306	0.363636	0.326087	0.226415	0.243131	0.26	0.196078	0.217391	0.222222	0.325581	0.178571	0.166667	0.326531	0.272727	0.116279	CC(C(O)=O)c1cccc(Oc2ccccc2)c1
Fentanyl	Other drugs/metabolites (non-cannabinoids)	5							0.54902	0.473684	0.5	0.54	0.54	0.5	0.490909	0.45614	0.581818	0.613215	0.517857	0.509091	0.56	0.54	0.253968	0.222222	0.212766	0.403226	0.415385	0.555556	O=C(CC)N(c1ccccc1)C(CC2)CCN2CCc3ccccc3
Fexofenadine	Other drugs/metabolites (non-cannabinoids)	5							0.464286	0.641509	0.5	0.481481	0.454545	0.611111	0.491228	0.622642	0.551724	0.576048	0.62963	0.457627	0.5	0.454545	0.389831	0.208333	0.22449	0.5	0.557377	0.520833	OC(c1ccccc1)(c2ccccc2)C(CC3)CCN3CCCC(O)c4ccc(C(C)(C)C(O)=O)cc4
Finasteride	Other drugs/metabolites (non-cannabinoids)	5							0.389831	0.380952	0.403226	0.355932	0.355932	0.380952	0.370968	0.365079	0.363636	0.377944	0.396825	0.34375	0.35	0.333333	0.438596	0.234043	0.276596	0.428571	0.461538	0.327273	C[C@]1(CC2)[C@](CC[C@@H]1C(NC(C)(C)C)=O)([H])[C@@](CC3)([H])[C@@]2([H])[C@](C=C4)(C)[C@]3([H])NC4=O
Flavoxate	Other drugs/metabolites (non-cannabinoids)	5							0.451613	0.532258	0.507937	0.491525	0.442623	0.507937	0.5	0.516129	0.633333	0.647182	0.5	0.492063	0.483333	0.442623	0.428571	0.157895	0.152542	0.53125	0.560606	0.446429	O=C1c2cccc(C(OCCN3CCCCC3)=O)c2OC(c4ccccc4)=C1C
Flecainide	Other drugs/metabolites (non-cannabinoids)	5							0.338235	0.432836	0.391304	0.369231	0.328358	0.476923	0.382353	0.41791	0.455882	0.461709	0.492308	0.461538	0.428571	0.369231	0.338235	0.196429	0.189655	0.394366	0.424658	0.322581	O=C(NCC1CCCCN1)c2cc(OCC(F)(F)F)ccc2OCC(F)(F)F
Floxuridine	Other drugs/metabolites (non-cannabinoids)	5							0.303797	0.44	0.35	0.346667	0.294872	0.459459	0.341772	0.426667	0.441558	0.477399	0.472973	0.407895	0.378378	0.328947	0.240964	0.144928	0.140845	0.441558	0.432099	0.287671	O=C(NC1=O)N(C=C1F)[C@@H](C[C@@H]2O)O[C@@H]2CO
Fluconazole	Other drugs/metabolites (non-cannabinoids)	5							0.409836	0.467742	0.421875	0.423729	0.423729	0.491803	0.435484	0.47541	0.516129	0.536618	0.533333	0.551724	0.491228	0.448276	0.211268	0.192308	0.185185	0.342857	0.394366	0.327586	OC(CN1C=NC=N1)(CN2C=NC=N2)c3ccc(F)cc3F
Fludarabine phosphate	Other drugs/metabolites (non-cannabinoids)	5							0.309524	0.402439	0.352941	0.317073	0.317073	0.419753	0.361446	0.407407	0.45679	0.482595	0.432099	0.390244	0.3625	0.333333	0.235955	0.131579	0.113924	0.388235	0.397727	0.246914	Nc1nc(F)nc2c1N=CN2[C@@H]([C@@H](O)[C@@H]3O)O[C@@H]3COP(O)(O)=O
Fludrocortisone	Other drugs/metabolites (non-cannabinoids)	5							0.298507	0.373134	0.352941	0.268657	0.268657	0.373134	0.323529	0.358209	0.283784	0.31884	0.38806	0.318841	0.283582	0.231884	0.5	0.125	0.160714	0.376812	0.388889	0.164179	F[C@]([C@@]1(C)CC2)([C@@H](O)C3)[C@](CCC1=CC2=O)([H])[C@@](CC4)([H])[C@@]3(C)[C@@]4(O)C(CO)=O
Flumazenil	Other drugs/metabolites (non-cannabinoids)	5							0.455882	0.464789	0.485714	0.405797	0.469697	0.444444	0.5	0.471429	0.528571	0.532396	0.458333	0.514706	0.462687	0.426471	0.2375	0.171875	0.203125	0.465753	0.435897	0.267606	O=C1c2cc(F)ccc2N(C=N3)C(CN1C)=C3C(OCC)=O
Flunisolide	Other drugs/metabolites (non-cannabinoids)	5							0.285714	0.357143	0.338028	0.257143	0.257143	0.338028	0.309859	0.342857	0.306667	0.342735	0.352113	0.305556	0.271429	0.222222	0.5	0.118644	0.152542	0.4	0.450704	0.157143	C[C@@]1(C[C@@H]2O)[C@@](OC3(C)C)(C(CO)=O)[C@@](O3)([H])C[C@@]1([H])[C@@](C[C@@H]4F)([H])[C@@]2([H])[C@](C=C5)(C)C4=CC5=O
Flunitrazepam	Other drugs/metabolites (non-cannabinoids)	5							0.333333	0.346154	0.346154	0.306667	0.342466	0.329114	0.355263	0.350649	0.384615	0.397577	0.358974	0.405405	0.356164	0.342466	0.176471	0.134328	0.164179	0.384615	0.361446	0.3	CN1c2ccc([N+]([O-])=O)cc2C(c3ccccc3F)=NCC1=O
Flunitrazepam metabolite (7-amino)	Other drugs/metabolites (non-cannabinoids)	5							0.390625	0.342857	0.382353	0.359375	0.403226	0.362319	0.393939	0.347826	0.426471	0.446624	0.397059	0.47619	0.419355	0.403226	0.186667	0.203704	0.218182	0.366197	0.378378	0.355932	Fc1ccccc1C(c2cc(N)ccc2N3C)=NCC3=O
Flunitrazepam metabolite (desmethyl)	Other drugs/metabolites (non-cannabinoids)	5							0.28	0.346667	0.294872	0.287671	0.287671	0.311688	0.302632	0.351351	0.350649	0.366544	0.342105	0.369863	0.319444	0.323944	0.156627	0.16129	0.15625	0.316456	0.282353	0.26087	[O-][N+](c1ccc(N2)c(C(c3ccccc3F)=NCC2=O)c1)=O
Fluorouracil	Other drugs/metabolites (non-cannabinoids)	5							0.19697	0.217391	0.217391	0.222222	0.203125	0.217391	0.223881	0.220588	0.26087	0.295012	0.25	0.296875	0.258065	0.222222	0.19697	0.145833	0.14	0.279412	0.243243	0.186441	O=C(N1)C(F)=CNC1=O
Fluoxetine	Other drugs/metabolites (non-cannabinoids)	5							0.37037	0.338983	0.410714	0.309091	0.384615	0.385965	0.425926	0.344828	0.344262	0.355478	0.403509	0.368421	0.377358	0.309091	0.298246	0.315789	0.368421	0.301587	0.380952	0.27451	CNCCC(Oc1ccc(C(F)(F)F)cc1)c2ccccc2
Fluoxymesterone	Other drugs/metabolites (non-cannabinoids)	5							0.295082	0.354839	0.354839	0.262295	0.262295	0.333333	0.322581	0.33871	0.26087	0.292111	0.393443	0.31746	0.278689	0.222222	0.519231	0.122449	0.163265	0.380952	0.393939	0.166667	F[C@]([C@](CC1)(C)C2=CC1=O)([C@@H](O)C3)[C@](CC2)([H])[C@@](CC4)([H])[C@@]3(C)[C@]4(O)C
Flurazepam	Other drugs/metabolites (non-cannabinoids)	5							0.461538	0.369863	0.449275	0.409091	0.430769	0.388889	0.42029	0.356164	0.492754	0.523023	0.442857	0.523077	0.46875	0.430769	0.266667	0.163934	0.196721	0.410959	0.402597	0.387097	Clc1ccc(N2CCN(CC)CC)c(C(c3ccccc3F)=NCC2=O)c1
Flurazepam metabolite (2-hydroxyethyl)	Other drugs/metabolites (non-cannabinoids)	5							0.382353	0.455882	0.434783	0.415385	0.373134	0.523077	0.426471	0.441176	0.545455	0.547637	0.538462	0.53125	0.47619	0.4375	0.236842	0.166667	0.16129	0.39726	0.407895	0.370968	O=C1N(c2ccc(Cl)cc2C(c3ccccc3F)=NC1)CCO
Flurazepam metabolite (desalkyl)	Other drugs/metabolites (non-cannabinoids)	5							0.454545	0.383562	0.442857	0.402985	0.424242	0.422535	0.414286	0.369863	0.485714	0.507796	0.457143	0.515152	0.461538	0.424242	0.246753	0.2	0.213115	0.386667	0.397436	0.380952	O=C1N(c2ccc(Cl)cc2C(c3ccccc3F)=NC1)CCNCC
Flurbiprofen	Other drugs/metabolites (non-cannabinoids)	5							0.204082	0.254902	0.254902	0.1875	0.212766	0.230769	0.265306	0.26	0.196429	0.224545	0.27451	0.3125	0.234043	0.1875	0.255319	0.166667	0.15625	0.240741	0.2	0.136364	Fc1cc(C(C)C(O)=O)ccc1c2ccccc2
Flutamide	Other drugs/metabolites (non-cannabinoids)	5							0.205882	0.225352	0.208333	0.19403	0.212121	0.191781	0.214286	0.228571	0.2	0.224554	0.222222	0.264706	0.227273	0.230769	0.188406	0.183673	0.2	0.25	0.217949	0.177419	FC(F)(F)c1cc(NC(C(C)C)=O)ccc1[N+]([O-])=O
Fluticasone propionate	Other drugs/metabolites (non-cannabinoids)	5							0.283582	0.338235	0.338235	0.235294	0.253731	0.3	0.308824	0.323529	0.253333	0.275168	0.352941	0.304348	0.268657	0.2	0.457627	0.127273	0.163636	0.382353	0.375	0.149254	C[C@@]1(C[C@@H]2O)[C@@](OC(CC)=O)(C(SCF)=O)[C@H](C)C[C@@]1([H])[C@@](C[C@@H]3F)([H])[C@@]2(F)[C@](C=C4)(C)C3=CC4=O
Fluvastatin	Other drugs/metabolites (non-cannabinoids)	5							0.457627	0.596491	0.491803	0.473684	0.473684	0.542373	0.508475	0.607143	0.446154	0.448941	0.586207	0.551724	0.491228	0.448276	0.365079	0.192308	0.207547	0.516129	0.455882	0.241935	CC(C)N1C(/C=C/[C@H](O)C[C@H](O)CC(O)=O)=C(c2ccc(F)cc2)c3ccccc31
Fluvoxamine	Other drugs/metabolites (non-cannabinoids)	5							0.287879	0.267606	0.304348	0.238806	0.257576	0.323529	0.275362	0.253521	0.347826	0.384569	0.338235	0.289855	0.292308	0.257576	0.231884	0.297872	0.3125	0.273973	0.306667	0.288136	FC(F)(F)c1ccc(/C(CCCCOC)=N/OCCN)cc1
Formoterol	Other drugs/metabolites (non-cannabinoids)	5							0.354839	0.390625	0.435484	0.301587	0.344262	0.412698	0.42623	0.375	0.373134	0.387991	0.384615	0.333333	0.31746	0.322581	0.333333	0.276596	0.347826	0.373134	0.426471	0.229508	O[C@H](CN[C@@H](C)Cc1ccc(OC)cc1)c2ccc(O)c(NC=O)c2
Fosamprenavir	Other drugs/metabolites (non-cannabinoids)	5							0.301075	0.384615	0.340426	0.27957	0.27957	0.369565	0.319149	0.373626	0.37234	0.39245	0.365591	0.27551	0.290323	0.27957	0.273684	0.168675	0.164706	0.37234	0.381443	0.230769	O=C(N[C@H]([C@@H](CN(S(=O)(c1ccc(N)cc1)=O)CC(C)C)OP(O)(O)=O)Cc2ccccc2)O[C@H]3CCOC3
Foscarnet	Other drugs/metabolites (non-cannabinoids)	5							0.0892857	0.2	0.137931	0.0925926	0.0925926	0.137931	0.142857	0.203704	0.112903	0.130482	0.135593	0.0833333	0.0909091	0.0925926	0.12963	0.0277778	0.0263158	0.210526	0.174603	0.0612245	OP(C(O)=O)(O)=O
Fosfomycin	Other drugs/metabolites (non-cannabinoids)	5							0.137931	0.183333	0.183333	0.122807	0.142857	0.163934	0.189655	0.186441	0.15625	0.190638	0.16129	0.129032	0.12069	0.122807	0.245283	0.0769231	0.0731707	0.254237	0.253968	0.0961538	OP([C@@H](O1)[C@@H]1C)(O)=O
Fosinopril	Other drugs/metabolites (non-cannabinoids)	5							0.454545	0.578125	0.485294	0.446154	0.446154	0.530303	0.477612	0.5625	0.529412	0.534622	0.545455	0.449275	0.461538	0.424242	0.315068	0.16129	0.174603	0.575758	0.472973	0.42623	O=C(CP(OC(C(C)C)OC(CC)=O)(CCCCc1ccccc1)=O)N2[C@@H](C[C@H](C2)C3CCCCC3)C(O)=O
Fosphenytoin	Other drugs/metabolites (non-cannabinoids)	5							0.351351	0.458333	0.4	0.361111	0.361111	0.458333	0.410959	0.464789	0.459459	0.488082	0.432432	0.368421	0.375	0.380282	0.234568	0.134328	0.130435	0.421053	0.4125	0.3	O=C(N1COP(O)(O)=O)C(c2ccccc2)(NC1=O)c3ccccc3
Frovatriptan	Other drugs/metabolites (non-cannabinoids)	5							0.480769	0.438596	0.438596	0.442308	0.442308	0.438596	0.403509	0.421053	0.393443	0.397125	0.45614	0.421053	0.433962	0.442308	0.283333	0.292683	0.309524	0.416667	0.40625	0.283019	O=C(c1cc(C2=C(CC[C@H](C2)NC)N3)c3cc1)N
Fulvestrant	Other drugs/metabolites (non-cannabinoids)	5							0.304348	0.357143	0.376812	0.257143	0.275362	0.357143	0.347826	0.342857	0.324324	0.324832	0.411765	0.342857	0.308824	0.239437	0.428571	0.137931	0.152542	0.342466	0.471429	0.246154	FC(F)(C(F)(CCCS(CCCCCCCCC[C@H]1[C@@H]2[C@H](CC[C@]3(C)[C@H](CC[C@@H]23)O)c4c(C1)cc(O)cc4)=O)F)F
Furosemide	Other drugs/metabolites (non-cannabinoids)	5							0.253012	0.345679	0.282353	0.259259	0.259259	0.329268	0.289157	0.35	0.333333	0.363714	0.325301	0.333333	0.2875	0.275	0.181818	0.142857	0.123288	0.287356	0.285714	0.17284	OC(c1cc(S(N)(=O)=O)c(Cl)cc1NCC2=CC=CO2)=O
Gabapentin	Other drugs/metabolites (non-cannabinoids)	5							0.264151	0.44	0.309091	0.3	0.25	0.44	0.296296	0.42	0.315789	0.349951	0.431373	0.267857	0.294118	0.27451	0.288462	0.264706	0.216216	0.293103	0.311475	0.288889	NCC1(CCCCC1)CC(O)=O
Galantamine	Other drugs/metabolites (non-cannabinoids)	5							0.47541	0.507937	0.557377	0.466667	0.466667	0.507937	0.55	0.492063	0.53125	0.539369	0.52381	0.446154	0.459016	0.419355	0.47541	0.178571	0.236364	0.580645	0.807018	0.421053	O[C@]1([H])C[C@@]2([H])[C@](C=C1)(CCN3C)c4c(C3)ccc(OC)c4O2
Gamma-hydroxybutyrate	Other drugs/metabolites (non-cannabinoids)	5							0.12	0.326087	0.173077	0.125	0.125	0.326087	0.18	0.333333	0.185185	0.220643	0.265306	0.111111	0.122449	0.125	0.166667	0.0666667	0.0625	0.185185	0.15	0.0681818	OC(CCCO)=O
Ganciclovir	Other drugs/metabolites (non-cannabinoids)	5							0.378378	0.486111	0.445946	0.388889	0.369863	0.528571	0.438356	0.472222	0.527778	0.556423	0.479452	0.376623	0.402778	0.408451	0.259259	0.147059	0.126761	0.428571	0.455696	0.273973	Oc1nc(N)nc2c1N=CN2COC(CO)CO
Gefitinib	Other drugs/metabolites (non-cannabinoids)	5							0.434783	0.464789	0.485714	0.447761	0.426471	0.485714	0.478261	0.450704	0.621212	0.638198	0.521739	0.560606	0.507692	0.447761	0.302632	0.171875	0.184615	0.445946	0.534247	0.40625	Fc1c(Cl)cc(Nc2c3cc(OCCCN4CCOCC4)c(OC)cc3ncn2)cc1
Gemcitabine	Other drugs/metabolites (non-cannabinoids)	5							0.278481	0.358974	0.325	0.302632	0.285714	0.394737	0.333333	0.363636	0.397436	0.427144	0.38961	0.363636	0.333333	0.32	0.216867	0.132353	0.112676	0.3625	0.390244	0.260274	FC([C@@H]1O)(F)[C@@H](O[C@@H]1CO)N(C=CC(N)=N2)C2=O
Gemfibrozil	Other drugs/metabolites (non-cannabinoids)	5							0.285714	0.350877	0.375	0.206897	0.272727	0.327586	0.363636	0.357143	0.25	0.273716	0.3	0.225806	0.20339	0.206897	0.531915	0.170732	0.219512	0.355932	0.349206	0.166667	Cc1ccc(C)cc1OCCCC(C)(C)C(O)=O
Gemifloxacin	Other drugs/metabolites (non-cannabinoids)	5							0.383721	0.458824	0.425287	0.392857	0.360465	0.44186	0.402299	0.447059	0.45977	0.467208	0.470588	0.464286	0.421687	0.392857	0.307692	0.144578	0.141176	0.511905	0.483146	0.309524	O=C1C(C(O)=O)=CN(C2CC2)c3c1cc(F)c(N4C/C(C(CN)C4)=N\OC)n3
Gentamycin	Other drugs/metabolites (non-cannabinoids)	5							0.295775	0.385714	0.347222	0.25	0.267606	0.405797	0.319444	0.371429	0.388889	0.393946	0.361111	0.263158	0.263889	0.267606	0.373134	0.214286	0.22807	0.408451	0.458333	0.276923	O[C@@]1([C@@H]([C@H]([C@H](OC1)O[C@H]2[C@@H](C[C@@H]([C@H]([C@@H]2O)O[C@H]3O[C@@H](CC[C@H]3N)CN)N)N)O)NC)C
Glimepiride	Other drugs/metabolites (non-cannabinoids)	5							0.404762	0.397727	0.413793	0.364706	0.380952	0.397727	0.390805	0.386364	0.354839	0.388279	0.393258	0.355556	0.360465	0.348837	0.311111	0.160494	0.185185	0.4	0.393617	0.282353	O=C1N(C(NCCc2ccc(S(NC(NC(CC3)CCC3C)=O)(=O)=O)cc2)=O)CC(C)=C1CC
Glipizide	Other drugs/metabolites (non-cannabinoids)	5							0.313253	0.373494	0.310345	0.320988	0.304878	0.373494	0.302326	0.361446	0.392857	0.399607	0.369048	0.313953	0.333333	0.320988	0.211111	0.164384	0.16	0.3	0.311828	0.298701	O=S(c1ccc(CCNC(c2ncc(C)nc2)=O)cc1)(NC(NC3CCCCC3)=O)=O
Glucagon	Other drugs/metabolites (non-cannabinoids)	5							0.3875	0.487179	0.45	0.3625	0.379747	0.487179	0.443038	0.474359	0.4875	0.512842	0.4625	0.352941	0.375	0.379747	0.321429	0.191781	0.219178	0.433735	0.44186	0.243902	O=C(N[C@@H](CC(C)C)C(N[C@@H](CCSC)C(N[C@@H](CC(N)=O)C(N[C@H](C(O)=O)[C@H](O)C)=O)=O)=O)[C@@H](NC([C@H](CCC(N)=O)NC([C@H](C(C)C)NC([C@@H](NC([C@H](CC(O)=O)NC([C@H](CCC(N)=O)NC([C@H](C)NC([C@H](CCCNC(N)=N)NC([C@H](CCCNC(N)=N)NC([C@H](CO)NC([C@H](CC(O)=O)NC([C@H](CC(C)C)NC([C@@H](NC([C@H](CCCCN)NC([C@H](CO)NC([C@@H](NC([C@H](CC(O)=O)NC([C@H](CO)NC([C@H]([C@H](O)C)NC([C@@H](NC([C@H]([C@H](O)C)NC(CNC(…
Glyburide	Other drugs/metabolites (non-cannabinoids)	5							0.266667	0.337079	0.307692	0.272727	0.258427	0.337079	0.3	0.325843	0.311828	0.351652	0.348315	0.340909	0.298851	0.272727	0.23913	0.153846	0.164557	0.326087	0.336842	0.235294	O=C(NCCc1ccc(S(NC(NC2CCCCC2)=O)(=O)=O)cc1)c3cc(Cl)ccc3OC
Gonadorelin	Other drugs/metabolites (non-cannabinoids)	5							0.460526	0.567568	0.526316	0.453333	0.453333	0.589041	0.52	0.554054	0.565789	0.59297	0.56	0.455696	0.466667	0.472973	0.321429	0.191781	0.186667	0.469136	0.47619	0.291139	O=C(N[C@@H](CO)C(N[C@H](C(NCC(N[C@@H](CC(C)C)C(N[C@@H](CCCNC(N)=N)C(N1[C@H](C(NCC(N)=O)=O)CCC1)=O)=O)=O)=O)Cc2ccc(O)cc2)=O)[C@@H](NC([C@@H](NC([C@H](CC3)NC3=O)=O)CC4=CNC=N4)=O)CC5=CNc6ccccc56
Goserelin	Other drugs/metabolites (non-cannabinoids)	5							0.423529	0.5	0.482353	0.4	0.416667	0.518072	0.47619	0.488095	0.5	0.533741	0.494118	0.404494	0.411765	0.416667	0.32967	0.168675	0.178571	0.465909	0.472527	0.287356	O=C(N[C@@H](CO)C(N[C@H](C(N[C@H](COC(C)(C)C)C(N[C@@H](CC(C)C)C(N[C@@H](CCCNC(N)=N)C(N1[C@H](C(NNC(N)=O)=O)CCC1)=O)=O)=O)=O)Cc2ccc(O)cc2)=O)[C@@H](NC([C@@H](NC([C@@H](N3)CCC3=O)=O)CC4=CNC=N4)=O)CC5=CNc6ccccc56
Granisetron	Other drugs/metabolites (non-cannabinoids)	5							0.525424	0.461538	0.484375	0.491525	0.491525	0.484375	0.453125	0.446154	0.555556	0.594035	0.5	0.46875	0.508475	0.491525	0.267606	0.2	0.259259	0.462687	0.450704	0.396552	O=C(NC(CC1([H])CCC2)([H])CC2([H])N1C)C3=NN(C)c4ccccc34
Guaifenesin	Other drugs/metabolites (non-cannabinoids)	5							0.189655	0.298246	0.275862	0.175439	0.196429	0.345455	0.285714	0.303571	0.241935	0.261217	0.293103	0.216667	0.192982	0.175439	0.326923	0.184211	0.205128	0.305085	0.344262	0.111111	COc1c(OCC(CO)O)cccc1
Halazepam	Other drugs/metabolites (non-cannabinoids)	5							0.412698	0.402985	0.402985	0.42623	0.403226	0.424242	0.393939	0.38806	0.492308	0.51749	0.461538	0.55	0.491525	0.474576	0.219178	0.160714	0.155172	0.347222	0.378378	0.37931	FC(F)(F)CN1c2ccc(Cl)cc2C(c3ccccc3)=NCC1=O
Haloperidol	Other drugs/metabolites (non-cannabinoids)	5							0.45614	0.571429	0.517241	0.5	0.446429	0.6	0.508772	0.553571	0.568966	0.589891	0.679245	0.581818	0.576923	0.472727	0.31746	0.18	0.173077	0.421875	0.476923	0.541667	OC(CCN1CCCC(c2ccc(F)cc2)=O)(CC1)c3ccc(Cl)cc3
Heroin	Other drugs/metabolites (non-cannabinoids)	5							0.516667	0.52381	0.57377	0.508475	0.508475	0.476923	0.566667	0.507937	0.571429	0.595113	0.492308	0.484375	0.5	0.459016	0.444444	0.175439	0.232143	0.596774	0.857143	0.464286	CC(O[C@@H](C=C[C@@]1([H])[C@@]2([H])C3)[C@@]4([H])[C@]1(CCN2C)c5c3ccc(OC(C)=O)c5O4)=O
Heroin metabolite (6-acetylmorphine)	Other drugs/metabolites (non-cannabinoids)	5							0.516667	0.52381	0.6	0.508475	0.508475	0.5	0.59322	0.507937	0.571429	0.579305	0.515625	0.484375	0.5	0.459016	0.467742	0.175439	0.232143	0.596774	0.890909	0.464286	CC(O[C@@H](C=C[C@@]1([H])[C@@]2([H])C3)[C@@]4([H])[C@]1(CCN2C)c5c3ccc(O)c5O4)=O
Hydralazine	Other drugs/metabolites (non-cannabinoids)	5							0.272727	0.25	0.25	0.283019	0.283019	0.25	0.258621	0.254237	0.322034	0.356613	0.245902	0.254237	0.277778	0.307692	0.166667	0.243243	0.2	0.21875	0.238806	0.270833	NNc1nncc2ccccc21
Hydrochlorothiazide	Other drugs/metabolites (non-cannabinoids)	5							0.214286	0.244186	0.229885	0.219512	0.219512	0.244186	0.235294	0.247059	0.264368	0.278733	0.241379	0.292683	0.246914	0.234568	0.172414	0.130435	0.111111	0.25	0.292135	0.223684	O=S1(c2cc(S(N)(=O)=O)c(Cl)cc2NCN1)=O
Hydrocodone	Other drugs/metabolites (non-cannabinoids)	5							0.568966	0.52381	0.627119	0.508475	0.534483	0.52381	0.59322	0.507937	0.622951	0.638164	0.539683	0.507937	0.525424	0.483333	0.467742	0.175439	0.232143	0.596774	0.824561	0.490909	O=C1[C@H]2[C@]([C@](CC1)([H])[C@]3([H])N4C)(CC4)c5c(C3)ccc(OC)c5O2
Hydromorphone	Other drugs/metabolites (non-cannabinoids)	5							0.578947	0.557377	0.666667	0.517241	0.54386	0.557377	0.631579	0.540984	0.633333	0.644681	0.57377	0.516129	0.534483	0.491525	0.47541	0.178571	0.214286	0.606557	0.872727	0.5	O=C1[C@H]2[C@]([C@](CC1)([H])[C@]3([H])N4C)(CC4)c5c(C3)ccc(O)c5O2
Hydroscyamine	Other drugs/metabolites (non-cannabinoids)	5							0.574074	0.607143	0.636364	0.537037	0.537037	0.636364	0.6	0.589286	0.603448	0.63276	0.596491	0.508475	0.555556	0.509091	0.370968	0.196078	0.235294	0.823529	0.580645	0.381818	O=C(C(CO)c1ccccc1)OC2CC3N(C(C2)CC3)C
Hydroxychloroquine	Other drugs/metabolites (non-cannabinoids)	5							0.483871	0.469697	0.492308	0.40625	0.451613	0.539683	0.461538	0.454545	0.515152	0.544698	0.53125	0.454545	0.444444	0.40625	0.333333	0.236364	0.272727	0.369863	0.438356	0.40678	C[C@@H](CCCN(CC)CCO)Nc1ccnc2cc(Cl)ccc12
Hydroxyurea	Other drugs/metabolites (non-cannabinoids)	5							0.1	0.126984	0.126984	0.103448	0.103448	0.145161	0.131148	0.129032	0.15625	0.190955	0.142857	0.111111	0.12069	0.122807	0.0645161	0.135135	0.1	0.121212	0.144928	0.0754717	NC(NO)=O
Hydroxyzine	Other drugs/metabolites (non-cannabinoids)	5							0.409836	0.516667	0.444444	0.448276	0.4	0.596491	0.435484	0.5	0.649123	0.651651	0.586207	0.5	0.491228	0.448276	0.264706	0.192308	0.185185	0.424242	0.477612	0.480769	Clc1ccc(C(c2ccccc2)N(CC3)CCN3CCOCCO)cc1
Hyoscyamine	Other drugs/metabolites (non-cannabinoids)	5							0.574074	0.607143	0.636364	0.537037	0.537037	0.636364	0.6	0.589286	0.603448	0.615324	0.596491	0.508475	0.555556	0.509091	0.370968	0.196078	0.235294	0.823529	0.580645	0.381818	O=C([C@@H](c1ccccc1)CO)OC2C[C@H](CC3)N(C)[C@@H]3C2
Ibandronate	Other drugs/metabolites (non-cannabinoids)	5							0.333333	0.38806	0.367647	0.264706	0.30303	0.367647	0.338235	0.373134	0.315068	0.3255	0.382353	0.260274	0.279412	0.246377	0.294118	0.142857	0.2	0.371429	0.402778	0.253968	O=P(O)(C(CCN(C)CCCCC)(P(O)(O)=O)O)O
Ibuprofen	Other drugs/metabolites (non-cannabinoids)	5							0.204545	0.234043	0.26087	0.159091	0.214286	0.208333	0.272727	0.23913	0.173077	0.177756	0.204082	0.14	0.155556	0.159091	0.325	0.318182	0.347826	0.22	0.178571	0.1	CC(C(O)=O)c1ccc(CC(C)C)cc1
Ibutilide	Other drugs/metabolites (non-cannabinoids)	5							0.328947	0.376623	0.358974	0.269231	0.302632	0.358974	0.333333	0.363636	0.345679	0.377726	0.371795	0.26506	0.282051	0.269231	0.278481	0.203125	0.253968	0.345679	0.407407	0.314286	OC(CCCN(CC)CCCCCCC)c1ccc(NS(C)(=O)=O)cc1
Idarubicin	Other drugs/metabolites (non-cannabinoids)	5							0.328358	0.446154	0.402985	0.298507	0.318182	0.382353	0.393939	0.453125	0.366197	0.380051	0.397059	0.309859	0.294118	0.279412	0.459016	0.226415	0.240741	0.539683	0.478261	0.230769	Oc1c(C(c2c3cccc2)=O)c(C3=O)c(O)c4c1[C@](O[C@H](O[C@H]5C)C[C@H](N)[C@@H]5O)([H])C[C@@](C(C)=O)(O)C4
Ifosfamide	Other drugs/metabolites (non-cannabinoids)	5							0.318841	0.411765	0.352113	0.348485	0.308824	0.476923	0.342857	0.397059	0.5	0.525052	0.469697	0.376812	0.384615	0.348485	0.246575	0.175439	0.169492	0.375	0.405405	0.413793	O=P1(NCCCl)N(CCCl)CCCO1
Iloprost	Other drugs/metabolites (non-cannabinoids)	5							0.280702	0.392857	0.344828	0.267857	0.267857	0.344828	0.333333	0.375	0.265625	0.295758	0.362069	0.241935	0.241379	0.224138	0.46	0.139535	0.186047	0.372881	0.365079	0.103448	O=C(CCC/C=C1C[C@@H]2[C@H]([C@@H](C[C@@H]2C/1)O)/C=C/[C@H](C(CC#CC)C)O)O
Imatinib	Other drugs/metabolites (non-cannabinoids)	5							0.47619	0.380282	0.441176	0.444444	0.467742	0.4	0.432836	0.366197	0.507463	0.512663	0.414286	0.469697	0.460317	0.444444	0.256757	0.210526	0.267857	0.364865	0.452055	0.473684	O=C(c1ccc(CN2CCN(C)CC2)cc1)Nc3cc(Nc4nccc(c5cnccc5)n4)c(C)cc3
Imipramine	Other drugs/metabolites (non-cannabinoids)	5							0.54	0.389831	0.490909	0.470588	0.530612	0.413793	0.481481	0.396552	0.465517	0.491931	0.431034	0.472727	0.490196	0.470588	0.305085	0.261905	0.341463	0.393443	0.451613	0.478261	CN(C)CCCN1c2ccccc2CCc3ccccc13
Imipramine metabolite (2-hydroxy)	Other drugs/metabolites (non-cannabinoids)	5							0.545455	0.47541	0.607143	0.482143	0.537037	0.5	0.6	0.483333	0.5	0.534636	0.516667	0.483333	0.5	0.482143	0.440678	0.22	0.285714	0.5	0.580645	0.407407	CN(C)CCCN1c2ccc(O)cc2CCc3ccccc13
Imipramine metabolite (N-oxide)	Other drugs/metabolites (non-cannabinoids)	5							0.466667	0.367647	0.430769	0.409836	0.457627	0.38806	0.421875	0.373134	0.432836	0.438197	0.402985	0.415385	0.42623	0.409836	0.294118	0.207547	0.269231	0.371429	0.422535	0.410714	C[N+](C)([O-])CCCN1c2ccccc2CCc3ccccc13
Imiquimod	Other drugs/metabolites (non-cannabinoids)	5							0.519231	0.423729	0.473684	0.480769	0.54	0.448276	0.490909	0.431034	0.526316	0.548673	0.440678	0.45614	0.5	0.509804	0.253968	0.27907	0.266667	0.318182	0.415385	0.4	Nc1nc2ccccc2c3c1N=CN3CC(C)C
Inamrinone	Other drugs/metabolites (non-cannabinoids)	5							0.241379	0.222222	0.241935	0.272727	0.25	0.222222	0.25	0.225806	0.311475	0.34217	0.21875	0.245902	0.245614	0.272727	0.220339	0.230769	0.190476	0.25	0.25	0.285714	O=C1C(N)=CC(c2ccncc2)=CN1
Indapamide	Other drugs/metabolites (non-cannabinoids)	5							0.296296	0.325301	0.294118	0.271605	0.303797	0.309524	0.301205	0.329268	0.298851	0.324528	0.321429	0.345679	0.3	0.2875	0.179775	0.173913	0.152778	0.313953	0.325843	0.21519	CC1N(NC(c2ccc(Cl)c(S(N)(=O)=O)c2)=O)c3ccccc3C1
Indinavir	Other drugs/metabolites (non-cannabinoids)	5							0.43662	0.573529	0.486111	0.449275	0.428571	0.550725	0.478873	0.558824	0.594203	0.606034	0.565217	0.472222	0.463768	0.449275	0.342105	0.181818	0.19403	0.506849	0.554054	0.409091	O[C@H]1[C@@H](NC([C@@H](C[C@H](O)CN(CC2)[C@H](C(NC(C)(C)C)=O)CN2Cc3cnccc3)Cc4ccccc4)=O)c5ccccc5C1
Indomethacin	Other drugs/metabolites (non-cannabinoids)	5							0.466667	0.576271	0.55	0.433333	0.482759	0.5	0.568966	0.586207	0.432836	0.465789	0.516129	0.508197	0.45	0.433333	0.333333	0.185185	0.245283	0.57377	0.463768	0.215385	CC1=C(CC(O)=O)c2cc(OC)ccc2N1C(c3ccc(Cl)cc3)=O
Ipratropium bromide	Other drugs/metabolites (non-cannabinoids)	5							0.492063	0.523077	0.546875	0.460317	0.460317	0.546875	0.515625	0.507692	0.522388	0.550592	0.538462	0.462687	0.5	0.4375	0.382353	0.166667	0.220339	0.728814	0.528571	0.349206	C[N@@+]1(C(C)C)[C@@](CC[C@@]1([H])C2)([H])C[C@@H]2OC(C(CO)c3ccccc3)=O.[Br-]
Irbesartan	Other drugs/metabolites (non-cannabinoids)	5							0.553846	0.432432	0.536232	0.5	0.546875	0.452055	0.529412	0.418919	0.535211	0.555971	0.465753	0.521739	0.515152	0.523077	0.294872	0.184615	0.19697	0.397436	0.461538	0.393939	O=C(N1Cc2ccc(c3ccccc3C4=NN=NN4)cc2)C5(CCCC5)N=C1CCCC
Irinotecan	Other drugs/metabolites (non-cannabinoids)	5							0.45	0.531646	0.5125	0.443038	0.425	0.5125	0.4875	0.518987	0.56962	0.601891	0.506173	0.445783	0.4375	0.425	0.432099	0.135802	0.146341	0.530864	0.554217	0.371795	O=C1N2C(c(c(C2)c3CC)nc4c3cc(OC(N(CC5)CCC5N6CCCCC6)=O)cc4)=CC([C@@]7(O)CC)=C1COC7=O
Isoniazid	Other drugs/metabolites (non-cannabinoids)	5							0.254902	0.232143	0.232143	0.265306	0.265306	0.232143	0.240741	0.236364	0.285714	0.299899	0.22807	0.236364	0.26	0.291667	0.142857	0.290323	0.235294	0.220339	0.203125	0.222222	O=C(NN)c1ccncc1
Isoproterenol	Other drugs/metabolites (non-cannabinoids)	5							0.267857	0.333333	0.357143	0.232143	0.277778	0.333333	0.37037	0.339286	0.274194	0.303922	0.305085	0.25	0.22807	0.232143	0.339623	0.305556	0.361111	0.295082	0.377049	0.169811	Oc1c(O)cc(C(CNC(C)C)O)cc1
Isosorbide dinitrate	Other drugs/metabolites (non-cannabinoids)	5							0.212121	0.287879	0.25	0.238095	0.21875	0.287879	0.257576	0.292308	0.353846	0.393499	0.283582	0.235294	0.253968	0.258065	0.176471	0.037037	0.0357143	0.333333	0.328571	0.145161	O=[N+]([O-])O[C@H]1[C@@](OC2)([H])[C@](OC1)([H])[C@@H]2O[N+]([O-])=O
Isosorbide mononitrate	Other drugs/metabolites (non-cannabinoids)	5							0.208955	0.323077	0.264706	0.234375	0.215385	0.34375	0.272727	0.328125	0.328358	0.349541	0.338462	0.231884	0.25	0.234375	0.208955	0.0555556	0.0535714	0.348485	0.362319	0.142857	O[C@]1([H])[C@]2([H])[C@@](OC1)([H])[C@@](O[N+]([O-])=O)([H])CO2
Isotretinoin	Other drugs/metabolites (non-cannabinoids)	5							0.235294	0.214286	0.283019	0.196078	0.22	0.192982	0.269231	0.218182	0.183333	0.186278	0.210526	0.175439	0.169811	0.150943	0.5	0.147059	0.205882	0.290909	0.266667	0.173913	CC1(C)C(/C=C/C(C)=C/C=C/C(C)=C\C(O)=O)=C(C)CCC1
Isradipine	Other drugs/metabolites (non-cannabinoids)	5							0.353846	0.409091	0.367647	0.365079	0.365079	0.347826	0.378788	0.415385	0.432836	0.457501	0.342857	0.333333	0.338462	0.365079	0.333333	0.163636	0.2	0.454545	0.364865	0.19697	CC(N1)=C(C(OC(C)C)=O)C(C(C(OC)=O)=C1C)C2=CC=CC3=NON=C23
Itraconazole	Other drugs/metabolites (non-cannabinoids)	5							0.432099	0.440476	0.47561	0.407407	0.425	0.440476	0.469136	0.428571	0.56962	0.60236	0.452381	0.481481	0.4375	0.425	0.318182	0.135802	0.146341	0.44186	0.482759	0.35443	Clc1cc(Cl)ccc1C(CN2C=NC=N2)(OC3)OC3COc4ccc(N(CC5)CCN5c6ccc(N(C=NN7C(C)CC)C7=O)cc6)cc4
Ketoconazole	Other drugs/metabolites (non-cannabinoids)	5							0.465753	0.473684	0.513514	0.438356	0.438356	0.473684	0.486486	0.460526	0.619718	0.634774	0.486842	0.520548	0.472222	0.438356	0.3375	0.136986	0.148649	0.513158	0.538462	0.4	Clc1cc(Cl)ccc1[C@@](CN2C=CN=C2)(OC3)O[C@H]3COc4ccc(N(CC5)CCN5C(C)=O)cc4
Ketoprofen	Other drugs/metabolites (non-cannabinoids)	5							0.227273	0.340909	0.282609	0.209302	0.238095	0.255319	0.295455	0.348837	0.215686	0.236553	0.25	0.183673	0.204545	0.209302	0.255814	0.2	0.185185	0.319149	0.218182	0.125	O=C(c1ccccc1)c2cccc(C(C)C(O)=O)c2
Ketorolac	Other drugs/metabolites (non-cannabinoids)	5							0.56	0.765957	0.596154	0.617021	0.583333	0.66	0.62	0.782609	0.592593	0.618159	0.68	0.576923	0.604167	0.583333	0.278689	0.173913	0.166667	0.563636	0.542373	0.326923	O=C(c1ccccc1)C2=CC=C3N2CCC3C(O)=O
Ketotifen	Other drugs/metabolites (non-cannabinoids)	5							0.563636	0.467742	0.542373	0.555556	0.555556	0.491803	0.534483	0.451613	0.566667	0.572918	0.508197	0.525424	0.545455	0.5	0.365079	0.169811	0.207547	0.492063	0.596774	0.480769	O=C1C2=C(C=CS2)C(c3ccccc3C1)=C(CC4)CCN4C
Labetalol	Other drugs/metabolites (non-cannabinoids)	5							0.370968	0.428571	0.451613	0.33871	0.360656	0.428571	0.442623	0.412698	0.38806	0.393032	0.421875	0.348485	0.333333	0.33871	0.328125	0.297872	0.285714	0.38806	0.4	0.225806	OC(CNC(C)CCc1ccccc1)c2ccc(O)c(C(N)=O)c2
Lactulose	Other drugs/metabolites (non-cannabinoids)	5							0.171875	0.333333	0.230769	0.196721	0.177419	0.355932	0.238095	0.338983	0.31746	0.331978	0.327869	0.215385	0.213115	0.177419	0.293103	0.0851064	0.0816327	0.360656	0.375	0.157895	O[C@H]1[C@@H]([C@@H](CO)O[C@@]1(CO)O)O[C@@H]2O[C@@H]([C@@H]([C@@H]([C@H]2O)O)O)CO
Lamivudine	Other drugs/metabolites (non-cannabinoids)	5							0.298701	0.381579	0.346154	0.342466	0.289474	0.418919	0.337662	0.368421	0.44	0.44884	0.394737	0.333333	0.337838	0.342466	0.219512	0.151515	0.130435	0.421053	0.43038	0.3	O=C1N(C=CC(N)=N1)[C@H](CS2)O[C@H]2CO
Lamotrigine	Other drugs/metabolites (non-cannabinoids)	5							0.215385	0.2	0.2	0.222222	0.222222	0.217391	0.205882	0.202899	0.279412	0.294582	0.231884	0.31746	0.258065	0.241935	0.144928	0.195652	0.163265	0.191781	0.226667	0.272727	Nc1nc(N)nnc1c2cccc(Cl)c2Cl
Lansoprazole	Other drugs/metabolites (non-cannabinoids)	5							0.369863	0.363636	0.418919	0.324324	0.361111	0.4	0.410959	0.368421	0.459459	0.477433	0.413333	0.405405	0.375	0.342466	0.298701	0.151515	0.164179	0.367089	0.378049	0.213333	O=S(Cc1nccc(OCC(F)(F)F)c1C)C2=Nc3ccccc3N2
Lapatinib	Other drugs/metabolites (non-cannabinoids)	5							0.357143	0.383721	0.4	0.317647	0.349398	0.4	0.392857	0.372093	0.452381	0.463846	0.395349	0.404762	0.361446	0.333333	0.280899	0.168831	0.194805	0.386364	0.45977	0.280488	Fc1cc(COc2c(Cl)cc(Nc3c4cc(C5=CC=C(CNCCS(=O)(C)=O)O5)ccc4ncn3)cc2)ccc1
Latanoprost	Other drugs/metabolites (non-cannabinoids)	5							0.280702	0.418182	0.344828	0.290909	0.245614	0.368421	0.310345	0.4	0.285714	0.28744	0.385965	0.262295	0.263158	0.245614	0.46	0.166667	0.186047	0.446429	0.323077	0.142857	O[C@@H](C1)[C@H](C/C=C\CCCC(OC(C)C)=O)[C@@H](CC[C@@H](O)CCc2ccccc2)[C@@H]1O
Leflunomide	Other drugs/metabolites (non-cannabinoids)	5							0.306452	0.283582	0.30303	0.295082	0.316667	0.283582	0.3125	0.287879	0.328358	0.335225	0.318182	0.370968	0.333333	0.316667	0.208955	0.1875	0.18	0.289855	0.27027	0.2	O=C(Nc1ccc(C(F)(F)F)cc1)C2=C(C)ON=C2
Lenalidomide	Other drugs/metabolites (non-cannabinoids)	5							0.409091	0.53125	0.42029	0.444444	0.4	0.507692	0.411765	0.515625	0.553846	0.583305	0.523077	0.469697	0.460317	0.444444	0.256757	0.189655	0.163934	0.507463	0.514286	0.423729	O=C1NC(CCC1N2C(c3c(C2)c(N)ccc3)=O)=O
Letrozole	Other drugs/metabolites (non-cannabinoids)	5							0.36	0.327273	0.327273	0.375	0.375	0.351852	0.339623	0.333333	0.407407	0.417385	0.345455	0.358491	0.395833	0.466667	0.114754	0.189189	0.179487	0.266667	0.285714	0.340909	N#Cc1ccc(C(N2C=NC=N2)c3ccc(C#N)cc3)cc1
Leucovorin	Other drugs/metabolites (non-cannabinoids)	5							0.308642	0.460526	0.353659	0.333333	0.316456	0.441558	0.3625	0.466667	0.425	0.449396	0.417722	0.325301	0.329114	0.350649	0.232558	0.171429	0.150685	0.407407	0.383721	0.293333	O=C1C2=C(NC(N)=N1)NCC(CNc3ccc(C(N[C@H](C(O)=O)CCC(O)=O)=O)cc3)N2C=O
Leuprolide	Other drugs/metabolites (non-cannabinoids)	5							0.473684	0.56	0.539474	0.447368	0.466667	0.581081	0.533333	0.546667	0.558442	0.560739	0.552632	0.45	0.460526	0.466667	0.333333	0.189189	0.184211	0.463415	0.470588	0.2875	O=C(N[C@@H](CO)C(N[C@H](C(N[C@H](CC(C)C)C(N[C@@H](CC(C)C)C(N[C@@H](CCCNC(N)=N)C(N1[C@H](C(NCC)=O)CCC1)=O)=O)=O)=O)Cc2ccc(O)cc2)=O)[C@@H](NC([C@@H](NC([C@@H](N3)CCC3=O)=O)CC4=CN=CN4)=O)CC5=CNc6ccccc56
Levalbuterol	Other drugs/metabolites (non-cannabinoids)	5							0.241935	0.322581	0.322581	0.209677	0.25	0.366667	0.333333	0.327869	0.287879	0.306899	0.31746	0.246154	0.225806	0.209677	0.375	0.261905	0.309524	0.287879	0.384615	0.214286	O[C@@H](CNC(C)(C)C)c1ccc(O)c(CO)c1
Levallorphan	Other drugs/metabolites (non-cannabinoids)	5							0.5	0.509091	0.566038	0.617021	0.490196	0.537037	0.557692	0.490909	0.563636	0.601322	0.555556	0.54717	0.571429	0.52	0.444444	0.2	0.191489	0.433333	0.685185	0.604651	C=CCN1[C@@](Cc2ccc(O)cc32)([H])[C@@](CCCC4)([H])[C@@]34CC1
Levetiracetam	Other drugs/metabolites (non-cannabinoids)	5							0.490909	0.5	0.5	0.454545	0.454545	0.5	0.465517	0.482759	0.525424	0.537246	0.517241	0.457627	0.472727	0.454545	0.242424	0.208333	0.176471	0.47541	0.397059	0.351852	O=C1N(CCC1)[C@H](CC)C(N)=O
Levobunolol	Other drugs/metabolites (non-cannabinoids)	5							0.33871	0.419355	0.419355	0.327869	0.35	0.466667	0.433333	0.42623	0.4	0.422694	0.435484	0.338462	0.344262	0.306452	0.40678	0.229167	0.270833	0.358209	0.454545	0.275862	O=C1c2cccc(OC[C@@H](O)CNC(C)(C)C)c2CCC1
Levocabastine	Other drugs/metabolites (non-cannabinoids)	5							0.483333	0.492063	0.516129	0.42623	0.45	0.492063	0.483871	0.47619	0.492308	0.496281	0.557377	0.52459	0.491525	0.474576	0.348485	0.181818	0.196429	0.469697	0.522388	0.538462	C[C@@H]1[C@](CCN([C@H](CC2)CC[C@]2(C#N)c3ccc(F)cc3)C1)(C(O)=O)c4ccccc4
Levodopa	Other drugs/metabolites (non-cannabinoids)	5							0.25	0.415094	0.339286	0.259259	0.259259	0.363636	0.351852	0.423077	0.278689	0.281677	0.357143	0.275862	0.254545	0.259259	0.296296	0.352941	0.297297	0.344828	0.360656	0.150943	N[C@H](C(O)=O)Cc1ccc(O)c(O)c1
Levofloxacin	Other drugs/metabolites (non-cannabinoids)	5							0.405405	0.434211	0.472973	0.39726	0.39726	0.415584	0.465753	0.421053	0.534247	0.564047	0.447368	0.479452	0.430556	0.378378	0.405405	0.142857	0.188406	0.513514	0.56	0.397059	O=C1c2cc(F)c(N(CC3)CCN3C)c(OC[C@@H]4C)c2N4C=C1C(O)=O
Levonantradol	Other drugs/metabolites (non-cannabinoids)	5							0.448276	0.534483	0.5	0.389831	0.413793	0.483333	0.5	0.517241	0.415385	0.557377	0.633333	0.375	0.383333	0.366667	0.527273	0.25	0.291667	0.559322	0.469697	0.25	C[C@@H](Oc1cc(OC(C)=O)c2c(N[C@@H](C)[C@@]3([H])[C@@]2([H])C[C@H](O)CC3)c1)CCCc4ccccc4
Levonorgestrel	Other drugs/metabolites (non-cannabinoids)	5							0.345455	0.385965	0.410714	0.309091	0.309091	0.385965	0.375	0.368421	0.301587	0.318968	0.403509	0.278689	0.280702	0.263158	0.574468	0.136364	0.155556	0.389831	0.359375	0.181818	O=C1C=C2[C@H](CC1)[C@H]3CC[C@@]4(CC)[C@H]([C@@H]3CC2)CC[C@@]4(O)C#C
Levorphanol	Other drugs/metabolites (non-cannabinoids)	5							0.568627	0.465517	0.634615	0.5	0.529412	0.491228	0.596154	0.448276	0.517241	0.525666	0.508772	0.5	0.519231	0.471698	0.481481	0.217391	0.26087	0.517241	0.754717	0.577778	CN1[C@H]2[C@H]3[C@](CC1)(CCCC3)c4cc(O)ccc4C2
Levothyroxine	Other drugs/metabolites (non-cannabinoids)	5							0.271186	0.403509	0.355932	0.280702	0.280702	0.355932	0.368421	0.410714	0.296875	0.314036	0.372881	0.385965	0.298246	0.280702	0.271186	0.307692	0.261905	0.33871	0.313433	0.157895	Ic1c(O)c(I)cc(Oc2c(I)cc(C[C@H](N)C(O)=O)cc2I)c1
Lidocaine	Other drugs/metabolites (non-cannabinoids)	5							0.363636	0.333333	0.333333	0.303571	0.377358	0.355932	0.344828	0.338983	0.383333	0.408498	0.35	0.338983	0.321429	0.327273	0.209677	0.307692	0.358974	0.276923	0.313433	0.32	Cc1cccc(C)c1NC(CN(CC)CC)=O
Lindane	Other drugs/metabolites (non-cannabinoids)	5							0.0697674	0.0625	0.0625	0.0731707	0.0731707	0.0625	0.0652174	0.0638298	0.0588235	0.0631084	0.0833333	0.162791	0.097561	0.0731707	0.0697674	0.1	0.0909091	0.08	0.0535714	0.0571429	Cl[C@H]([C@H](Cl)[C@H]1Cl)[C@H](Cl)[C@@H](Cl)[C@H]1Cl
Linezolid	Other drugs/metabolites (non-cannabinoids)	5							0.424658	0.493151	0.453333	0.416667	0.416667	0.493151	0.445946	0.479452	0.577465	0.583251	0.506849	0.521127	0.471429	0.416667	0.283951	0.15942	0.171429	0.493333	0.5	0.397059	O=C(O1)N(C[C@@H]1CNC(C)=O)c2ccc(N3CCOCC3)c(F)c2
Liothyronine	Other drugs/metabolites (non-cannabinoids)	5							0.271186	0.403509	0.355932	0.280702	0.280702	0.355932	0.368421	0.410714	0.296875	0.309516	0.372881	0.385965	0.298246	0.280702	0.271186	0.307692	0.261905	0.33871	0.313433	0.157895	Ic1cc(C[C@H](N)C(O)=O)cc(I)c1Oc2ccc(O)c(I)c2
Lisinopril	Other drugs/metabolites (non-cannabinoids)	5							0.419355	0.603448	0.453125	0.457627	0.409836	0.576271	0.444444	0.586207	0.548387	0.550872	0.566667	0.460317	0.474576	0.457627	0.222222	0.230769	0.2	0.476923	0.463768	0.385965	O=C([C@@](CCCCN)([H])N[C@](C(O)=O)([H])CCc1ccccc1)N2[C@@](C(O)=O)([H])CCC2
Lithium carbonate	Other drugs/metabolites (non-cannabinoids)	5							0.0408163	0.12	0.0769231	0.0425532	0.0425532	0.0980392	0.08	0.122449	0.0925926	0.112671	0.0961538	0.0576923	0.0638298	0.0425532	0.0625	0	0	0.113208	0.0847458	0.0243902	O=C([O-])[O-].[Li+].[Li+]
Lodoxamide	Other drugs/metabolites (non-cannabinoids)	5							0.166667	0.261538	0.205882	0.171875	0.171875	0.223881	0.212121	0.265625	0.231884	0.245075	0.238806	0.265625	0.206349	0.229508	0.166667	0.177778	0.170213	0.25	0.25	0.152542	Clc1c(NC(C(O)=O)=O)cc(C#N)cc1NC(C(O)=O)=O
Lomefloxacin	Other drugs/metabolites (non-cannabinoids)	5							0.432432	0.460526	0.48	0.386667	0.405405	0.441558	0.453333	0.447368	0.461538	0.484757	0.473684	0.466667	0.418919	0.368421	0.413333	0.188406	0.217391	0.52	0.525641	0.366197	Fc1c(N2CC(C)NCC2)c(F)cc3c1N(CC)C=C(C(O)=O)C3=O
Loperamide	Other drugs/metabolites (non-cannabinoids)	5							0.46875	0.523077	0.523077	0.460317	0.4375	0.546875	0.492308	0.507692	0.545455	0.571402	0.587302	0.507692	0.5	0.460317	0.362319	0.186441	0.220339	0.478261	0.486111	0.465517	O=C(N(C)C)C(c1ccccc1)(CCN(CC2)CCC2(O)c3ccc(Cl)cc3)c4ccccc4
Lopinavir	Other drugs/metabolites (non-cannabinoids)	5							0.4	0.506849	0.466667	0.391892	0.373333	0.527778	0.44	0.493151	0.527027	0.538702	0.5	0.415584	0.405405	0.391892	0.329114	0.173913	0.185714	0.467532	0.475	0.333333	O=C1N(CCCN1)C(C(C)C)C(NC(CC(O)C(NC(COc2c(C)cccc2C)=O)Cc3ccccc3)Cc4ccccc4)=O
Loracarbef	Other drugs/metabolites (non-cannabinoids)	5							0.295775	0.426471	0.347222	0.323529	0.304348	0.385714	0.357143	0.432836	0.388889	0.406941	0.4	0.371429	0.338235	0.323529	0.260274	0.172414	0.147541	0.428571	0.4	0.276923	O=C1N(C(C(O)=O)=C2Cl)[C@H](CC2)[C@@H]1NC([C@H](N)c3ccccc3)=O
Loratadine	Other drugs/metabolites (non-cannabinoids)	5							0.47619	0.462687	0.484848	0.491803	0.467742	0.484848	0.476923	0.447761	0.578125	0.61685	0.5	0.539683	0.508197	0.467742	0.328571	0.169492	0.163934	0.402778	0.452055	0.448276	Clc1ccc(C(c2ncccc2CC3)=C(CC4)CCN4C(OCC)=O)c3c1
Lorazepam	Other drugs/metabolites (non-cannabinoids)	5							0.242424	0.279412	0.298507	0.25	0.25	0.298507	0.307692	0.283582	0.343284	0.35829	0.313433	0.34375	0.285714	0.290323	0.223881	0.16	0.153846	0.285714	0.319444	0.216667	Clc1ccccc1C(c2cc(Cl)ccc2N3)=NC(O)C3=O
Lormetazepam	Other drugs/metabolites (non-cannabinoids)	5							0.328125	0.343284	0.384615	0.31746	0.33871	0.363636	0.396825	0.348485	0.409091	0.430287	0.378788	0.412698	0.354839	0.360656	0.231884	0.150943	0.166667	0.38806	0.4	0.288136	CN1c2ccc(Cl)cc2C(c3ccccc3Cl)=NC(O)C1=O
Losartan	Other drugs/metabolites (non-cannabinoids)	5							0.507463	0.452055	0.514286	0.455882	0.5	0.514286	0.507246	0.438356	0.535211	0.54717	0.507042	0.544118	0.492537	0.455882	0.278481	0.184615	0.19697	0.397436	0.461538	0.352941	ClC1=C(CO)N(Cc2ccc(c3ccccc3C4=NN=NN4)cc2)C(CCCC)=N1
Lovastatin	Other drugs/metabolites (non-cannabinoids)	5							0.322034	0.383333	0.383333	0.266667	0.288136	0.31746	0.35	0.366667	0.30303	0.308639	0.333333	0.242424	0.241935	0.225806	0.625	0.148936	0.191489	0.508772	0.378788	0.15	C[C@@H]1[C@H](CC[C@](O2)([H])C[C@](O)([H])CC2=O)[C@@](C(C=C1)=C[C@@](C)([H])C3)([H])[C@H]3OC([C@](C)([H])CC)=O
Lubiprostone	Other drugs/metabolites (non-cannabinoids)	5							0.316667	0.423729	0.377049	0.262295	0.305085	0.354839	0.366667	0.40678	0.338462	0.348972	0.416667	0.31746	0.3	0.241935	0.490566	0.145833	0.163265	0.45	0.415385	0.186441	FC(CCCC)([C@@]1(O[C@@H]2CC([C@H](CCCCCCC(O)=O)[C@H]2CC1)=O)O)F
Lysergic acid diethylamide	Other drugs/metabolites (non-cannabinoids)	5							0.568966	0.476923	0.52381	0.534483	0.561404	0.5	0.516129	0.461538	0.546875	0.568098	0.515625	0.484375	0.525424	0.508475	0.318841	0.218182	0.277778	0.434783	0.507246	0.389831	CN1[C@@](CC2=CNc3cccc4c23)([H])C4=C[C@@H](C(N(CC)CC)=O)C1
Magaldrate	Other drugs/metabolites (non-cannabinoids)	5							0.0754717	0.127273	0.107143	0.0784314	0.0784314	0.107143	0.111111	0.12963	0.0833333	0.0992128	0.105263	0.0701754	0.0769231	0.0784314	0.0961538	0.03125	0.0294118	0.140351	0.129032	0.0434783	O[Al](O)O.O[Mg]O.O
Mannitol	Other drugs/metabolites (non-cannabinoids)	5							0.0925926	0.254902	0.142857	0.0961538	0.0961538	0.306122	0.148148	0.26	0.175439	0.199937	0.25	0.105263	0.115385	0.0961538	0.18	0.0606061	0.0571429	0.175439	0.2	0.0416667	O[C@H]([C@H](O)CO)[C@H](O)[C@H](O)CO
Maprotiline	Other drugs/metabolites (non-cannabinoids)	5							0.44898	0.357143	0.407407	0.38	0.408163	0.407407	0.37037	0.339286	0.362069	0.382597	0.4	0.388889	0.4	0.352941	0.365385	0.342857	0.4	0.274194	0.423729	0.409091	CNCCC[C@]1(CC2)c3ccccc3[C@]2([H])c4ccccc14
MDA (methylenedioxy amphetamine)	Other drugs/metabolites (non-cannabinoids)	5							0.590164	0.478261	0.492754	0.507937	0.557377	0.478261	0.5625	0.463768	0.544118	0.61194	0.541667	0.530303	0.52381	0.532258	0.310811	0.196721	0.209677	0.458333	0.447368	0.353846	O=C(N/N=C1C(N(c2ccccc\12)CCCCCC)=O)c3ccccc3
Mechlorethamine	Other drugs/metabolites (non-cannabinoids)	5							0.340909	0.230769	0.306122	0.295455	0.325581	0.254902	0.291667	0.211538	0.288462	0.293672	0.3	0.3125	0.348837	0.266667	0.134615	0.206897	0.275862	0.218182	0.309091	0.388889	CN(CCCl)CCCl
Meclizine	Other drugs/metabolites (non-cannabinoids)	5							0.52	0.421053	0.472727	0.510204	0.48	0.446429	0.436364	0.403509	0.584906	0.613536	0.490909	0.568627	0.5625	0.510204	0.245902	0.238095	0.227273	0.377049	0.435484	0.595238	Clc1ccc(C(c2ccccc2)N(CC3)CCN3Cc4cccc(C)c4)cc1
Medazepam	Other drugs/metabolites (non-cannabinoids)	5							0.454545	0.349206	0.416667	0.392857	0.471698	0.370968	0.431034	0.354839	0.442623	0.469332	0.387097	0.473684	0.436364	0.444444	0.212121	0.217391	0.26087	0.333333	0.453125	0.44898	CN1c2ccc(Cl)cc2C(c3ccccc3)=NCC1
Medroxyprogesterone	Other drugs/metabolites (non-cannabinoids)	5							0.310345	0.396552	0.372881	0.275862	0.275862	0.35	0.338983	0.37931	0.272727	0.276504	0.366667	0.25	0.25	0.233333	0.55102	0.130435	0.173913	0.423729	0.412698	0.175439	C[C@]12[C@](CC[C@]1(O)C(C)=O)([H])[C@@](C[C@@H]3C)([H])[C@@](CC2)([H])[C@](CC4)(C)C3=CC4=O
Mefloquine	Other drugs/metabolites (non-cannabinoids)	5							0.396552	0.482759	0.409836	0.436364	0.385965	0.508772	0.4	0.465517	0.483333	0.522575	0.553571	0.465517	0.481481	0.436364	0.306452	0.212766	0.204082	0.348485	0.424242	0.384615	FC(F)(c1cccc2c([C@@H]([C@@]3([H])CCCCN3)O)cc(C(F)(F)F)nc12)F
Megestrol acetate	Other drugs/metabolites (non-cannabinoids)	5							0.321429	0.338983	0.362069	0.285714	0.285714	0.274194	0.327586	0.322034	0.28125	0.320646	0.290323	0.258065	0.258621	0.241379	0.510204	0.111111	0.155556	0.438596	0.380952	0.181818	C[C@@]1(CC2)[C@@](OC(C)=O)(C(C)=O)CC[C@@]1([H])[C@@](C=C3C)([H])[C@@]2([H])[C@](CC4)(C)C3=CC4=O
Meloxicam	Other drugs/metabolites (non-cannabinoids)	5							0.287356	0.329545	0.329545	0.294118	0.294118	0.314607	0.337209	0.333333	0.363636	0.385384	0.311111	0.303371	0.290698	0.294118	0.258427	0.113924	0.139241	0.37931	0.373626	0.211765	OC(c1ccccc1S(N2C)(=O)=O)=C2C(NC3=NC=C(C)S3)=O
Melphalan	Other drugs/metabolites (non-cannabinoids)	5							0.350877	0.464286	0.389831	0.388889	0.339286	0.464286	0.37931	0.446429	0.465517	0.496639	0.509091	0.396552	0.433962	0.388889	0.203125	0.292683	0.25	0.307692	0.363636	0.416667	ClCCN(CCCl)c1ccc(C[C@H](N)C(O)=O)cc1
Memantine	Other drugs/metabolites (non-cannabinoids)	5							0.25	0.203704	0.226415	0.208333	0.234043	0.203704	0.211538	0.207547	0.172414	0.179735	0.222222	0.185185	0.204082	0.183673	0.25	0.44	0.407407	0.236364	0.280702	0.275	NC12CC3(C)CC(CC(C3)C2)(C)C1
Meperidine	Other drugs/metabolites (non-cannabinoids)	5							0.534483	0.540984	0.516129	0.553571	0.526316	0.540984	0.508197	0.52459	0.644068	0.682196	0.610169	0.631579	0.62963	0.553571	0.289855	0.181818	0.175439	0.469697	0.522388	0.538462	O=C(N1CCCC1)C(CCN2CCCC(c3ccc(F)cc3)=O)(CC2)c4cccc(C)c4
Mephobarbital	Other drugs/metabolites (non-cannabinoids)	5							0.365079	0.358209	0.378788	0.3125	0.354839	0.338235	0.369231	0.363636	0.362319	0.394438	0.333333	0.323529	0.328125	0.333333	0.30303	0.192308	0.230769	0.446154	0.375	0.350877	CC[C@](C(NC1=O)=O)(c2ccccc2)C(N1C)=O
Meprobamate	Other drugs/metabolites (non-cannabinoids)	5							0.25	0.25	0.269841	0.15873	0.216667	0.230769	0.238095	0.234375	0.220588	0.255707	0.208955	0.161765	0.174603	0.177419	0.271186	0.186047	0.204545	0.296875	0.257143	0.157895	CC(COC(N)=O)(CCC)COC(N)=O
Mercaptopurine	Other drugs/metabolites (non-cannabinoids)	5							0.237288	0.21875	0.21875	0.245614	0.245614	0.238095	0.225806	0.222222	0.306452	0.329238	0.234375	0.262295	0.263158	0.290909	0.140625	0.195122	0.186047	0.208955	0.264706	0.230769	S=C1C(N=CN2)=C2N=CN1
Meropenem	Other drugs/metabolites (non-cannabinoids)	5							0.346667	0.452055	0.394737	0.337838	0.32	0.432432	0.368421	0.438356	0.415584	0.427826	0.407895	0.329114	0.333333	0.337838	0.278481	0.132353	0.161765	0.493151	0.443038	0.226667	O=C1N(C(C(O)=O)=C2S[C@@](CN3)([H])C[C@@]3([H])C(N(C)C)=O)[C@@]([C@@]2([H])C)([H])[C@@]1([H])[C@@](O)([H])C
Mesalamine	Other drugs/metabolites (non-cannabinoids)	5							0.203704	0.296296	0.296296	0.211538	0.211538	0.25	0.307692	0.301887	0.216667	0.255701	0.245614	0.232143	0.207547	0.211538	0.27451	0.28125	0.228571	0.327273	0.3	0.166667	Oc1ccc(N)cc1C(O)=O
Mescaline	Other drugs/metabolites (non-cannabinoids)	5							0.272727	0.315789	0.339286	0.259259	0.283019	0.339286	0.351852	0.321429	0.278689	0.291351	0.310345	0.298246	0.277778	0.259259	0.320755	0.352941	0.371429	0.322034	0.383333	0.22	COc1c(OC)cc(CCN)cc1OC
Mesoridazine	Other drugs/metabolites (non-cannabinoids)	5							0.47619	0.361111	0.441176	0.421875	0.444444	0.380282	0.411765	0.347222	0.463768	0.471575	0.394366	0.447761	0.4375	0.421875	0.291667	0.189655	0.245614	0.383562	0.452055	0.423729	CS(c1ccc2c(N(CCC3N(C)CCCC3)c4ccccc4S2)c1)=O
Metaproterenol	Other drugs/metabolites (non-cannabinoids)	5							0.272727	0.339286	0.363636	0.236364	0.283019	0.339286	0.377358	0.345455	0.278689	0.317959	0.310345	0.213115	0.232143	0.236364	0.346154	0.314286	0.371429	0.3	0.33871	0.173077	OC(CNC(C)C)c1cc(O)cc(O)c1
Metaxalone	Other drugs/metabolites (non-cannabinoids)	5							0.344262	0.45	0.403226	0.333333	0.355932	0.474576	0.416667	0.457627	0.451613	0.468189	0.419355	0.323077	0.35	0.333333	0.28125	0.208333	0.22449	0.384615	0.41791	0.216667	Cc1cc(C)cc(OCC(CN2)OC2=O)c1
Metformin	Other drugs/metabolites (non-cannabinoids)	5							0.160714	0.129032	0.147541	0.145455	0.166667	0.147541	0.152542	0.131148	0.177419	0.212905	0.145161	0.15	0.163636	0.188679	0.0833333	0.205882	0.228571	0.15873	0.2	0.191489	N=C(N(C)C)NC(N)=N
Methadone	Other drugs/metabolites (non-cannabinoids)	5	Not cross-reactive	Not cross-reactive					0.521739	0.363636	0.381818	0.387755	0.478261	0.388889	0.431373	0.345455	0.392857	0.528302	0.448276	0.37037	0.408163	0.387755	0.372549	0.314286	0.411765	0.392857	0.40678	0.386364	O=C(CC)C(c1ccccc1)(c2ccccc2)C[C@H](C)N(C)C
Methadone metabolite (EDDP)	Other drugs/metabolites (non-cannabinoids)	5	Not cross-reactive	Not cross-reactive					0.510638	0.357143	0.350877	0.4375	0.5	0.357143	0.45098	0.363636	0.338983	0.490909	0.465517	0.388889	0.4	0.408163	0.314815	0.27027	0.361111	0.436364	0.448276	0.409091	C/C=C1C(c2ccccc2)(c3ccccc3)C[C@@H](C)N\1C
Methadone metabolite (EMDP)	Other drugs/metabolites (non-cannabinoids)	5							0.456522	0.309091	0.411765	0.382979	0.413043	0.309091	0.372549	0.290909	0.315789	0.33376	0.327273	0.365385	0.375	0.382979	0.313725	0.34375	0.363636	0.339286	0.333333	0.380952	CCC1=N[C@@H](C)CC1(c2ccccc2)c3ccccc3
Methanamine	Other drugs/metabolites (non-cannabinoids)	5							0.0731707	0.0425532	0.0652174	0.05	0.0769231	0.0425532	0.0681818	0.0434783	0.04	0.0593438	0.0416667	0.0434783	0.0487805	0.05	0.0232558	0.333333	0.294118	0.0833333	0.0754717	0.0606061	NC
Methaqualone	Other drugs/metabolites (non-cannabinoids)	5							0.385965	0.333333	0.377049	0.375	0.4	0.354839	0.389831	0.33871	0.403226	0.407493	0.349206	0.40678	0.392857	0.425926	0.234375	0.170213	0.1875	0.359375	0.352941	0.372549	O=C1N(c2ccccc2C)C(C)=Nc3ccccc13
Methimazole	Other drugs/metabolites (non-cannabinoids)	5							0.296296	0.25	0.271186	0.307692	0.307692	0.271186	0.280702	0.254237	0.322034	0.335691	0.266667	0.298246	0.301887	0.307692	0.111111	0.179487	0.2	0.278689	0.31746	0.270833	S=C1N(C)C=CN1
Methocarbamol	Other drugs/metabolites (non-cannabinoids)	5							0.238095	0.360656	0.31746	0.225806	0.245902	0.360656	0.327869	0.366667	0.283582	0.315101	0.333333	0.261538	0.241935	0.225806	0.278689	0.285714	0.272727	0.365079	0.358209	0.15	COc1ccccc1OCC(O)COC(N)=O
Methohexital	Other drugs/metabolites (non-cannabinoids)	5							0.338462	0.314286	0.352941	0.307692	0.328125	0.295775	0.343284	0.318841	0.319444	0.357644	0.291667	0.28169	0.283582	0.287879	0.298507	0.166667	0.226415	0.41791	0.369863	0.278689	C[C@H]([C@](C(N1C)=O)(C(NC1=O)=O)CC=C)C#CCC
Methotrexate	Other drugs/metabolites (non-cannabinoids)	5							0.375	0.507246	0.405405	0.347222	0.385714	0.464789	0.416667	0.514706	0.486111	0.490049	0.458333	0.337662	0.361111	0.366197	0.2375	0.229508	0.222222	0.407895	0.435897	0.323529	Nc1nc(N)nc2ncc(CN(C)c3ccc(C(N[C@H](C(O)=O)CCC(O)=O)=O)cc3)nc21
Methyldopa	Other drugs/metabolites (non-cannabinoids)	5							0.275862	0.385965	0.362069	0.241379	0.285714	0.338983	0.375	0.392857	0.261538	0.299172	0.333333	0.258065	0.237288	0.241379	0.37037	0.388889	0.333333	0.344262	0.42623	0.181818	C[C@@](Cc1ccc(O)c(O)c1)(N)C(O)=O
Methylergonovine	Other drugs/metabolites (non-cannabinoids)	5							0.507692	0.514706	0.537313	0.454545	0.5	0.584615	0.530303	0.5	0.558824	0.595309	0.529412	0.416667	0.447761	0.454545	0.342466	0.213115	0.266667	0.413333	0.520548	0.328358	CN(C1)[C@@]2([H])C(c3cccc4c3C(C2)=CN4)=C[C@@]1([H])C(N[C@@](CO)([H])CC)=O
Methylphenidate	Other drugs/metabolites (non-cannabinoids)	5							0.411765	0.509804	0.425926	0.428571	0.4	0.54	0.415094	0.490196	0.454545	0.470991	0.529412	0.407407	0.44898	0.4	0.285714	0.297297	0.315789	0.481481	0.416667	0.431818	O=C(C(C1NCCCC1)c2ccccc2)OC
Metoclopramide	Other drugs/metabolites (non-cannabinoids)	5							0.373134	0.347222	0.426471	0.304348	0.343284	0.385714	0.397059	0.333333	0.369863	0.371488	0.380282	0.391304	0.338235	0.323529	0.314286	0.236364	0.272727	0.388889	0.4	0.276923	Clc1c(N)cc(OC)c(C(NCCN(CC)CC)=O)c1
Metolazone	Other drugs/metabolites (non-cannabinoids)	5							0.258824	0.272727	0.272727	0.25	0.26506	0.258427	0.27907	0.275862	0.292135	0.306439	0.269663	0.321429	0.277108	0.26506	0.188889	0.136986	0.133333	0.306818	0.304348	0.25641	O=C(N1c2ccccc2C)c3cc(S(N)(=O)=O)c(Cl)cc3NC1C
Metoprolol	Other drugs/metabolites (non-cannabinoids)	5							0.3	0.360656	0.383333	0.245902	0.310345	0.40678	0.396552	0.366667	0.34375	0.366574	0.354839	0.242424	0.262295	0.245902	0.322034	0.285714	0.365854	0.323077	0.421875	0.210526	OC(CNC(C)C)COc1ccc(CCOC)cc1
Metronidazole	Other drugs/metabolites (non-cannabinoids)	5							0.391304	0.422535	0.422535	0.342857	0.382353	0.463768	0.414286	0.428571	0.464789	0.500744	0.416667	0.369863	0.357143	0.382353	0.2	0.16129	0.174603	0.386667	0.379747	0.279412	CC1=NC=C([N+]([O-])=O)N1CCO
Mexiletine	Other drugs/metabolites (non-cannabinoids)	5							0.32	0.267857	0.365385	0.254902	0.306122	0.290909	0.352941	0.272727	0.275862	0.303869	0.263158	0.272727	0.25	0.254902	0.32	0.5	0.466667	0.275862	0.295082	0.1875	Cc1cccc(C)c1OCC(N)C
Miconazole	Other drugs/metabolites (non-cannabinoids)	5							0.481481	0.491228	0.465517	0.5	0.471698	0.545455	0.45614	0.473684	0.62963	0.649295	0.535714	0.615385	0.54902	0.529412	0.230769	0.142857	0.137255	0.375	0.409091	0.339623	Clc1cc(Cl)ccc1C(OCc2ccc(Cl)cc2Cl)CN3C=CN=C3
Midazolam	Other drugs/metabolites (non-cannabinoids)	5							0.464286	0.380952	0.42623	0.428571	0.454545	0.380952	0.416667	0.387097	0.428571	0.463634	0.419355	0.535714	0.472727	0.481481	0.188406	0.183673	0.176471	0.343284	0.357143	0.327273	CC1=NC=C2N1c3ccc(Cl)cc3C(c4ccccc4F)=NC2
Midazolam metabolite (α-hydroxy)	Other drugs/metabolites (non-cannabinoids)	5							0.412698	0.424242	0.424242	0.45	0.42623	0.492063	0.4375	0.430769	0.539683	0.553375	0.507937	0.576271	0.517241	0.474576	0.202703	0.160714	0.155172	0.347222	0.39726	0.333333	OCC1=NC=C2N1c3ccc(Cl)cc3C(c4ccccc4F)=NC2
Mifepristone	Other drugs/metabolites (non-cannabinoids)	5							0.412698	0.446154	0.46875	0.380952	0.380952	0.46875	0.4375	0.430769	0.405797	0.423466	0.484375	0.367647	0.375	0.338462	0.508475	0.181818	0.240741	0.492308	0.522388	0.355932	C[C@@]12[C@](CC[C@@]2(O)C#CC)([H])[C@@](CC3)([H])C([C@](c4ccc(N(C)C)cc4)([H])C1)=C(CC5)C3=CC5=O
Miglitol	Other drugs/metabolites (non-cannabinoids)	5							0.366667	0.526316	0.42623	0.403509	0.355932	0.581818	0.416667	0.508772	0.525424	0.552058	0.54386	0.409836	0.421053	0.37931	0.261538	0.16	0.153846	0.47541	0.507937	0.377358	O[C@@H]([C@@H]1O)[C@@H](CO)N(CCO)C[C@@H]1O
Milrinone	Other drugs/metabolites (non-cannabinoids)	5							0.290909	0.245902	0.288136	0.301887	0.301887	0.245902	0.298246	0.25	0.295082	0.327557	0.241935	0.271186	0.272727	0.352941	0.245614	0.236842	0.225	0.295082	0.253731	0.265306	CC(N1)=C(C=C(C#N)C1=O)c2ccncc2
Minocycline	Other drugs/metabolites (non-cannabinoids)	5							0.25974	0.324675	0.324675	0.25	0.25	0.307692	0.315789	0.328947	0.296296	0.32692	0.303797	0.2625	0.246753	0.25	0.385714	0.15873	0.171875	0.4	0.428571	0.222222	O=C1/C(C([C@]2(C(C3=C(c4c(C[C@H]3C[C@H]2[C@@H]1N(C)C)c(N(C)C)ccc4O)O)=O)O)=O)=C(N)\O
Minoxidil	Other drugs/metabolites (non-cannabinoids)	5							0.347826	0.324324	0.361111	0.378788	0.338235	0.342466	0.352113	0.310811	0.442857	0.455293	0.356164	0.405797	0.393939	0.378788	0.207792	0.169492	0.145161	0.311688	0.413333	0.473684	Nc1[n+]([O-])c(N)nc(N2CCCCC2)c1
Mirtazapine	Other drugs/metabolites (non-cannabinoids)	5							0.519231	0.4	0.473684	0.480769	0.509804	0.423729	0.464286	0.383333	0.553571	0.593048	0.440678	0.482143	0.5	0.480769	0.253968	0.222222	0.266667	0.42623	0.533333	0.521739	CN1CC2N(CC1)c3ncccc3Cc4ccccc24
Misoprostol	Other drugs/metabolites (non-cannabinoids)	5							0.283333	0.366667	0.344262	0.229508	0.25	0.301587	0.311475	0.35	0.25	0.276176	0.31746	0.208955	0.206349	0.190476	0.480769	0.12766	0.195652	0.440678	0.384615	0.152542	O[C@H](C1)[C@H](/C=C/CC(C)(O)CCCC)[C@@H](CCCCCCC(OC)=O)C1=O
Mitomycin	Other drugs/metabolites (non-cannabinoids)	5							0.35	0.43038	0.378049	0.358974	0.341772	0.4125	0.37037	0.435897	0.45	0.471278	0.407407	0.349398	0.35443	0.341772	0.301205	0.166667	0.178082	0.487179	0.457831	0.269231	CO[C@@]1([C@H](N2)[C@H]2C3)N3C(C(C(C)=C4N)=O)=C(C4=O)[C@@H]1COC(N)=O
Mitoxantrone	Other drugs/metabolites (non-cannabinoids)	5							0.365079	0.516667	0.444444	0.4	0.354839	0.542373	0.435484	0.5	0.540984	0.544618	0.508197	0.40625	0.416667	0.4	0.34375	0.215686	0.207547	0.402985	0.434783	0.305085	O=C(c1c2c(O)ccc1O)c3c(NCCNCCO)ccc(NCCNCCO)c3C2=O
Modafinil	Other drugs/metabolites (non-cannabinoids)	5							0.298246	0.362069	0.295082	0.309091	0.309091	0.338983	0.305085	0.368421	0.301587	0.306945	0.333333	0.278689	0.303571	0.309091	0.15625	0.315789	0.268293	0.28125	0.191781	0.203704	O=S(CC(N)=O)C(c1ccccc1)c2ccccc2
Moexipril	Other drugs/metabolites (non-cannabinoids)	5							0.447761	0.545455	0.522388	0.41791	0.41791	0.522388	0.492537	0.530303	0.521739	0.522731	0.514706	0.442857	0.432836	0.41791	0.366197	0.196721	0.229508	0.544118	0.549296	0.333333	O=C([C@@](C)([H])N[C@@](C(OCC)=O)([H])CCc1ccccc1)N2Cc3cc(OC)c(OC)cc3C[C@@]2([H])C(O)=O
Molindone	Other drugs/metabolites (non-cannabinoids)	5							0.603448	0.606557	0.633333	0.542373	0.568966	0.661017	0.6	0.590164	0.741379	0.780983	0.65	0.564516	0.559322	0.542373	0.409091	0.210526	0.245614	0.553846	0.58209	0.423729	O=C1C2=C(CCC1CN3CCOCC3)NC(C)=C2CC
Montelukast sodium	Other drugs/metabolites (non-cannabinoids)	5							0.353846	0.430769	0.38806	0.365079	0.323077	0.38806	0.358209	0.415385	0.371429	0.387325	0.424242	0.415385	0.359375	0.323077	0.442623	0.142857	0.157895	0.411765	0.402778	0.253968	O=C([O-])CC1(CSC(CCc2ccccc2C(C)(O)C)c3cccc(/C=C/c4ccc5ccc(Cl)cc5n4)c3)CC1.[Na+]
Morphine	Other drugs/metabolites (non-cannabinoids)	5	Not cross-reactive	Not cross-reactive					0.508475	0.516129	0.532258	0.5	0.5	0.516129	0.586207	0.5	0.564516	0.587302	0.609375	0.47619	0.491525	0.45	0.483333	0.181818	0.218182	0.564516	1	0.481481	O[C@@H](C=C[C@@]1([H])[C@@]2([H])C3)[C@@]4([H])[C@]1(CCN2C)c5c3ccc(O)c5O4
Morphine metabolite (3-glucuronide)	Other drugs/metabolites (non-cannabinoids)	5							0.469697	0.5	0.545455	0.461538	0.461538	0.478261	0.538462	0.485294	0.521739	0.551317	0.492754	0.463768	0.454545	0.41791	0.447761	0.15873	0.190476	0.640625	0.864407	0.419355	O[C@@H](C=C[C@@]1([H])[C@@]2([H])C3)[C@@]4([H])[C@]1(CCN2C)c5c3ccc(O[C@@H]([C@@H]([C@@H](O)[C@@H]6O)O)O[C@@H]6C(O)=O)c5O4
Morphine metabolite (ethylmorphine)	Other drugs/metabolites (non-cannabinoids)	5							0.52459	0.507692	0.606557	0.491803	0.516667	0.53125	0.6	0.492308	0.578125	0.578885	0.523077	0.469697	0.483871	0.444444	0.52459	0.189655	0.245614	0.553846	0.892857	0.448276	O[C@@H](C=C[C@@]1([H])[C@@]2([H])C3)[C@@]4([H])[C@]1(CCN2C)c5c3ccc(OCC)c5O4
Morphine metabolite (normorphine)	Other drugs/metabolites (non-cannabinoids)	5							0.389831	0.5	0.474576	0.454545	0.37931	0.5	0.465517	0.482759	0.47541	0.514361	0.491525	0.409836	0.421053	0.403509	0.464286	0.208333	0.2	0.451613	0.759259	0.377358	O[C@@H](C=C[C@@]1([H])[C@@]2([H])C3)[C@@]4([H])[C@]1(CCN2)c5c3ccc(O)c5O4
Moxifloxacin	Other drugs/metabolites (non-cannabinoids)	5							0.392405	0.513158	0.455696	0.421053	0.384615	0.493506	0.448718	0.5	0.512821	0.547302	0.526316	0.5	0.453333	0.402597	0.341463	0.146667	0.157895	0.552632	0.556962	0.364865	COc1c(N2C[C@]3([H])CCCN[C@]3([H])C2)c(F)cc(C4=O)c1N(C=C4C(O)=O)C5CC5
Mupirocin	Other drugs/metabolites (non-cannabinoids)	5							0.253731	0.369231	0.308824	0.242424	0.223881	0.348485	0.279412	0.353846	0.333333	0.367229	0.343284	0.239437	0.238806	0.205882	0.473684	0.132075	0.148148	0.393939	0.385714	0.190476	C[C@@]([C@](O)([H])C)([H])[C@]1([H])[C@@](C[C@](CO2)([H])[C@](O)([H])[C@](O)([H])[C@]2([H])C/C(C)=C/C(OCCCCCCCCC(O)=O)=O)([H])O1
Mycophenolic acid	Other drugs/metabolites (non-cannabinoids)	5							0.328125	0.428571	0.40625	0.296875	0.296875	0.40625	0.375	0.412698	0.347826	0.355922	0.4	0.308824	0.292308	0.257576	0.545455	0.150943	0.211538	0.5	0.484848	0.151515	Cc1c(OC)c(C/C=C(C)/CCC(O)=O)c(O)c2c1COC2=O
Nabumetone	Other drugs/metabolites (non-cannabinoids)	5							0.347826	0.313725	0.425532	0.276596	0.363636	0.313725	0.444444	0.32	0.296296	0.318462	0.307692	0.245283	0.270833	0.276596	0.44186	0.225806	0.333333	0.346154	0.315789	0.12766	COc1ccc2cc(CCC(C)=O)ccc2c1
Nadolol	Other drugs/metabolites (non-cannabinoids)	5							0.31746	0.396825	0.396825	0.306452	0.306452	0.442623	0.387097	0.380952	0.378788	0.41764	0.412698	0.338462	0.322581	0.285714	0.40678	0.229167	0.270833	0.378788	0.476923	0.254237	O[C@@]1([H])Cc2c(OCC(O)CNC(C)(C)C)cccc2C[C@@]1([H])O
Nafcillin	Other drugs/metabolites (non-cannabinoids)	5							0.378378	0.426667	0.445946	0.351351	0.388889	0.407895	0.458333	0.432432	0.447368	0.468262	0.384615	0.376623	0.364865	0.369863	0.342105	0.147059	0.15942	0.466667	0.4375	0.256757	O=C1N([C@](C(O)=O)([H])C2(C)C)[C@@](S2)([H])[C@]1([H])NC(c3c(OCC)ccc4ccccc34)=O
Naftifine	Other drugs/metabolites (non-cannabinoids)	5							0.428571	0.326531	0.382979	0.414634	0.45	0.354167	0.4	0.333333	0.36	0.36507	0.346939	0.361702	0.404762	0.380952	0.22449	0.333333	0.357143	0.236364	0.377358	0.378378	CN(C/C=C/c1ccccc1)Cc2cccc3ccccc23
Nalbuphine	Other drugs/metabolites (non-cannabinoids)	5							0.460317	0.616667	0.539683	0.5	0.451613	0.616667	0.532258	0.6	0.639344	0.656771	0.633333	0.5	0.516667	0.47541	0.4375	0.172414	0.166667	0.515152	0.779661	0.482143	O[C@@]1(CC2)[C@@]3(CCN(CC4CCC4)[C@]1([H])C5)c6c5ccc(O)c6O[C@H]3[C@H]2O
Nalorphine	Other drugs/metabolites (non-cannabinoids)	5							0.474576	0.559322	0.559322	0.574074	0.465517	0.559322	0.551724	0.542373	0.610169	0.62553	0.576271	0.516667	0.535714	0.491228	0.45	0.166667	0.160714	0.507937	0.886792	0.5	O[C@@H](C=C[C@@]1([H])[C@@]2([H])C3)[C@@]4([H])[C@]1(CCN2CC=C)c5c3ccc(O)c5O4
Naloxone	Other drugs/metabolites (non-cannabinoids)	5							0.46875	0.622951	0.546875	0.559322	0.460317	0.622951	0.539683	0.606557	0.645161	0.650908	0.639344	0.507692	0.52459	0.483871	0.446154	0.166667	0.16129	0.522388	0.783333	0.465517	O[C@@]1(CC2)[C@@]3(CCN(CC=C)[C@]1([H])C4)c5c4ccc(O)c5O[C@H]3C2=O
Naltrexone	Other drugs/metabolites (non-cannabinoids)	5							0.47619	0.633333	0.555556	0.516667	0.467742	0.633333	0.548387	0.616667	0.655738	0.65968	0.65	0.515625	0.533333	0.491803	0.430769	0.169492	0.163934	0.530303	0.766667	0.473684	O[C@@]1(CC2)[C@@]3(CCN(CC4CC4)[C@]1([H])C5)c6c5ccc(O)c6O[C@H]3C2=O
Nambumetone	Other drugs/metabolites (non-cannabinoids)	5							0.347826	0.313725	0.425532	0.276596	0.363636	0.313725	0.444444	0.32	0.296296	0.300658	0.307692	0.245283	0.270833	0.276596	0.44186	0.225806	0.333333	0.346154	0.315789	0.12766	CC(CCc1ccc2cc(OC)ccc2c1)=O
Naphazoline	Other drugs/metabolites (non-cannabinoids)	5							0.403846	0.444444	0.368421	0.44898	0.392157	0.5	0.357143	0.425926	0.472727	0.478732	0.490566	0.425926	0.469388	0.479167	0.196721	0.289474	0.275	0.285714	0.365079	0.391304	c12ccccc1cccc2CC3=NCCN3
Naproxen	Other drugs/metabolites (non-cannabinoids)	5							0.25	0.326531	0.354167	0.234043	0.26087	0.27451	0.369565	0.333333	0.236364	0.24335	0.269231	0.207547	0.229167	0.234043	0.363636	0.16129	0.225806	0.36	0.303571	0.108696	C[C@H](C(O)=O)c1ccc2cc(OC)ccc2c1
Naratriptan	Other drugs/metabolites (non-cannabinoids)	5							0.452055	0.460526	0.441558	0.405405	0.424658	0.460526	0.415584	0.447368	0.480519	0.496731	0.473684	0.392405	0.418919	0.405405	0.277108	0.188406	0.235294	0.407407	0.469136	0.385714	CN1CCC(CC1)C2=CNc3ccc(CCS(NC)(=O)=O)cc23
Nateglinide	Other drugs/metabolites (non-cannabinoids)	5							0.333333	0.446429	0.372881	0.298246	0.298246	0.372881	0.338983	0.428571	0.3125	0.334232	0.389831	0.269841	0.293103	0.275862	0.357143	0.3	0.35	0.423729	0.328358	0.240741	O=C(N[C@@H](C(O)=O)Cc1ccccc1)[C@H](CC2)CC[C@@H]2C(C)C
Nedocromil	Other drugs/metabolites (non-cannabinoids)	5							0.451613	0.507937	0.532258	0.442623	0.466667	0.439394	0.55	0.516129	0.484848	0.51908	0.454545	0.424242	0.412698	0.396825	0.47541	0.178571	0.192982	0.53125	0.609375	0.327869	O=C1c2cc3c(OC(C(O)=O)=CC3=O)c(CCC)c2N(CC)C(C(O)=O)=C1
Nefazodone	Other drugs/metabolites (non-cannabinoids)	5							0.459459	0.43038	0.506667	0.432432	0.432432	0.467532	0.48	0.417722	0.589041	0.621335	0.480519	0.493333	0.465753	0.452055	0.270588	0.135135	0.131579	0.45	0.423529	0.375	O=C1N(CCOc2ccccc2)C(CC)=NN1CCCN(CC3)CCN3c4cccc(Cl)c4
Nefopam	Other drugs/metabolites (non-cannabinoids)	5							0.52	0.446429	0.5	0.45098	0.510204	0.5	0.490566	0.428571	0.584906	0.585973	0.464286	0.454545	0.470588	0.45098	0.310345	0.209302	0.255814	0.4	0.589286	0.488889	CN1Cc2ccccc2C(c3ccccc3)OCC1
Nelarabine	Other drugs/metabolites (non-cannabinoids)	5							0.346154	0.428571	0.410256	0.337662	0.355263	0.466667	0.421053	0.434211	0.486842	0.521035	0.423077	0.345679	0.350649	0.355263	0.26506	0.157143	0.152778	0.448718	0.45679	0.246753	COc1c(N=CN2C3O[C@H](CO)[C@H]([C@@H]3O)O)c2nc(N)n1
Nelfinavir	Other drugs/metabolites (non-cannabinoids)	5							0.39726	0.528571	0.465753	0.408451	0.388889	0.507042	0.458333	0.514286	0.527778	0.532234	0.521127	0.432432	0.422535	0.408451	0.378378	0.181818	0.19403	0.447368	0.533333	0.38806	O=C(N[C@H]([C@@H](CN1[C@@H](C[C@@H]2CCCC[C@@H]2C1)C(NC(C)(C)C)=O)O)CSc3ccccc3)c4c(C)c(O)ccc4
Neomycin	Other drugs/metabolites (non-cannabinoids)	5							0.264706	0.421875	0.318841	0.272727	0.272727	0.444444	0.328358	0.428571	0.424242	0.460371	0.393939	0.285714	0.287879	0.292308	0.246377	0.192308	0.163636	0.402985	0.394366	0.222222	OC[C@H]([C@H]([C@H]1O)O[C@H]2O[C@H]([C@H]([C@@H]([C@H]2N)O)O)CN)O[C@H]1O[C@H]([C@H]([C@@H](C[C@@H]3N)N)O)[C@@H]3O[C@H]4O[C@H](CN)[C@H]([C@@H]([C@H]4N)O)O
Nepafenac	Other drugs/metabolites (non-cannabinoids)	5							0.314815	0.407407	0.310345	0.326923	0.326923	0.381818	0.321429	0.415094	0.338983	0.359413	0.375	0.339286	0.320755	0.352941	0.20339	0.342857	0.289474	0.295082	0.235294	0.192308	O=C(c1ccccc1)c2c(N)c(CC(N)=O)ccc2
Nevirapine	Other drugs/metabolites (non-cannabinoids)	5							0.431034	0.375	0.419355	0.421053	0.446429	0.396825	0.433333	0.380952	0.467742	0.490818	0.390625	0.42623	0.438596	0.446429	0.220588	0.204082	0.196078	0.4	0.371429	0.396226	Cc1ccnc(N(C2CC2)c3ncccc34)c1NC4=O
Niacin	Other drugs/metabolites (non-cannabinoids)	5							0.255814	0.340909	0.311111	0.268293	0.268293	0.311111	0.325581	0.348837	0.291667	0.297411	0.304348	0.234043	0.261905	0.268293	0.227273	0.2	0.185185	0.319149	0.218182	0.216216	OC(c1cnccc1)=O
Nicardipine	Other drugs/metabolites (non-cannabinoids)	5							0.383562	0.413333	0.394737	0.356164	0.375	0.394737	0.386667	0.4	0.453333	0.478619	0.371795	0.346154	0.351351	0.375	0.278481	0.184615	0.234375	0.434211	0.390244	0.333333	CC(N1)=C(C(OCCN(C)Cc2ccccc2)=O)C(C(C(OC)=O)=C1C)c3cccc([N+]([O-])=O)c3
Nicotine	Other drugs/metabolites (non-cannabinoids)	5							0.5625	0.403509	0.509434	0.489796	0.520833	0.428571	0.471698	0.385965	0.537037	0.567473	0.446429	0.490566	0.510204	0.489796	0.229508	0.243902	0.292683	0.45614	0.517241	0.609756	CN(CCC1)[C@@H]1c2cccnc2
Nifedipine	Other drugs/metabolites (non-cannabinoids)	5							0.257143	0.309859	0.273973	0.264706	0.264706	0.273973	0.28169	0.314286	0.297297	0.302332	0.27027	0.277778	0.26087	0.283582	0.257143	0.163636	0.2	0.391304	0.311688	0.253968	CC(N1)=C(C(OC)=O)C(C(C(OC)=O)=C1C)c2ccccc2[N+]([O-])=O
Nilutamide	Other drugs/metabolites (non-cannabinoids)	5							0.282051	0.296296	0.296296	0.272727	0.289474	0.280488	0.303797	0.3	0.333333	0.372614	0.308642	0.350649	0.32	0.306667	0.219512	0.134328	0.147059	0.35	0.329412	0.263889	O=C(C1(C)C)N(C(N1)=O)c2ccc([N+]([O-])=O)c(C(F)(F)F)c2
Nimodipine	Other drugs/metabolites (non-cannabinoids)	5							0.324324	0.355263	0.337662	0.297297	0.333333	0.337662	0.346667	0.36	0.376623	0.395539	0.316456	0.291139	0.293333	0.315068	0.306667	0.174603	0.225806	0.413333	0.37037	0.271429	CC(N1)=C(C(OCCOC)=O)C(C(C(OC(C)C)=O)=C1C)c2cccc([N+]([O-])=O)c2
Nisoldipine	Other drugs/metabolites (non-cannabinoids)	5							0.291667	0.324324	0.306667	0.28169	0.3	0.306667	0.315068	0.328767	0.328947	0.348091	0.285714	0.293333	0.277778	0.3	0.291667	0.189655	0.224138	0.364865	0.325	0.253731	CC(N1)=C(C(OCC(C)C)=O)C(C(C(OC)=O)=C1C)c2ccccc2[N+]([O-])=O
Nitazoxanide	Other drugs/metabolites (non-cannabinoids)	5							0.285714	0.333333	0.333333	0.276316	0.293333	0.3	0.342105	0.337662	0.3375	0.344952	0.296296	0.303797	0.289474	0.310811	0.192771	0.136364	0.132353	0.371795	0.302326	0.184211	O=C(NC1=NC=C([N+]([O-])=O)S1)c2ccccc2OC(C)=O
Nitrazepam	Other drugs/metabolites (non-cannabinoids)	5							0.3	0.371429	0.315068	0.308824	0.308824	0.333333	0.323944	0.376812	0.375	0.410775	0.328767	0.30137	0.304348	0.348485	0.166667	0.175439	0.169492	0.32	0.3	0.28125	[O-][N+](c1ccc(N2)c(C(c3ccccc3)=NCC2=O)c1)=O
Nitrazepam metabolite (7-amino)	Other drugs/metabolites (non-cannabinoids)	5							0.322034	0.33871	0.31746	0.333333	0.333333	0.33871	0.327869	0.344262	0.387097	0.416663	0.333333	0.322581	0.327586	0.381818	0.181818	0.255814	0.217391	0.264706	0.3	0.301887	Nc1ccc(N2)c(C(c3ccccc3)=NCC2=O)c1
Nitrofurantoin	Other drugs/metabolites (non-cannabinoids)	5							0.285714	0.368421	0.3	0.293333	0.293333	0.350649	0.307692	0.373333	0.38961	0.406714	0.346154	0.303797	0.306667	0.328767	0.137931	0.136364	0.132353	0.3375	0.317647	0.232877	O=C(N1)N(/N=C/C2=CC=C([N+]([O-])=O)O2)CC1=O
Nitroglycerin	Other drugs/metabolites (non-cannabinoids)	5							0.163934	0.245902	0.1875	0.169492	0.169492	0.245902	0.193548	0.25	0.253968	0.280624	0.222222	0.171875	0.186441	0.210526	0.109375	0.0681818	0.0652174	0.253968	0.183099	0.107143	O=[N+]([O-])OC(CO[N+]([O-])=O)CO[N+]([O-])=O
Nizatidine	Other drugs/metabolites (non-cannabinoids)	5							0.342105	0.3375	0.3375	0.333333	0.315789	0.371795	0.3125	0.325	0.375	0.381389	0.367089	0.308642	0.328947	0.333333	0.214286	0.181818	0.212121	0.294118	0.369048	0.273973	CN(C)CC1=NC(CSCCN/C(NC)=C/[N+]([O-])=O)=CS1
Norepinephrine	Other drugs/metabolites (non-cannabinoids)	5							0.218182	0.333333	0.309091	0.226415	0.226415	0.333333	0.320755	0.339623	0.271186	0.277871	0.303571	0.245614	0.222222	0.226415	0.264151	0.30303	0.25	0.25	0.333333	0.16	O[C@@H](CN)c1ccc(O)c(O)c1
Norfloxacin	Other drugs/metabolites (non-cannabinoids)	5							0.410959	0.5	0.459459	0.422535	0.402778	0.479452	0.452055	0.486111	0.5	0.53979	0.513889	0.507042	0.457143	0.402778	0.373333	0.179104	0.173913	0.5	0.506494	0.402985	O=C(C1=CN(CC)c2c(C1=O)cc(F)c(N3CCNCC3)c2)O
Norgestrel	Other drugs/metabolites (non-cannabinoids)	5							0.345455	0.385965	0.410714	0.309091	0.309091	0.385965	0.375	0.368421	0.301587	0.305798	0.403509	0.278689	0.280702	0.263158	0.574468	0.136364	0.155556	0.389831	0.359375	0.181818	O[C@]1(C#C)[C@](CC2)(CC)[C@](CC1)([H])[C@@](CC3)([H])[C@@]2([H])[C@](CC4)([H])C3=CC4=O
Nortriptyline	Other drugs/metabolites (non-cannabinoids)	5							0.387755	0.303571	0.351852	0.346939	0.404255	0.351852	0.365385	0.309091	0.310345	0.323644	0.321429	0.333333	0.34	0.32	0.333333	0.375	0.4375	0.225806	0.35	0.311111	CNCCC=C1c2ccccc2CCc3ccccc13
Nortriptyline metabolite (10-hydroxy)	Other drugs/metabolites (non-cannabinoids)	5							0.388889	0.37931	0.428571	0.351852	0.403846	0.428571	0.444444	0.385965	0.360656	0.381181	0.396552	0.338983	0.345455	0.327273	0.415094	0.307692	0.358974	0.33871	0.466667	0.245283	CNCC/C=C1c2ccccc2[C@@H](O)Cc3ccccc\13
Nystatin	Other drugs/metabolites (non-cannabinoids)	5							0.294118	0.430769	0.347826	0.30303	0.264706	0.367647	0.318841	0.415385	0.371429	0.38449	0.382353	0.277778	0.279412	0.264706	0.419355	0.185185	0.178571	0.52381	0.422535	0.253968	O=C(C1C(CC2(OC1CC(/C=C/C=C\C=C/C=C\CC/C=C/C=C\C(C(C(C(C)OC(CC(CC(CC(CCC(C(C2)O)O)O)O)O)=O)C)O)C)O[C@@H]3O[C@@H]([C@H]([C@@H]([C@@H]3O)N)O)C)O)O)O
Octreotide	Other drugs/metabolites (non-cannabinoids)	5							0.402778	0.536232	0.452055	0.394366	0.394366	0.514286	0.444444	0.521739	0.472973	0.482704	0.486111	0.4	0.408451	0.414286	0.294872	0.203125	0.19697	0.434211	0.390244	0.260274	O=C(N[C@H](CCCCN)C(N[C@@H]([C@H](O)C)C1=O)=O)[C@@H](NC([C@H](NC([C@H](CSSC[C@@H](C(N[C@H](C(O)=O)[C@H](O)C)=O)N1)NC([C@H](N)Cc2ccccc2)=O)=O)Cc3ccccc3)=O)CC4=CNc5ccccc45
Ofloxacin	Other drugs/metabolites (non-cannabinoids)	5							0.405405	0.434211	0.472973	0.39726	0.39726	0.415584	0.465753	0.421053	0.534247	0.541746	0.447368	0.479452	0.430556	0.378378	0.405405	0.142857	0.188406	0.513514	0.56	0.397059	O=C1c2cc(F)c(N(CC3)CCN3C)c(OCC4C)c2N4C=C1C(O)=O
Olanzapine	Other drugs/metabolites (non-cannabinoids)	5							0.460317	0.366197	0.426471	0.428571	0.451613	0.385714	0.41791	0.352113	0.492537	0.510481	0.4	0.432836	0.444444	0.451613	0.243243	0.192982	0.25	0.388889	0.478873	0.482143	CC1=CC2=C(S1)Nc3ccccc3N=C2N(CC4)CCN4C
Olmesartan	Other drugs/metabolites (non-cannabinoids)	5							0.5	0.528571	0.528571	0.470588	0.492537	0.507042	0.521739	0.514286	0.549296	0.585284	0.521127	0.492958	0.485294	0.470588	0.342105	0.181818	0.19403	0.466667	0.533333	0.367647	OC(C1=C(C(C)(O)C)N=C(CCC)N1Cc2ccc(c3ccccc3C4=NN=NN4)cc2)=O
Olopatadine	Other drugs/metabolites (non-cannabinoids)	5							0.448276	0.508475	0.508475	0.413793	0.464286	0.508475	0.526316	0.517241	0.483871	0.493986	0.47541	0.396825	0.40678	0.389831	0.473684	0.22449	0.291667	0.4375	0.539683	0.293103	OC(Cc1ccc2c(/C(c3ccccc3CO2)=C\CCN(C)C)c1)=O
Olsalazine	Other drugs/metabolites (non-cannabinoids)	5							0.237288	0.344828	0.322034	0.245614	0.245614	0.278689	0.333333	0.350877	0.265625	0.28144	0.274194	0.262295	0.241379	0.290909	0.280702	0.166667	0.159091	0.372881	0.30303	0.163636	Oc1ccc(/N=N/c2ccc(O)c(C(O)=O)c2)cc1C(O)=O
Omeprazole	Other drugs/metabolites (non-cannabinoids)	5							0.352113	0.383562	0.402778	0.323944	0.362319	0.383562	0.414286	0.388889	0.444444	0.481271	0.378378	0.351351	0.338028	0.342857	0.28	0.16129	0.213115	0.386667	0.397436	0.208333	O=S(Cc1ncc(C)c(OC)c1C)C2=Nc3cc(OC)ccc3N2
Ondansetron	Other drugs/metabolites (non-cannabinoids)	5							0.714286	0.561404	0.679245	0.64	0.673469	0.589286	0.641509	0.54386	0.642857	0.670365	0.578947	0.660377	0.66	0.673469	0.333333	0.2	0.265306	0.533333	0.539683	0.388889	O=C1C(c2ccccc23)=C(CCC1CN4C(C)=NC=C4)N3C
Orlistat	Other drugs/metabolites (non-cannabinoids)	5							0.333333	0.349206	0.370968	0.258065	0.3	0.287879	0.33871	0.333333	0.333333	0.352872	0.30303	0.253731	0.253968	0.238095	0.37931	0.244444	0.288889	0.442623	0.309859	0.20339	O=C([C@H](CC(C)C)NC=O)O[C@@H](CCCCCCCCCCC)C[C@@H]1OC([C@H]1CCCCCC)=O
Orphenadrine	Other drugs/metabolites (non-cannabinoids)	5							0.42	0.357143	0.407407	0.352941	0.4375	0.407407	0.423077	0.363636	0.436364	0.45722	0.375	0.388889	0.372549	0.352941	0.290909	0.27027	0.361111	0.362069	0.4	0.347826	Cc1ccccc1[C@@H](OCCN(C)C)c2ccccc2
Oseltamivir	Other drugs/metabolites (non-cannabinoids)	5							0.257576	0.333333	0.294118	0.246154	0.265625	0.294118	0.30303	0.338462	0.318841	0.3579	0.289855	0.225352	0.223881	0.227273	0.257576	0.255319	0.270833	0.358209	0.263158	0.15625	N[C@@H](C1)[C@@H](NC(C)=O)[C@H](OC(CC)CC)C=C1C(OCC)=O
Oxacillin	Other drugs/metabolites (non-cannabinoids)	5							0.320513	0.384615	0.367089	0.311688	0.328947	0.35	0.376623	0.38961	0.405063	0.436146	0.345679	0.3375	0.324675	0.328947	0.2875	0.128571	0.140845	0.423077	0.39759	0.236842	O=C1N([C@](C(O)=O)([H])C2(C)C)[C@@](S2)([H])[C@]1([H])NC(C3=C(C)ON=C3c4ccccc4)=O
Oxaprozin	Other drugs/metabolites (non-cannabinoids)	5							0.381818	0.557692	0.421053	0.396226	0.396226	0.5	0.436364	0.568627	0.473684	0.49692	0.490909	0.403509	0.388889	0.396226	0.288136	0.209302	0.2	0.4	0.369231	0.240741	OC(CCC1=NC(c2ccccc2)=C(O1)c3ccccc3)=O
Oxazepam	Other drugs/metabolites (non-cannabinoids)	5							0.242424	0.279412	0.298507	0.25	0.25	0.298507	0.307692	0.283582	0.343284	0.366142	0.313433	0.34375	0.285714	0.290323	0.223881	0.16	0.153846	0.285714	0.319444	0.216667	Clc1ccc(NC2=O)c(C(c3ccccc3)=NC2O)c1
Oxcarbazepine	Other drugs/metabolites (non-cannabinoids)	5							0.407407	0.446429	0.421053	0.423077	0.423077	0.446429	0.436364	0.454545	0.448276	0.486742	0.438596	0.428571	0.442308	0.45098	0.225806	0.209302	0.173913	0.423729	0.348485	0.288462	NC(N(c1ccccc1C2)c3ccccc3C2=O)=O
Oxiconazole	Other drugs/metabolites (non-cannabinoids)	5							0.45	0.4375	0.4375	0.491228	0.465517	0.483871	0.451613	0.444444	0.557377	0.560444	0.5	0.596491	0.535714	0.517857	0.175676	0.166667	0.160714	0.357143	0.388889	0.344828	Clc1cc(Cl)ccc1/C(CN2C=CN=C2)=N/OCc3ccc(Cl)cc3Cl
Oxybutynin	Other drugs/metabolites (non-cannabinoids)	5							0.410714	0.473684	0.448276	0.4	0.4	0.473684	0.438596	0.45614	0.42623	0.442425	0.465517	0.360656	0.392857	0.350877	0.410714	0.170213	0.212766	0.42623	0.508197	0.4	OC(C1CCCCC1)(C(OCC#CCN(CC)CC)=O)c2ccccc2
Oxycodone	Other drugs/metabolites (non-cannabinoids)	5							0.515625	0.569231	0.59375	0.461538	0.484375	0.569231	0.5625	0.553846	0.590909	0.626061	0.584615	0.463768	0.476923	0.439394	0.492308	0.177419	0.229508	0.615385	0.803279	0.442623	O[C@@]1(CC2)[C@@]3(CCN(C)[C@@H]1C4)c5c4ccc(OC)c5O[C@H]3C2=O
Oxycodone metabolite (noroxycodone)	Other drugs/metabolites (non-cannabinoids)	5							0.393939	0.515625	0.469697	0.40625	0.384615	0.539683	0.461538	0.5	0.515152	0.544946	0.53125	0.411765	0.421875	0.384615	0.4375	0.192982	0.206897	0.515152	0.693548	0.360656	O[C@@]([C@@]1([H])C2)(CC3)[C@@]4(CCN1)c5c2ccc(OC)c5O[C@@]4([H])C3=O
Oxymorphone	Other drugs/metabolites (non-cannabinoids)	5							0.52381	0.578125	0.603175	0.46875	0.492063	0.578125	0.571429	0.5625	0.6	0.606543	0.59375	0.470588	0.484375	0.446154	0.476923	0.180328	0.213115	0.6	0.847458	0.45	O[C@@]1(CC2)[C@@]3(CCN(C)[C@@H]1C4)c5c4ccc(O)c5O[C@H]3C2=O
Oxytocin	Other drugs/metabolites (non-cannabinoids)	5							0.426667	0.513514	0.493333	0.4	0.418919	0.513514	0.486486	0.5	0.493506	0.497356	0.506667	0.405063	0.413333	0.4	0.304878	0.202899	0.197183	0.455696	0.463415	0.306667	O=C([C@H](CSSC[C@H](N)C(N[C@H]1Cc2ccc(O)cc2)=O)NC([C@H](CC(N)=O)NC([C@H](CCC(N)=O)NC([C@H]([C@@H](C)CC)NC1=O)=O)=O)=O)N(CCC3)[C@@H]3C(N[C@@H](CC(C)C)C(NCC(N)=O)=O)=O
Paclitaxel	Other drugs/metabolites (non-cannabinoids)	5							0.323944	0.394366	0.375	0.295775	0.295775	0.356164	0.347222	0.380282	0.342105	0.364321	0.333333	0.272727	0.273973	0.277778	0.446154	0.166667	0.2	0.43662	0.407895	0.180556	O[C@@](C(C)(C)C1=C2C)(C[C@@H]2OC([C@H](O)[C@@H](NC(c3ccccc3)=O)c4ccccc4)=O)[C@](OC(c5ccccc5)=O)(OC(C)=O)[C@]6([H])[C@@](CO7)([H])[C@@]7([H])C[C@H](O)[C@@]6(C)C([C@H]1OC(C)=O)=O
Paliperidone	Other drugs/metabolites (non-cannabinoids)	5							0.448718	0.512821	0.493671	0.441558	0.423077	0.512821	0.468354	0.5	0.551282	0.569496	0.565789	0.5	0.473684	0.441558	0.329412	0.141026	0.151899	0.47561	0.482353	0.333333	O=C1N2C(C(CCC2)O)=NC(C)=C1CCN3CCC(CC3)C4=NOc5c4ccc(F)c5
Palonosetron	Other drugs/metabolites (non-cannabinoids)	5							0.462963	0.423729	0.448276	0.509804	0.45283	0.448276	0.438596	0.40678	0.581818	0.582713	0.465517	0.537037	0.529412	0.509804	0.253968	0.170213	0.163265	0.42623	0.483871	0.627907	O=C1N(C[C@H]2c3c(CCC2)cccc31)[C@H]4C5CCN(C4)CC5
Pamidronic acid	Other drugs/metabolites (non-cannabinoids)	5							0.203125	0.366667	0.242424	0.209677	0.209677	0.344262	0.25	0.372881	0.231884	0.270065	0.31746	0.191176	0.206349	0.209677	0.184615	0.177778	0.145833	0.268657	0.267606	0.152542	OC(P(O)(O)=O)(CCN)P(O)(O)=O
Pancuronium bromide	Other drugs/metabolites (non-cannabinoids)	5							0.454545	0.463768	0.485294	0.402985	0.424242	0.422535	0.455882	0.449275	0.529412	0.534946	0.457143	0.428571	0.439394	0.402985	0.333333	0.142857	0.193548	0.575758	0.557143	0.474576	C[C@]([C@H]1OC(C)=O)(CC2)[C@](C[C@@H]1[N+]3(C)CCCCC3)([H])[C@@](CC4)([H])[C@@]2([H])[C@](C[C@@H]5[N+]6(C)CCCCC6)(C)[C@]4([H])C[C@@H]5OC(C)=O.[Br-].[Br-]
Pantoprazole	Other drugs/metabolites (non-cannabinoids)	5							0.333333	0.363636	0.381579	0.306667	0.324324	0.363636	0.373333	0.368421	0.421053	0.440012	0.394737	0.386667	0.356164	0.324324	0.265823	0.151515	0.181818	0.367089	0.378049	0.197368	O=S(Cc1nccc(OC)c1OC)C2=Nc3cc(OC(F)F)ccc3N2
Paroxetine	Other drugs/metabolites (non-cannabinoids)	5							0.343284	0.461538	0.397059	0.375	0.333333	0.484375	0.38806	0.446154	0.484848	0.485255	0.5	0.492063	0.435484	0.353846	0.323529	0.178571	0.172414	0.42029	0.492754	0.327869	Fc1ccc([C@H](CCNC2)[C@@H]2COc3ccc4c(OCO4)c3)cc1
Pemetrexed	Other drugs/metabolites (non-cannabinoids)	5							0.324324	0.492754	0.373333	0.333333	0.333333	0.450704	0.383562	0.5	0.432432	0.466804	0.444444	0.342105	0.347222	0.371429	0.25641	0.193548	0.169231	0.394737	0.353659	0.236111	O=C([C@@H](CCC(O)=O)NC(c1ccc(CCC2=CNC(NC(N)=N3)=C2C3=O)cc1)=O)O
Pemirolast	Other drugs/metabolites (non-cannabinoids)	5							0.369231	0.323944	0.362319	0.380952	0.380952	0.342857	0.373134	0.328571	0.405797	0.405937	0.338028	0.367647	0.375	0.403226	0.236111	0.160714	0.155172	0.366197	0.342105	0.269841	O=C1N(C=CC=C2C)C2=NC=C1C3=NN=NN3
Pemoline	Other drugs/metabolites (non-cannabinoids)	5							0.278689	0.296875	0.31746	0.288136	0.288136	0.31746	0.327869	0.301587	0.387097	0.404108	0.3125	0.301587	0.305085	0.333333	0.21875	0.2	0.166667	0.323077	0.318841	0.232143	O=C1C(c2ccccc2)OC(N)=N1
Penbutolol	Other drugs/metabolites (non-cannabinoids)	5							0.31746	0.375	0.396825	0.306452	0.306452	0.442623	0.387097	0.359375	0.378788	0.397709	0.412698	0.338462	0.322581	0.285714	0.383333	0.229167	0.270833	0.338235	0.432836	0.298246	O[C@](CNC(C)(C)C)([H])COc1ccccc1C2CCCC2
Penciclovir	Other drugs/metabolites (non-cannabinoids)	5							0.39726	0.486111	0.445946	0.408451	0.388889	0.528571	0.438356	0.472222	0.527778	0.551932	0.479452	0.413333	0.422535	0.449275	0.259259	0.164179	0.142857	0.428571	0.455696	0.309859	O=C(N1)C2=C(N=C1N)N(CCC(CO)CO)C=N2
Penicillin V	Other drugs/metabolites (non-cannabinoids)	5							0.346667	0.452055	0.413333	0.337838	0.356164	0.432432	0.424658	0.458333	0.453333	0.484944	0.407895	0.346154	0.351351	0.356164	0.278481	0.184615	0.19697	0.472973	0.443038	0.260274	O=C(C1N2C(C(C2SC1(C)C)NC(COc3ccccc3)=O)=O)O
Pentamidine	Other drugs/metabolites (non-cannabinoids)	5							0.303571	0.344828	0.368421	0.339623	0.290909	0.392857	0.357143	0.327586	0.421053	0.44396	0.385965	0.327586	0.358491	0.365385	0.280702	0.25641	0.214286	0.285714	0.323077	0.28	NC(c1ccc(OCCCCCOc2ccc(C(N)=N)cc2)cc1)=N
Pentazocine	Other drugs/metabolites (non-cannabinoids)	5							0.535714	0.467742	0.596491	0.473684	0.5	0.491803	0.561404	0.451613	0.46875	0.494846	0.483871	0.47541	0.465517	0.448276	0.622642	0.215686	0.254902	0.492063	0.706897	0.45283	C[C@H]1[C@@H](N(CC=C(C)C)CC2)c3ccc(O)cc3C[C@@]12C
Pentobarbital	Other drugs/metabolites (non-cannabinoids)	5							0.318182	0.295775	0.333333	0.25	0.287879	0.277778	0.304348	0.28169	0.30137	0.33098	0.291667	0.263889	0.264706	0.25	0.359375	0.188679	0.226415	0.397059	0.369863	0.258065	O=C(NC1=O)C(C(C)CCC)(CC)C(N1)=O
Pentoxifylline	Other drugs/metabolites (non-cannabinoids)	5							0.546875	0.507246	0.552239	0.469697	0.515625	0.485714	0.522388	0.492754	0.573529	0.578649	0.478873	0.492754	0.484848	0.492308	0.337838	0.171875	0.222222	0.550725	0.493333	0.323529	O=C(N1CCCCC(C)=O)C(N(C)C=N2)=C2N(C)C1=O
Perindopril	Other drugs/metabolites (non-cannabinoids)	5							0.5	0.583333	0.532258	0.442623	0.466667	0.532258	0.5	0.566667	0.507692	0.517885	0.52381	0.424242	0.435484	0.442623	0.323529	0.222222	0.236364	0.53125	0.450704	0.285714	O=C([C@@](C)([H])N[C@](CCC)([H])C(OCC)=O)N([C@H](C(O)=O)C1)[C@]2([H])[C@@]1([H])CCCC2
Permethrin	Other drugs/metabolites (non-cannabinoids)	5							0.241379	0.283333	0.305085	0.25	0.25	0.262295	0.315789	0.288136	0.25	0.280133	0.258065	0.266667	0.245614	0.22807	0.411765	0.142857	0.162791	0.269841	0.287879	0.145455	CC1(C)C(C=C(Cl)Cl)C1C(OCc2cccc(Oc3ccccc3)c2)=O
Perphenazine	Other drugs/metabolites (non-cannabinoids)	5							0.4	0.476923	0.411765	0.435484	0.390625	0.548387	0.402985	0.461538	0.596774	0.596804	0.539683	0.507937	0.47541	0.435484	0.263889	0.175439	0.169492	0.375	0.444444	0.438596	Clc1ccc2c(N(CCCN(CC3)CCN3CCO)c4ccccc4S2)c1
Phenazopyridine	Other drugs/metabolites (non-cannabinoids)	5							0.22807	0.209677	0.209677	0.236364	0.236364	0.229508	0.216667	0.213115	0.278689	0.306556	0.225806	0.275862	0.254545	0.283019	0.147541	0.243243	0.2	0.181818	0.220588	0.270833	Nc1nc(N)ccc1/N=N/c2ccccc2
Phencyclidine	Other drugs/metabolites (non-cannabinoids)	5	Not cross-reactive	Not cross-reactive					0.425532	0.384615	0.431373	0.477273	0.413043	0.411765	0.372549	0.365385	0.5	0.368421	0.327869	0.44898	0.5	0.444444	0.218182	0.228571	0.216216	0.339286	0.481481	1	c1(C2(N3CCCCC3)CCCCC2)ccccc1
Phenelzine	Other drugs/metabolites (non-cannabinoids)	5							0.22449	0.25	0.203704	0.234043	0.234043	0.27451	0.211538	0.254902	0.214286	0.223872	0.245283	0.207547	0.229167	0.26087	0.111111	0.384615	0.310345	0.133333	0.177419	0.214286	NNCCc1ccccc1
Phenobarbital	Other drugs/metabolites (non-cannabinoids)	5							0.28125	0.298507	0.298507	0.25	0.290323	0.279412	0.307692	0.30303	0.304348	0.311163	0.275362	0.264706	0.265625	0.269841	0.28125	0.208333	0.2	0.343284	0.319444	0.280702	O=C(NC1=O)C(C(N1)=O)(CC)c2ccccc2
Phentermine	Other drugs/metabolites (non-cannabinoids)	5							0.244444	0.196078	0.22	0.2	0.255814	0.196078	0.229167	0.2	0.163636	0.168896	0.192308	0.176471	0.195652	0.2	0.244444	0.777778	0.7	0.163636	0.210526	0.27027	CC(C)(N)Cc1ccccc1
Phenylephrine	Other drugs/metabolites (non-cannabinoids)	5							0.264151	0.309091	0.358491	0.226415	0.27451	0.358491	0.372549	0.314815	0.315789	0.34241	0.327273	0.224138	0.245283	0.226415	0.288462	0.34375	0.363636	0.25	0.37931	0.208333	O[C@@H](CNC)c1cccc(O)c1
Phenytoin	Other drugs/metabolites (non-cannabinoids)	5							0.295082	0.3125	0.3125	0.305085	0.305085	0.3125	0.322581	0.31746	0.380952	0.41677	0.307692	0.31746	0.322034	0.327586	0.215385	0.170213	0.163265	0.318182	0.314286	0.272727	O=C(N1)C(c2ccccc2)(NC1=O)c3ccccc3
Pholcodine	Other drugs/metabolites (non-cannabinoids)	5							0.5	0.530303	0.578125	0.492063	0.492063	0.553846	0.571429	0.515152	0.650794	0.689591	0.545455	0.470588	0.484375	0.46875	0.476923	0.180328	0.213115	0.575758	0.847458	0.45	O[C@@H](C=C[C@@]1([H])[C@@]2([H])C3)[C@@]4([H])[C@]1(CCN2C)c5c3ccc(OCCN6CCOCC6)c5O4
Physostigmine	Other drugs/metabolites (non-cannabinoids)	5							0.46875	0.414286	0.523077	0.415385	0.460317	0.414286	0.515625	0.42029	0.478261	0.515634	0.428571	0.42029	0.430769	0.415385	0.342857	0.186441	0.241379	0.5	0.621212	0.370968	C[C@]1(CC2)c3cc(OC(NC)=O)ccc3N(C)[C@@]1([H])N2C
Phytonadione	Other drugs/metabolites (non-cannabinoids)	5							0.38	0.298246	0.396226	0.34	0.34	0.275862	0.358491	0.280702	0.305085	0.32636	0.293103	0.327273	0.307692	0.288462	0.604651	0.184211	0.236842	0.350877	0.344262	0.2	O=C(C(C/C=C(C)/CCC[C@H](C)CCC[C@H](C)CCCC(C)C)=C1C)c2ccccc2C1=O
Pimecrolimus	Other drugs/metabolites (non-cannabinoids)	5							0.424658	0.472973	0.472973	0.378378	0.39726	0.434211	0.445946	0.459459	0.454545	0.466185	0.466667	0.421053	0.391892	0.342105	0.424658	0.15942	0.205882	0.534247	0.519481	0.319444	Cl[C@@H]1CC[C@@H](/C=C([C@H]2OC([C@@H]3CCCCN3C(C([C@@]4(O[C@@H]([C@H](C[C@H]4C)OC)[C@@H](OC)C[C@H](C/C(C)=C/[C@H](C(C[C@@H]([C@H]2C)O)=O)CC)C)O)=O)=O)=O)\C)C[C@H]1OC
Pindolol	Other drugs/metabolites (non-cannabinoids)	5							0.396552	0.457627	0.482759	0.362069	0.410714	0.535714	0.5	0.465517	0.459016	0.47718	0.474576	0.349206	0.37931	0.385965	0.306452	0.23913	0.282609	0.348485	0.402985	0.2	OC(CNC(C)C)COc1cccc2c1C=CN2
Pioglitazone	Other drugs/metabolites (non-cannabinoids)	5							0.390625	0.46875	0.446154	0.359375	0.403226	0.46875	0.460317	0.47619	0.469697	0.471346	0.439394	0.367647	0.375	0.380952	0.289855	0.203704	0.196429	0.447761	0.378378	0.25	O=C(N1)C(SC1=O)Cc2ccc(OCCc3ncc(CC)cc3)cc2
Piperacillin	Other drugs/metabolites (non-cannabinoids)	5							0.417722	0.4625	0.4625	0.358025	0.392405	0.426829	0.4375	0.45	0.463415	0.466928	0.421687	0.364706	0.37037	0.375	0.349398	0.142857	0.168831	0.518987	0.506024	0.337662	O=C1N([C@@]2([H])C(O)=O)[C@@](SC2(C)C)([H])[C@]1([H])NC([C@H](NC(N(CCN(CC)C3=O)C3=O)=O)c4ccccc4)=O
Pirbuterol	Other drugs/metabolites (non-cannabinoids)	5							0.292308	0.369231	0.369231	0.261538	0.301587	0.412698	0.380952	0.375	0.373134	0.388507	0.363636	0.294118	0.276923	0.28125	0.377049	0.25	0.291667	0.333333	0.426471	0.271186	OC(CNC(C)(C)C)c1ccc(O)c(CO)n1
Piroxicam	Other drugs/metabolites (non-cannabinoids)	5							0.267442	0.310345	0.310345	0.27381	0.27381	0.295455	0.317647	0.313953	0.344828	0.357759	0.292135	0.284091	0.270588	0.27381	0.252874	0.118421	0.12987	0.360465	0.355556	0.219512	OC(c1ccccc1S(N2C)(=O)=O)=C2C(Nc3ncccc3)=O
Posaconazole	Other drugs/metabolites (non-cannabinoids)	5							0.426829	0.452381	0.487805	0.402439	0.419753	0.46988	0.481481	0.440476	0.5625	0.592035	0.5	0.493827	0.45	0.419753	0.344828	0.120482	0.144578	0.453488	0.494253	0.367089	O=C1N([C@H]([C@H](C)O)CC)N=CN1c2ccc(N3CCN(CC3)c4ccc(OCC5C[C@@](c6c(F)cc(F)cc6)(CN7N=CN=C7)OC5)cc4)cc2
Pramipexole	Other drugs/metabolites (non-cannabinoids)	5							0.413793	0.380952	0.380952	0.37931	0.403509	0.42623	0.370968	0.365079	0.384615	0.412994	0.419355	0.387097	0.396552	0.37931	0.242424	0.318182	0.276596	0.25	0.376812	0.351852	NC1=NC(CC2)=C(S1)C[C@@]2([H])NCCC
Pramoxime	Other drugs/metabolites (non-cannabinoids)	5							0.528302	0.482759	0.592593	0.462963	0.519231	0.508772	0.584906	0.465517	0.648148	0.672547	0.5	0.440678	0.481481	0.436364	0.396552	0.212766	0.229167	0.483333	0.59322	0.5	CCCCOc1ccc(OCCCN2CCOCC2)cc1
Pravastatin	Other drugs/metabolites (non-cannabinoids)	5							0.3	0.383333	0.360656	0.245902	0.266667	0.31746	0.327869	0.366667	0.246377	0.247709	0.333333	0.223881	0.222222	0.206349	0.529412	0.148936	0.191489	0.457627	0.338235	0.112903	C[C@@H]1[C@H](CC[C@@H](O)C[C@@H](O)CC(O)=O)[C@@](C(C=C1)=C2)([H])[C@@H](OC([C@@H](C)CC)=O)C[C@@H]2O
Prazepam	Other drugs/metabolites (non-cannabinoids)	5							0.42623	0.415385	0.415385	0.440678	0.416667	0.4375	0.40625	0.4	0.507937	0.532378	0.453125	0.542373	0.482759	0.491228	0.208333	0.166667	0.160714	0.357143	0.369863	0.392857	O=C1N(c2ccc(Cl)cc2C(c3ccccc3)=NC1)CC4CC4
Prazepam metabolite (3-hydroxy)	Other drugs/metabolites (non-cannabinoids)	5							0.384615	0.439394	0.439394	0.396825	0.375	0.461538	0.430769	0.424242	0.484848	0.511713	0.476923	0.492063	0.435484	0.442623	0.267606	0.137931	0.133333	0.380282	0.430556	0.35	O=C1N(c2ccc(Cl)cc2C(c3ccccc3)=NC1O)CC4CC4
Prazosin	Other drugs/metabolites (non-cannabinoids)	5							0.444444	0.453333	0.493151	0.457143	0.43662	0.453333	0.486111	0.44	0.6	0.602749	0.466667	0.479452	0.471429	0.457143	0.283951	0.15942	0.171429	0.473684	0.539474	0.397059	Nc1nc(N(CC2)CCN2C(C3=CC=CO3)=O)nc4cc(OC)c(OC)cc41
Pregabalin	Other drugs/metabolites (non-cannabinoids)	5							0.192308	0.288462	0.240741	0.132075	0.176471	0.288462	0.226415	0.294118	0.166667	0.171455	0.259259	0.118644	0.12963	0.132075	0.215686	0.266667	0.25	0.206897	0.190476	0.0816327	NC[C@H](CC(O)=O)CC(C)C
Probenecid	Other drugs/metabolites (non-cannabinoids)	5							0.352941	0.366197	0.385714	0.304348	0.323529	0.328767	0.357143	0.352113	0.333333	0.341411	0.342466	0.297297	0.318841	0.285714	0.277778	0.192982	0.206897	0.333333	0.346154	0.296875	O=S(c1ccc(C(O)=O)cc1)(N(CCC)CCC)=O
Procainamide	Other drugs/metabolites (non-cannabinoids)	5							0.425926	0.344262	0.389831	0.339286	0.388889	0.389831	0.355932	0.327869	0.370968	0.380567	0.360656	0.327869	0.357143	0.363636	0.241935	0.325	0.341463	0.287879	0.343284	0.36	O=C(NCCN(CC)CC)c1ccc(N)cc1
Procainamide metabolite (NAPA)	Other drugs/metabolites (non-cannabinoids)	5							0.418182	0.383333	0.40678	0.333333	0.381818	0.40678	0.372881	0.366667	0.387097	0.422046	0.377049	0.322581	0.350877	0.357143	0.258065	0.285714	0.333333	0.323077	0.358209	0.352941	O=C(c1ccc(NC(C)=O)cc1)NCCN(CC)CC
Procarbazine	Other drugs/metabolites (non-cannabinoids)	5							0.296296	0.25	0.271186	0.259259	0.307692	0.293103	0.280702	0.254237	0.258065	0.292609	0.266667	0.254237	0.277778	0.283019	0.186441	0.352941	0.454545	0.21875	0.257576	0.22	O=C(NC(C)C)c1ccc(CNNC)cc1
Prochlorperazine	Other drugs/metabolites (non-cannabinoids)	5							0.482759	0.378788	0.444444	0.448276	0.473684	0.4	0.435484	0.363636	0.516129	0.543754	0.4375	0.525424	0.491228	0.448276	0.264706	0.215686	0.254902	0.362319	0.477612	0.480769	Clc1ccc2c(N(CCCN(CC3)CCN3C)c4ccccc4S2)c1
Procyclidine	Other drugs/metabolites (non-cannabinoids)	5							0.54	0.673469	0.54717	0.595745	0.530612	0.708333	0.538462	0.653061	0.634615	0.644653	0.729167	0.557692	0.617021	0.5625	0.327586	0.204545	0.195652	0.491228	0.578947	0.581395	OC(C1CCCCC1)(CCN2CCCC2)c3ccccc3
Progesterone	Other drugs/metabolites (non-cannabinoids)	5							0.352941	0.298246	0.37037	0.313725	0.313725	0.275862	0.333333	0.280702	0.283333	0.285067	0.293103	0.280702	0.283019	0.264151	0.533333	0.125	0.175	0.375	0.344262	0.2	C[C@@](C(CC1)=CC2=O)(CC2)[C@]3([H])[C@]1([H])[C@@](CC[C@@H]4C(C)=O)([H])[C@]4(C)CC3
Promethazine	Other drugs/metabolites (non-cannabinoids)	5							0.462963	0.354839	0.423729	0.4	0.480769	0.377049	0.438596	0.360656	0.474576	0.508732	0.370968	0.40678	0.418182	0.425926	0.274194	0.25	0.325581	0.338462	0.460317	0.428571	CC(N(C)C)CN1c2ccccc2Sc3ccccc13
Propafenone	Other drugs/metabolites (non-cannabinoids)	5							0.387097	0.444444	0.467742	0.333333	0.354839	0.491803	0.435484	0.428571	0.424242	0.462427	0.460317	0.363636	0.349206	0.3125	0.387097	0.24	0.230769	0.402985	0.434783	0.262295	O=C(CCc1ccccc1)c2ccccc2OCC(O)CNCCC
Propantheline bromide	Other drugs/metabolites (non-cannabinoids)	5							0.451613	0.439394	0.484375	0.375	0.442623	0.439394	0.47619	0.446154	0.507692	0.527183	0.432836	0.402985	0.412698	0.375	0.40625	0.2	0.259259	0.462687	0.514706	0.327869	O=C(OCC[N+](C(C)C)(C)C(C)C)C1c2ccccc2Oc3ccccc13.[Br-]
Propofol	Other drugs/metabolites (non-cannabinoids)	5							0.173913	0.18	0.255319	0.155556	0.181818	0.18	0.266667	0.183673	0.148148	0.179029	0.176471	0.183673	0.152174	0.155556	0.384615	0.2	0.230769	0.215686	0.240741	0.097561	Oc1c(C(C)C)cccc1C(C)C
Propoxyphene	Other drugs/metabolites (non-cannabinoids)	5							0.470588	0.428571	0.481481	0.403846	0.46	0.428571	0.471698	0.410714	0.45614	0.470648	0.446429	0.385965	0.423077	0.377358	0.363636	0.214286	0.292683	0.431034	0.442623	0.375	C[C@@](CN(C)C)([H])[C@](Cc1ccccc1)(OC(CC)=O)c2ccccc2
Propoxyphene metabolite (norpropoxyphene)	Other drugs/metabolites (non-cannabinoids)	5							0.396226	0.385965	0.410714	0.333333	0.384615	0.410714	0.4	0.368421	0.389831	0.417352	0.403509	0.322034	0.351852	0.309091	0.37037	0.25	0.333333	0.389831	0.403226	0.3	C[C@H](CNC)[C@](OC(CC)=O)(c1ccccc1)Cc2ccccc2
Propranolol	Other drugs/metabolites (non-cannabinoids)	5							0.333333	0.396552	0.421053	0.298246	0.345455	0.472727	0.436364	0.403509	0.377049	0.407839	0.413793	0.290323	0.315789	0.298246	0.333333	0.268293	0.317073	0.3125	0.369231	0.196429	OC(CNC(C)C)COc1cccc2ccccc12
Propylthiouracil	Other drugs/metabolites (non-cannabinoids)	5							0.261538	0.242857	0.26087	0.230769	0.269841	0.26087	0.268657	0.246377	0.25	0.280603	0.257143	0.211268	0.227273	0.230769	0.223881	0.26087	0.25	0.25	0.266667	0.216667	O=C(N1)C=C(CCC)NC1=S
Protriptyline	Other drugs/metabolites (non-cannabinoids)	5							0.416667	0.327273	0.377358	0.346939	0.404255	0.377358	0.365385	0.333333	0.310345	0.348863	0.345455	0.333333	0.34	0.32	0.307692	0.375	0.4375	0.245902	0.35	0.311111	CNCCCC1c2ccccc2C=Cc3ccccc13
Pseudoephedrine	Other drugs/metabolites (non-cannabinoids)	5							0.217391	0.22	0.244898	0.2	0.227273	0.22	0.255319	0.22449	0.207547	0.238521	0.215686	0.176471	0.195652	0.2	0.217391	0.391304	0.478261	0.254902	0.254545	0.175	O[C@H]([C@H](C)NC)c1ccccc1
Pyrazinamide	Other drugs/metabolites (non-cannabinoids)	5							0.265306	0.240741	0.240741	0.276596	0.276596	0.240741	0.25	0.245283	0.346154	0.38239	0.236364	0.245283	0.270833	0.304348	0.127273	0.310345	0.25	0.22807	0.190476	0.261905	NC(c1nccnc1)=O
Pyridoxine	Other drugs/metabolites (non-cannabinoids)	5							0.321429	0.385965	0.410714	0.285714	0.285714	0.436364	0.375	0.368421	0.366667	0.379685	0.37931	0.322034	0.303571	0.285714	0.396226	0.190476	0.181818	0.389831	0.403226	0.226415	Oc1c(C)ncc(CO)c1CO
Quetiapine	Other drugs/metabolites (non-cannabinoids)	5							0.371429	0.463768	0.402778	0.402985	0.362319	0.530303	0.394366	0.449275	0.575758	0.588363	0.5	0.408451	0.41791	0.424242	0.263158	0.16129	0.15625	0.405405	0.453333	0.45	OCCOCCN1CCN(CC1)C2=Nc3ccccc3Sc4ccccc24
Quetiapine metabolite (7-hydroxy)	Other drugs/metabolites (non-cannabinoids)	5							0.364865	0.472222	0.432432	0.394366	0.356164	0.514286	0.424658	0.458333	0.557143	0.55726	0.486111	0.4	0.408451	0.414286	0.294872	0.149254	0.144928	0.434211	0.52	0.415385	OCCOCCN1CCN(C2=Nc3ccc(O)cc3Sc4ccccc24)CC1
Quetiapine metabolite (S-oxide)	Other drugs/metabolites (non-cannabinoids)	5							0.341772	0.441558	0.3875	0.368421	0.333333	0.48	0.379747	0.428571	0.52	0.527355	0.454545	0.375	0.381579	0.386667	0.247059	0.138889	0.135135	0.407407	0.433735	0.385714	OCCOCCN1CCN(C(c2ccccc23)=Nc4ccccc4S3=O)CC1
Quinapril	Other drugs/metabolites (non-cannabinoids)	5							0.460317	0.564516	0.492308	0.428571	0.428571	0.539683	0.461538	0.548387	0.538462	0.566517	0.53125	0.454545	0.444444	0.428571	0.333333	0.214286	0.22807	0.515152	0.478873	0.360656	O=C([C@H](C)N[C@H](C(OCC)=O)CCc1ccccc1)N(C2)[C@H](C(O)=O)Cc3c2cccc3
Quinidine	Other drugs/metabolites (non-cannabinoids)	5							0.464286	0.526316	0.553571	0.538462	0.454545	0.553571	0.545455	0.508772	0.607143	0.620679	0.571429	0.457627	0.5	0.481481	0.366667	0.183673	0.2	0.5	0.637931	0.46	O[C@H]([C@](C[C@]1([H])CC2)([H])N2C[C@@H]1C=C)c3ccnc4ccc(OC)cc34
Quinine	Other drugs/metabolites (non-cannabinoids)	5							0.464286	0.526316	0.553571	0.538462	0.454545	0.553571	0.545455	0.508772	0.607143	0.641274	0.571429	0.457627	0.5	0.481481	0.366667	0.183673	0.2	0.5	0.637931	0.46	O[C@@H]([C@@]1([H])N(CC2)C[C@H](C=C)[C@@H]2C1)c3ccnc4ccc(OC)cc34
Rabeprazole sodium	Other drugs/metabolites (non-cannabinoids)	5							0.407895	0.382716	0.454545	0.346154	0.4	0.4	0.447368	0.3875	0.493506	0.506448	0.378049	0.37037	0.358974	0.363636	0.320988	0.136986	0.180556	0.4375	0.428571	0.25641	[Na]N1c2ccccc2N=C1S(Cc3nccc(OCCCOC)c3C)=O
Raloxifene	Other drugs/metabolites (non-cannabinoids)	5							0.483333	0.566667	0.566667	0.526316	0.474576	0.59322	0.559322	0.55	0.672414	0.673107	0.583333	0.55	0.54386	0.5	0.328358	0.140351	0.135593	0.515625	0.59375	0.454545	O=C(c1ccc(OCCN2CCCCC2)cc1)C(c3ccc(O)cc3S4)=C4c5ccc(O)cc5
Ramipril	Other drugs/metabolites (non-cannabinoids)	5							0.491803	0.6	0.52381	0.459016	0.459016	0.548387	0.492063	0.583333	0.523077	0.546585	0.539683	0.439394	0.451613	0.459016	0.318841	0.218182	0.232143	0.546875	0.464789	0.301587	O=C([C@@](C)([H])N[C@@](C(OCC)=O)([H])CCc1ccccc1)N([C@@](C(O)=O)([H])C2)[C@]3([H])[C@@]2([H])CCC3
Ranitidine	Other drugs/metabolites (non-cannabinoids)	5							0.328947	0.358974	0.325	0.32	0.302632	0.376623	0.3	0.346154	0.397436	0.416729	0.371795	0.296296	0.315789	0.32	0.246914	0.184615	0.215385	0.329268	0.390244	0.243243	CN(C)CC1=CC=C(CSCCN/C(NC)=C/[N+]([O-])=O)O1
Ranolazine	Other drugs/metabolites (non-cannabinoids)	5							0.414286	0.507246	0.485714	0.426471	0.405797	0.529412	0.478261	0.492754	0.597015	0.597874	0.521739	0.450704	0.441176	0.426471	0.32	0.190476	0.222222	0.507042	0.555556	0.40625	O=C(CN1CCN(CC1)CC(COc2c(OC)cccc2)O)Nc3c(C)cccc3C
Rasagiline	Other drugs/metabolites (non-cannabinoids)	5							0.333333	0.38	0.301887	0.409091	0.319149	0.408163	0.288462	0.36	0.309091	0.346529	0.4	0.36	0.369565	0.347826	0.230769	0.37931	0.354839	0.241379	0.327586	0.341463	C#CCN[C@H]1c2c(CC1)cccc2
Reboxetine	Other drugs/metabolites (non-cannabinoids)	5							0.383333	0.442623	0.442623	0.372881	0.372881	0.491525	0.433333	0.42623	0.542373	0.547226	0.459016	0.403226	0.389831	0.35	0.383333	0.229167	0.22	0.421875	0.52381	0.345455	[H][C@@]([C@]1([H])OCCNC1)(Oc2c(OCC)cccc2)c3ccccc3
Repaglinide	Other drugs/metabolites (non-cannabinoids)	5							0.434783	0.507246	0.507246	0.405797	0.426471	0.485714	0.5	0.492754	0.507042	0.544535	0.478873	0.430556	0.42029	0.405797	0.375	0.209677	0.222222	0.486111	0.493333	0.40625	O=C(Cc1ccc(C(O)=O)c(OCC)c1)N[C@@H](CC(C)C)c2ccccc2N3CCCCC3
Retapamulin	Other drugs/metabolites (non-cannabinoids)	5							0.5	0.578125	0.553846	0.492063	0.46875	0.530303	0.523077	0.5625	0.485714	0.511622	0.545455	0.449275	0.461538	0.424242	0.432836	0.16129	0.213115	0.677419	0.626866	0.359375	C[C@@H]1[C@@]23[C@](C(CC2)=O)([H])[C@]([C@H](C)CC3)(C)[C@H](OC(CS[C@H]4C[C@@H]5N(C)[C@@H](CC5)C4)=O)C[C@@](C)(C=C)[C@H]1O
Ribavirin	Other drugs/metabolites (non-cannabinoids)	5							0.297297	0.402778	0.346667	0.305556	0.305556	0.442857	0.356164	0.408451	0.444444	0.463039	0.39726	0.315789	0.319444	0.323944	0.2	0.142857	0.121212	0.368421	0.3625	0.225352	O=C(N)C1=NN([C@@H]2O[C@H](CO)[C@H]([C@H]2O)O)C=N1
Rifabutin	Other drugs/metabolites (non-cannabinoids)	5							0.404762	0.464286	0.464286	0.39759	0.380952	0.430233	0.440476	0.452381	0.5	0.505384	0.44186	0.402299	0.392857	0.39759	0.404762	0.160494	0.185185	0.5	0.559524	0.313253	O=C1c2c(O[C@]1(C)O/C=C/[C@H](OC)[C@@H](C)[C@@H](OC(C)=O)[C@H](C)[C@@H]3O)c(C)c(O)c(C4=O)c2C(C(N5)=C4NC(/C(C)=C\C=C\[C@H](C)[C@H](O)[C@H]3C)=O)=NC5(CC6)CCN6CC(C)C
Rifampin	Other drugs/metabolites (non-cannabinoids)	5							0.407407	0.433735	0.469136	0.4	0.4	0.4	0.4625	0.421687	0.506173	0.527147	0.411765	0.404762	0.395062	0.4	0.373494	0.139241	0.179487	0.487805	0.5875	0.346154	Oc1c(/C=N/N(CC2)CCN2C)c(NC(/C(C)=C\C=C\[C@H](C)[C@@H]3O)=O)c(O)c4c(O)c(C)c(O[C@]5(C)O/C=C/[C@H](OC)[C@@H](C)[C@@H](OC(C)=O)[C@H](C)[C@H](O)[C@@H]3C)c(C5=O)c41
Rifapentine	Other drugs/metabolites (non-cannabinoids)	5							0.378049	0.439024	0.439024	0.405063	0.37037	0.404762	0.432099	0.426829	0.5125	0.53761	0.416667	0.409639	0.4	0.405063	0.345238	0.126582	0.151899	0.47561	0.555556	0.368421	Oc1c(/C=N/N(CC2)CCN2C3CCCC3)c(NC(/C(C)=C\C=C\[C@H](C)[C@@H]4O)=O)c(O)c5c(O)c(C)c(O[C@]6(C)O/C=C/[C@H](OC)[C@@H](C)[C@@H](OC(C)=O)[C@H](C)[C@H](O)[C@@H]4C)c(C6=O)c51
Rifaximin	Other drugs/metabolites (non-cannabinoids)	5							0.342105	0.407895	0.407895	0.351351	0.351351	0.371795	0.418919	0.413333	0.447368	0.478489	0.367089	0.358974	0.346667	0.351351	0.36	0.130435	0.15942	0.466667	0.493506	0.223684	CC(O[C@H]1[C@@H]([C@@H]([C@@H]([C@H]([C@H](/C=C/C=C(C(Nc(c2c3N=C4C=C(C=CN42)C)c(O)c5c3c(C([C@@](O/C=C/[C@@H]([C@H]1C)OC)(O6)C)=O)c6c(C)c5O)=O)/C)C)O)C)O)C)=O
Rimantadine	Other drugs/metabolites (non-cannabinoids)	5							0.244444	0.196078	0.22	0.227273	0.255814	0.196078	0.229167	0.2	0.185185	0.20147	0.215686	0.2	0.222222	0.2	0.217391	0.333333	0.307692	0.207547	0.277778	0.236842	C[C@H](N)C1(C[C@@]2([H])C3)C[C@@]3([H])C[C@@](C2)([H])C1
Rimexolone	Other drugs/metabolites (non-cannabinoids)	5							0.339286	0.37931	0.403509	0.280702	0.303571	0.333333	0.368421	0.362069	0.276923	0.279944	0.35	0.253968	0.254237	0.237288	0.595745	0.159091	0.204545	0.431034	0.396825	0.157895	C[C@]([C@](C)1C(CC)=O)(C[C@@H]2O)[C@](C[C@H]1C)([H])[C@@](CC3)([H])[C@@]2([H])[C@](C=C4)(C)C3=CC4=O
Risedronate	Other drugs/metabolites (non-cannabinoids)	5							0.213115	0.362069	0.253968	0.220339	0.220339	0.316667	0.262295	0.368421	0.261538	0.298245	0.311475	0.2	0.216667	0.220339	0.254237	0.162791	0.155556	0.322581	0.279412	0.181818	O=P(O)(C(P(O)(O)=O)(Cc1cnccc1)O)O
Risperidone	Other drugs/metabolites (non-cannabinoids)	5							0.5	0.428571	0.506849	0.492754	0.471429	0.447368	0.479452	0.415584	0.547945	0.584075	0.5	0.557143	0.529412	0.492754	0.3125	0.140845	0.152778	0.43038	0.45679	0.371429	Fc1ccc(C(C(CC2)CCN2CCC3=C(C)N=C4N(CCCC4)C3=O)=NO5)c5c1
Ritonavir	Other drugs/metabolites (non-cannabinoids)	5							0.4	0.527778	0.428571	0.373333	0.391892	0.506849	0.421053	0.513889	0.506667	0.541414	0.48	0.3625	0.386667	0.391892	0.235294	0.191176	0.220588	0.43038	0.421687	0.263158	O[C@H]([C@@H](NC(OCC1=CN=CS1)=O)Cc2ccccc2)C[C@@H](NC([C@H](C(C)C)NC(N(C)CC3=CSC(C(C)C)=N3)=O)=O)Cc4ccccc4
Rivastigmine	Other drugs/metabolites (non-cannabinoids)	5							0.363636	0.333333	0.428571	0.303571	0.377358	0.333333	0.444444	0.338983	0.360656	0.389357	0.327869	0.295082	0.321429	0.327273	0.293103	0.243902	0.292683	0.33871	0.375	0.269231	O=C(N(C)CC)Oc1cccc([C@H](C)N(C)C)c1
Rizatriptan	Other drugs/metabolites (non-cannabinoids)	5							0.490909	0.42623	0.45	0.428571	0.509434	0.45	0.465517	0.433333	0.47541	0.510039	0.442623	0.409836	0.446429	0.454545	0.223881	0.26087	0.333333	0.343284	0.439394	0.377358	CN(C)CCC1=CNc2ccc(CN3C=NC=N3)cc21
Rocuronium	Other drugs/metabolites (non-cannabinoids)	5							0.478261	0.550725	0.528571	0.470588	0.449275	0.550725	0.5	0.536232	0.594203	0.63187	0.542857	0.432432	0.442857	0.428571	0.416667	0.164179	0.19403	0.571429	0.619718	0.430769	C[C@@]12C(C[C@H]([N+]3(CC=C)CCCC3)[C@@H]2OC(C)=O)C4CCC5C[C@H](O)[C@@H](N6CCOCC6)C[C@]5(C)C4CC1
Ropinirole	Other drugs/metabolites (non-cannabinoids)	5							0.537037	0.491525	0.517241	0.472727	0.5	0.517241	0.482759	0.474576	0.491803	0.526088	0.534483	0.474576	0.490909	0.472727	0.31746	0.282609	0.297872	0.4	0.454545	0.396226	O=C1Nc2c(C1)c(CCN(CCC)CCC)ccc2
Rosiglitazone	Other drugs/metabolites (non-cannabinoids)	5							0.408451	0.458333	0.458333	0.361111	0.42029	0.458333	0.471429	0.464789	0.5	0.512069	0.432432	0.368421	0.375	0.380282	0.265823	0.1875	0.21875	0.459459	0.467532	0.318841	O=C(N1)C(SC1=O)Cc2ccc(OCCN(C)c3ncccc3)cc2
Rosuvastatin	Other drugs/metabolites (non-cannabinoids)	5							0.280899	0.383721	0.307692	0.272727	0.258427	0.352273	0.285714	0.372093	0.340659	0.359842	0.395349	0.356322	0.313953	0.272727	0.280899	0.125	0.15	0.402299	0.336842	0.25	O=S(N(C)c1nc(C(C)C)c(CC[C@H](C[C@H](CC(O)=O)O)O)c(c2ccc(F)cc2)n1)(C)=O
Salmeterol	Other drugs/metabolites (non-cannabinoids)	5							0.301587	0.45	0.380952	0.333333	0.290323	0.5	0.370968	0.433333	0.451613	0.478642	0.466667	0.365079	0.35	0.311475	0.344262	0.208333	0.2	0.363636	0.439394	0.303571	OC(CNCCCCCCOCCCCc1ccccc1)c2ccc(O)c(CO)c2
Saquinavir	Other drugs/metabolites (non-cannabinoids)	5							0.449275	0.590909	0.478873	0.462687	0.441176	0.567164	0.471429	0.575758	0.61194	0.632682	0.58209	0.464789	0.477612	0.462687	0.333333	0.206349	0.2	0.459459	0.506667	0.421875	O=C(NC(C)(C)C)[C@@]1([H])N(C[C@@H](O)[C@@H](NC([C@@](CC(N)=O)([H])NC(c2ccc3ccccc3n2)=O)=O)Cc4ccccc4)C[C@@]5([H])CCCC[C@@]5([H])C1
Scopolamine	Other drugs/metabolites (non-cannabinoids)	5							0.483333	0.540984	0.540984	0.474576	0.5	0.566667	0.559322	0.55	0.616667	0.653443	0.532258	0.453125	0.491525	0.45	0.328358	0.181818	0.218182	0.672414	0.59375	0.333333	CN1[C@@]2([H])[C@](O3)([H])[C@]3([H])[C@]1([H])C[C@H](OC([C@H](CO)c4ccccc4)=O)C2
Secobarbital	Other drugs/metabolites (non-cannabinoids)	5							0.294118	0.291667	0.309859	0.283582	0.283582	0.273973	0.3	0.277778	0.297297	0.327527	0.287671	0.260274	0.26087	0.246377	0.353846	0.185185	0.222222	0.371429	0.383562	0.253968	O=C(NC1=O)C(C(C)CCC)(CC=C)C(N1)=O
Selegiline	Other drugs/metabolites (non-cannabinoids)	5							0.409091	0.288462	0.367347	0.363636	0.395349	0.313725	0.354167	0.269231	0.320755	0.346928	0.307692	0.32	0.355556	0.333333	0.215686	0.407407	0.538462	0.272727	0.388889	0.432432	C[C@@H](N(C)CC#C)Cc1ccccc1
Sertaconazole	Other drugs/metabolites (non-cannabinoids)	5							0.473684	0.483333	0.459016	0.490909	0.464286	0.534483	0.45	0.466667	0.614035	0.631214	0.525424	0.6	0.537037	0.518519	0.235294	0.132075	0.127273	0.373134	0.405797	0.315789	Clc1cc(Cl)c(C(CN2C=CN=C2)OCC3=CSc4c3cccc4Cl)cc1
Sertindole	Other drugs/metabolites (non-cannabinoids)	5							0.469697	0.5	0.457143	0.507937	0.461538	0.545455	0.449275	0.485294	0.567164	0.577978	0.584615	0.603175	0.57377	0.507937	0.227848	0.177419	0.171875	0.4	0.428571	0.442623	Clc1ccc2c(C(C3CCN(CCN(CCN4)C4=O)CC3)=CN2c5ccc(F)cc5)c1
Sertraline	Other drugs/metabolites (non-cannabinoids)	5							0.34	0.285714	0.309091	0.27451	0.326531	0.285714	0.296296	0.290909	0.229508	0.23082	0.303571	0.365385	0.294118	0.27451	0.240741	0.34375	0.40625	0.293103	0.269841	0.26087	CN[C@]1([H])c2ccccc2[C@](CC1)([H])c3ccc(Cl)c(Cl)c3
Sibutramine	Other drugs/metabolites (non-cannabinoids)	5							0.384615	0.262295	0.350877	0.320755	0.346154	0.283333	0.315789	0.245902	0.311475	0.321009	0.322034	0.381818	0.365385	0.296296	0.309091	0.297297	0.388889	0.311475	0.393443	0.431818	CN(C)C(CC(C)C)C1(CCC1)c2ccc(Cl)cc2
Sildenafil	Other drugs/metabolites (non-cannabinoids)	5							0.406593	0.4	0.445652	0.354839	0.384615	0.4	0.423913	0.389474	0.462366	0.47609	0.395833	0.375	0.365591	0.369565	0.292929	0.130435	0.164835	0.416667	0.438776	0.293478	O=C1N=C(NC(C(CCC)=N2)=C1N2C)c3cc(S(N(CC4)CCN4C)(=O)=O)ccc3OCC
Simvastatin	Other drugs/metabolites (non-cannabinoids)	5							0.306452	0.365079	0.365079	0.253968	0.274194	0.30303	0.333333	0.349206	0.289855	0.319095	0.318182	0.231884	0.230769	0.215385	0.6875	0.14	0.18	0.483333	0.402985	0.180328	C[C@@H]1[C@H](CC[C@@H](O2)C[C@@H](O)CC2=O)[C@@](C(C=C1)=C[C@H](C)C3)([H])[C@@]3([H])OC(C(C)(C)CC)=O
Sirolimus	Other drugs/metabolites (non-cannabinoids)	5							0.428571	0.521739	0.478873	0.4	0.4	0.478873	0.450704	0.507246	0.479452	0.491417	0.492958	0.386667	0.394366	0.361111	0.449275	0.169231	0.21875	0.588235	0.569444	0.338235	O=C(C([C@]([C@H](C)CC1)(O)O[C@]1([H])C[C@H](OC)/C(C)=C/C=C/C=C/[C@H]2C)=O)N(CCCC3)[C@]3([H])C(O[C@](CC([C@H](C)/C=C(C)/[C@@H](O)[C@@H](OC)C([C@H](C)C2)=O)=O)([H])[C@H](C)C[C@@](CC4)([H])C[C@@H](OC)[C@@H]4O)=O
Sitagliptin	Other drugs/metabolites (non-cannabinoids)	5							0.462687	0.471429	0.430556	0.5	0.454545	0.492754	0.422535	0.457143	0.58209	0.582426	0.552239	0.619048	0.564516	0.5	0.209877	0.193548	0.169231	0.394737	0.423077	0.390625	Fc1c(F)cc(F)c(C[C@H](CC(N2CC3=NN=C(C(F)(F)F)N3CC2)=O)N)c1
Solifenacin	Other drugs/metabolites (non-cannabinoids)	5							0.457627	0.516667	0.491803	0.5	0.448276	0.516667	0.483333	0.5	0.649123	0.686078	0.533333	0.525424	0.517857	0.5	0.283582	0.148148	0.142857	0.516129	0.5	0.509804	O=C(N1[C@H](c2c(CC1)cccc2)c3ccccc3)O[C@@H]4C5CCN(C4)CC5
Sorafenib	Other drugs/metabolites (non-cannabinoids)	5							0.267606	0.30137	0.319444	0.257143	0.275362	0.283784	0.328571	0.305556	0.342466	0.349561	0.315068	0.362319	0.308824	0.275362	0.25	0.157895	0.172414	0.361111	0.337662	0.208955	O=C(NC)c1cc(Oc2ccc(NC(Nc3ccc(Cl)c(C(F)(F)F)c3)=O)cc2)ccn1
Sotalol	Other drugs/metabolites (non-cannabinoids)	5							0.213333	0.28	0.246753	0.186667	0.219178	0.28	0.253333	0.283784	0.253165	0.281241	0.25974	0.1875	0.2	0.202703	0.213333	0.196429	0.254545	0.253165	0.283951	0.188406	OC(CNC(C)C)c1ccc(NS(C)(=O)=O)cc1
Spironolactone	Other drugs/metabolites (non-cannabinoids)	5							0.350877	0.366667	0.389831	0.315789	0.315789	0.301587	0.355932	0.35	0.328125	0.346925	0.31746	0.265625	0.288136	0.271186	0.54	0.104167	0.145833	0.416667	0.40625	0.192982	C[C@@]1(CC2)[C@](OC3=O)(CC3)CC[C@@]1([H])[C@@]([C@H](SC(C)=O)C4)([H])[C@@]2([H])[C@](CC5)(C)C4=CC5=O
Stavudine	Other drugs/metabolites (non-cannabinoids)	5							0.323944	0.394366	0.375	0.333333	0.333333	0.414286	0.385714	0.4	0.43662	0.457881	0.369863	0.324324	0.328571	0.333333	0.27027	0.147541	0.142857	0.43662	0.426667	0.268657	O=C(NC1=O)N(C=C1C)[C@@H](C=C2)O[C@@H]2CO
Streptomycin	Other drugs/metabolites (non-cannabinoids)	5							0.246753	0.346667	0.294872	0.236842	0.253333	0.364865	0.302632	0.351351	0.368421	0.396666	0.324675	0.25	0.25	0.27027	0.297297	0.16129	0.174603	0.405405	0.397436	0.208333	O[C@@]1(C=O)[C@@H](O[C@H](O[C@H]2CO)[C@@H](NC)[C@H](O)[C@H]2O)[C@@H](O[C@H]1C)O[C@@H]([C@H](O)[C@H]3O)[C@@H](NC(N)=N)[C@H](O)[C@H]3NC(N)=N
Streptozocin	Other drugs/metabolites (non-cannabinoids)	5							0.189189	0.309859	0.223684	0.178082	0.194444	0.328571	0.22973	0.314286	0.28	0.316211	0.287671	0.179487	0.191781	0.211268	0.142857	0.142857	0.157895	0.297297	0.246914	0.112676	O[C@@H]([C@H](O)[C@H](O)CO)[C@H](C=O)NC(N(C)N=O)=O
Succinylcholine chloride	Other drugs/metabolites (non-cannabinoids)	5							0.311475	0.349206	0.328125	0.278689	0.3	0.328125	0.31746	0.333333	0.396825	0.412874	0.34375	0.292308	0.316667	0.278689	0.230769	0.142857	0.208333	0.375	0.347826	0.290909	C[N+](C)(C)CCOC(CCC(OCC[N+](C)(C)C)=O)=O.[Cl-].[Cl-]
Sucralfate	Other drugs/metabolites (non-cannabinoids)	5							0.181818	0.28	0.230769	0.186667	0.186667	0.263158	0.236842	0.283784	0.285714	0.318816	0.24359	0.202532	0.2	0.186667	0.246575	0.0634921	0.0615385	0.32	0.316456	0.138889	O=S(O[C@@H]1[C@](O[C@H](OS(=O)([O-])=O)[C@H]1OS(=O)([O-])=O)(COS(=O)([O-])=O)O[C@H]2[C@H](OS(=O)([O-])=O)[C@@H](OS(=O)([O-])=O)[C@H](OS(=O)([O-])=O)[C@@H](COS(=O)([O-])=O)O2)([O-])=O.O[Al](O)O.O[Al](O)O.O[Al](O)O.O[Al](O)O.O[Al](O)O.O[Al](O)O.O[Al](O)O.O[Al](O)O.O[AlH2-]O.O[AlH2-]O.O[AlH2-]O.O[AlH2-]O.O[AlH2-]O.O[AlH2-]O.O[AlH2-]O.O[AlH2-]O
Sulfacetamide	Other drugs/metabolites (non-cannabinoids)	5							0.166667	0.186667	0.171053	0.15493	0.171429	0.171053	0.175676	0.189189	0.179487	0.219261	0.168831	0.157895	0.169014	0.171429	0.135135	0.2	0.169811	0.210526	0.197531	0.171875	O=S(c1ccc(N)cc1)(NC(C)=O)=O
Sulfamethoxazole	Other drugs/metabolites (non-cannabinoids)	5							0.266667	0.282051	0.265823	0.256757	0.273973	0.265823	0.272727	0.285714	0.320513	0.331848	0.2625	0.253165	0.27027	0.273973	0.158537	0.163934	0.140625	0.256098	0.285714	0.194444	O=S(NC1=NOC(C)=C1)(c2ccc(N)cc2)=O
Sulfasalazine	Other drugs/metabolites (non-cannabinoids)	5							0.231707	0.308642	0.292683	0.2375	0.2375	0.277108	0.3	0.3125	0.282353	0.299384	0.27381	0.26506	0.25	0.269231	0.231707	0.115942	0.112676	0.329268	0.295455	0.194805	O=S(c1ccc(/N=N/c2ccc(O)c(C(O)=O)c2)cc1)(Nc3ncccc3)=O
Sulfinpyrazone	Other drugs/metabolites (non-cannabinoids)	5							0.342857	0.394366	0.356164	0.352941	0.352941	0.375	0.366197	0.4	0.416667	0.453108	0.369863	0.361111	0.367647	0.373134	0.175	0.129032	0.125	0.378378	0.304878	0.287879	O=C(C1CCS(c2ccccc2)=O)N(c3ccccc3)N(C1=O)c4ccccc4
Sulindac	Other drugs/metabolites (non-cannabinoids)	5							0.235294	0.328358	0.271429	0.223881	0.242424	0.271429	0.279412	0.333333	0.226667	0.25342	0.304348	0.294118	0.238806	0.205882	0.3125	0.132075	0.192308	0.314286	0.25974	0.0869565	CC1=C(CC(O)=O)c2cc(F)ccc2/C1=C\c3ccc(S(C)=O)cc3
Sumatriptan	Other drugs/metabolites (non-cannabinoids)	5							0.4	0.430556	0.391892	0.352113	0.411765	0.430556	0.402778	0.43662	0.394737	0.42529	0.424658	0.342105	0.366197	0.371429	0.240506	0.213115	0.266667	0.341772	0.405063	0.271429	CN(C)CCC1=CNc2ccc(CS(NC)(=O)=O)cc21
Sunitinib	Other drugs/metabolites (non-cannabinoids)	5							0.477612	0.444444	0.485714	0.426471	0.447761	0.464789	0.457143	0.430556	0.465753	0.47353	0.478873	0.514706	0.462687	0.426471	0.32	0.190476	0.222222	0.38961	0.435897	0.285714	O=C(C1=C(C)NC(/C=C2c3c(NC/2=O)ccc(F)c3)=C1C)NCCN(CC)CC
Tacrine	Other drugs/metabolites (non-cannabinoids)	5							0.387755	0.403846	0.351852	0.434783	0.375	0.403846	0.339623	0.384615	0.407407	0.442404	0.423077	0.411765	0.425532	0.434783	0.283019	0.294118	0.243243	0.310345	0.327869	0.404762	Nc1c2c(CCCC2)nc3ccccc31
Tacrolimus	Other drugs/metabolites (non-cannabinoids)	5							0.428571	0.5	0.478873	0.42029	0.4	0.458333	0.450704	0.485714	0.479452	0.484648	0.472222	0.386667	0.394366	0.361111	0.428571	0.169231	0.21875	0.565217	0.547945	0.338235	CO[C@@H](C[C@H]1C)[C@]([C@@H](OC)C[C@@H](C)C/C(C)=C/[C@@H](CC=C)C(C[C@@H]2O)=O)([H])O[C@@]1(O)C(C(N(CCCC3)[C@]3([H])C(O[C@]([C@@H]2C)([H])/C(C)=C/[C@H](CC4)C[C@@H](OC)[C@@H]4O)=O)=O)=O
Tadalafil	Other drugs/metabolites (non-cannabinoids)	5							0.434783	0.507246	0.485714	0.405797	0.426471	0.485714	0.478261	0.514706	0.597015	0.609735	0.478873	0.430556	0.42029	0.405797	0.285714	0.171875	0.184615	0.528571	0.577465	0.343284	O=C1N(CC(N2[C@@H]1CC3=C([C@H]2c4cc5c(OCO5)cc4)Nc6c3cccc6)=O)C
Talbutal	Other drugs/metabolites (non-cannabinoids)	5							0.298507	0.277778	0.314286	0.25	0.268657	0.260274	0.285714	0.263889	0.266667	0.268049	0.256757	0.22973	0.228571	0.231884	0.359375	0.188679	0.226415	0.357143	0.351351	0.21875	C[C@H](C(C(NC1=O)=O)(C(N1)=O)CC=C)CC
Tamoxifen	Other drugs/metabolites (non-cannabinoids)	5							0.45283	0.366667	0.490909	0.388889	0.470588	0.413793	0.509434	0.372881	0.440678	0.468803	0.383333	0.35	0.381818	0.363636	0.425926	0.232558	0.309524	0.349206	0.451613	0.307692	CC/C(c1ccccc1)=C(c2ccccc2)/c3ccc(OCCN(C)C)cc3
Tamsulosin	Other drugs/metabolites (non-cannabinoids)	5							0.313253	0.310345	0.357143	0.258824	0.289157	0.325581	0.333333	0.298851	0.329545	0.350898	0.306818	0.284091	0.270588	0.258824	0.297619	0.197183	0.225352	0.360465	0.370787	0.204819	NS(c1cc(C[C@@H](C)NCCOc2ccccc2OCC)ccc1OC)(=O)=O
Tazarotene	Other drugs/metabolites (non-cannabinoids)	5							0.421053	0.365079	0.433333	0.362069	0.436364	0.387097	0.448276	0.370968	0.412698	0.418187	0.359375	0.349206	0.355932	0.338983	0.446429	0.1875	0.229167	0.328358	0.402985	0.285714	CC1(C)c2cc(C#Cc3ncc(C(OCC)=O)cc3)ccc2SCC1
Tegaserod	Other drugs/metabolites (non-cannabinoids)	5							0.446154	0.394366	0.477612	0.352941	0.415385	0.434783	0.447761	0.380282	0.378378	0.382806	0.408451	0.342466	0.367647	0.393939	0.323944	0.22807	0.285714	0.342105	0.38961	0.231884	N=C(NCCCCC)N/N=C/C1=CNc2ccc(OC)cc12
Telbivudine	Other drugs/metabolites (non-cannabinoids)	5							0.328947	0.452055	0.376623	0.356164	0.32	0.472222	0.368421	0.438356	0.453333	0.454603	0.445946	0.346154	0.351351	0.337838	0.278481	0.166667	0.161765	0.472973	0.461538	0.295775	O=C1NC(N([C@H]2O[C@@H](CO)[C@@H](C2)O)C=C1C)=O
Telithromycin	Other drugs/metabolites (non-cannabinoids)	5							0.520548	0.546667	0.567568	0.434211	0.493151	0.506494	0.540541	0.533333	0.586667	0.61454	0.5	0.4375	0.447368	0.453333	0.405063	0.144737	0.186667	0.565789	0.55	0.378378	O=C1[C@H](C)[C@H]([C@@](C)(C[C@@H](C)C([C@@H]([C@H]2N(CCCCN3C=C(c4cnccc4)N=C3)C(O[C@@]2([C@@H](CC)OC([C@@H]1C)=O)C)=O)C)=O)OC)O[C@@H]5O[C@H](C)C[C@@H]([C@H]5O)N(C)C
Telmisartan	Other drugs/metabolites (non-cannabinoids)	5							0.611111	0.586207	0.642857	0.574074	0.603774	0.586207	0.636364	0.568966	0.637931	0.643827	0.603448	0.596491	0.592593	0.574074	0.338462	0.211538	0.25	0.507937	0.5625	0.418182	Cc1cc(C(N2C)=Nc3c2cccc3)cc4c1N=C(CCC)N4Cc5ccc(c6ccccc6C(O)=O)cc5
Temazepam	Other drugs/metabolites (non-cannabinoids)	5							0.328125	0.343284	0.384615	0.31746	0.33871	0.363636	0.396825	0.348485	0.409091	0.447799	0.378788	0.412698	0.354839	0.360656	0.231884	0.150943	0.166667	0.38806	0.4	0.288136	CN(C1=O)c2ccc(Cl)cc2C(c3ccccc3)=NC1O
Temsirolimus	Other drugs/metabolites (non-cannabinoids)	5							0.410959	0.479452	0.459459	0.383562	0.383562	0.479452	0.432432	0.465753	0.48	0.515364	0.453333	0.371795	0.378378	0.346667	0.471429	0.144928	0.191176	0.56338	0.567568	0.342857	O=C(C(CO)(C)C)O[C@@H]1CC[C@@H](C[C@H]([C@H]2OC([C@H]3N(CCCC3)C(C([C@@]4(O[C@@H](CC[C@H]4C)C[C@@H](/C(C)=C/C=C\C=C\[C@H](C[C@@H](C)C([C@@H]([C@@H](/C(C)=C\[C@@H](C)C(C2)=O)O)OC)=O)C)OC)O)=O)=O)=O)C)C[C@H]1OC
Tenofovir	Other drugs/metabolites (non-cannabinoids)	5							0.422535	0.452055	0.452055	0.375	0.414286	0.472222	0.444444	0.438356	0.513889	0.548556	0.445946	0.363636	0.388889	0.394366	0.2625	0.203125	0.19697	0.397436	0.480519	0.295775	O=P(O)(CO[C@@H](CN1c2c(N=C1)c(N)ncn2)C)O
Terazosin	Other drugs/metabolites (non-cannabinoids)	5							0.432432	0.460526	0.48	0.444444	0.424658	0.48	0.472973	0.447368	0.628571	0.667309	0.473684	0.466667	0.458333	0.444444	0.277108	0.15493	0.166667	0.480519	0.525641	0.385714	Nc1nc(N(CC2)CCN2C(C3CCCO3)=O)nc4cc(OC)c(OC)cc41
Terbinafine	Other drugs/metabolites (non-cannabinoids)	5							0.404255	0.314815	0.365385	0.391304	0.422222	0.339623	0.38	0.320755	0.345455	0.359432	0.333333	0.346154	0.382979	0.361702	0.32	0.272727	0.333333	0.233333	0.410714	0.390244	CN(C/C=C/C#CC(C)(C)C)Cc1cccc2ccccc12
Terconazole	Other drugs/metabolites (non-cannabinoids)	5							0.434211	0.443038	0.480519	0.407895	0.407895	0.443038	0.454545	0.43038	0.581081	0.592827	0.455696	0.486842	0.44	0.407895	0.345679	0.133333	0.16	0.481013	0.506173	0.388889	Clc1cc(Cl)ccc1[C@@](CN2C=NC=N2)(OC3)OC3COc4ccc(N(CC5)CCN5C(C)C)cc4
Tetracycline	Other drugs/metabolites (non-cannabinoids)	5							0.283784	0.333333	0.351351	0.256757	0.273973	0.315789	0.342466	0.337838	0.303797	0.330208	0.311688	0.269231	0.253333	0.256757	0.41791	0.163934	0.196721	0.430556	0.459459	0.228571	O[C@]1(C(O)=C2C3=O)[C@@]([C@H](N(C)C)C(O)=C(C(N)=O)C1=O)([H])C[C@]2([H])[C@](C)(O)c4c3c(O)ccc4
Thalidomide	Other drugs/metabolites (non-cannabinoids)	5							0.393443	0.525424	0.40625	0.40678	0.40678	0.5	0.419355	0.534483	0.52459	0.538143	0.491803	0.435484	0.423729	0.431034	0.268657	0.196078	0.188679	0.52459	0.462687	0.381818	O=C1NC(CCC1N2C(c3c(C2=O)cccc3)=O)=O
Thebaine	Other drugs/metabolites (non-cannabinoids)	5							0.491803	0.454545	0.548387	0.483333	0.483333	0.454545	0.540984	0.439394	0.546875	0.561927	0.469697	0.461538	0.47541	0.435484	0.491803	0.175439	0.232143	0.523077	0.857143	0.464286	COC1=CC=C2[C@]3(CCN(C)[C@]2([H])C4)[C@@]1([H])Oc5c(OC)ccc4c35
Theophylline	Other drugs/metabolites (non-cannabinoids)	5							0.365079	0.358209	0.378788	0.354839	0.377049	0.358209	0.390625	0.363636	0.446154	0.455172	0.352941	0.384615	0.370968	0.377049	0.228571	0.169811	0.207547	0.446154	0.375	0.262295	O=C(N1C)C(NC=N2)=C2N(C)C1=O
Thiamine	Other drugs/metabolites (non-cannabinoids)	5							0.385714	0.39726	0.39726	0.357143	0.376812	0.457143	0.388889	0.402778	0.438356	0.455938	0.450704	0.402778	0.391304	0.357143	0.227848	0.196721	0.209677	0.363636	0.392405	0.313433	CC([N+](Cc1cnc(C)nc1N)=CS2)=C2CCO.[Cl-]
Thiamylal	Other drugs/metabolites (non-cannabinoids)	5							0.28169	0.263158	0.297297	0.271429	0.271429	0.263158	0.287671	0.25	0.285714	0.315772	0.276316	0.25	0.25	0.236111	0.338235	0.175439	0.210526	0.337838	0.350649	0.242424	C[C@H](C(C(NC1=S)=O)(C(N1)=O)CC=C)CCC
Thiethylperazine	Other drugs/metabolites (non-cannabinoids)	5							0.517857	0.384615	0.47541	0.45614	0.509091	0.40625	0.466667	0.369231	0.52459	0.558677	0.421875	0.459016	0.473684	0.45614	0.307692	0.22	0.285714	0.367647	0.484848	0.490196	CCSc1ccc2c(N(CCCN(CC3)CCN3C)c4ccccc4S2)c1
Thioguanine	Other drugs/metabolites (non-cannabinoids)	5							0.21875	0.202899	0.202899	0.225806	0.225806	0.220588	0.208955	0.205882	0.283582	0.318722	0.217391	0.242424	0.241935	0.266667	0.130435	0.2	0.166667	0.194444	0.246575	0.232143	S=C(N1)C2=C(NC=N2)N=C1N
Thiopental	Other drugs/metabolites (non-cannabinoids)	5							0.304348	0.266667	0.319444	0.239437	0.275362	0.266667	0.291667	0.253333	0.289474	0.303891	0.28	0.253333	0.253521	0.239437	0.343284	0.178571	0.214286	0.361111	0.337662	0.246154	C[C@H](C(C(NC1=S)=O)(C(N1)=O)CC)CCC
Thioridazine	Other drugs/metabolites (non-cannabinoids)	5							0.517857	0.384615	0.47541	0.45614	0.482143	0.40625	0.442623	0.369231	0.5	0.537488	0.421875	0.483333	0.473684	0.45614	0.307692	0.22	0.285714	0.409091	0.484848	0.490196	CSc1ccc2c(N(CCC3N(C)CCCC3)c4ccccc4S2)c1
Thiothixene	Other drugs/metabolites (non-cannabinoids)	5							0.386667	0.345679	0.379747	0.378378	0.378378	0.345679	0.371795	0.333333	0.435897	0.450179	0.358025	0.367089	0.373333	0.36	0.333333	0.15942	0.205882	0.333333	0.444444	0.376812	O=S(c1ccc2c(/C(c3ccccc3S2)=C\CCN(CC4)CCN4C)c1)(N(C)C)=O
Tiagabine	Other drugs/metabolites (non-cannabinoids)	5							0.482759	0.568966	0.516667	0.527273	0.473684	0.568966	0.508475	0.551724	0.566667	0.596179	0.586207	0.525424	0.517857	0.473684	0.365079	0.169811	0.185185	0.46875	0.523077	0.425926	CC1=C(SC=C1)C(C2=C(C)C=CS2)=CCCN3C[C@@](C(O)=O)([H])CCC3
Ticarcillin	Other drugs/metabolites (non-cannabinoids)	5							0.295775	0.366197	0.347222	0.285714	0.304348	0.328767	0.357143	0.371429	0.369863	0.405001	0.324324	0.297297	0.3	0.304348	0.260274	0.133333	0.147541	0.449275	0.381579	0.238806	O=C1N([C@H]2C(O)=O)[C@@](SC2(C)C)([H])[C@]1([H])NC([C@H](C(O)=O)C3=CSC=C3)=O
Ticlopidine	Other drugs/metabolites (non-cannabinoids)	5							0.461538	0.421053	0.421053	0.510204	0.45098	0.446429	0.410714	0.403509	0.527273	0.561792	0.490909	0.632653	0.5625	0.48	0.206349	0.181818	0.173913	0.354839	0.459016	0.522727	Clc1ccccc1CN2CC(C=CS3)=C3CC2
Tigecycline	Other drugs/metabolites (non-cannabinoids)	5							0.301205	0.378049	0.361446	0.277108	0.292683	0.378049	0.353659	0.382716	0.348837	0.380485	0.357143	0.287356	0.27381	0.277108	0.367089	0.183099	0.211268	0.39759	0.440476	0.2375	O=C1/C(C([C@]2(C(C3=C(c4c(C[C@H]3C[C@H]2[C@@H]1N(C)C)c(N(C)C)cc(NC(CNC(C)(C)C)=O)c4O)O)=O)O)=O)=C(N)/O
Timolol	Other drugs/metabolites (non-cannabinoids)	5							0.348837	0.406977	0.406977	0.341176	0.341176	0.440476	0.4	0.395349	0.493976	0.525461	0.418605	0.363636	0.352941	0.341176	0.303371	0.15	0.175	0.393258	0.5	0.35443	O[C@](CNC(C)(C)C)([H])COC1=NSN=C1N2CCOCC2
Tinidazole	Other drugs/metabolites (non-cannabinoids)	5							0.394737	0.37037	0.3875	0.333333	0.368421	0.353659	0.3625	0.358025	0.425	0.429918	0.349398	0.358025	0.346154	0.368421	0.218391	0.123288	0.150685	0.357143	0.367816	0.293333	[O-][N+](C1=CN=C(C)N1CCS(=O)(CC)=O)=O
Tioconazole	Other drugs/metabolites (non-cannabinoids)	5							0.421053	0.433333	0.409836	0.436364	0.410714	0.482759	0.4	0.416667	0.561404	0.58428	0.474576	0.545455	0.481481	0.462963	0.191176	0.14	0.134615	0.328358	0.362319	0.309091	Clc1cc(Cl)ccc1C(OCC2=C(Cl)SC=C2)CN3C=CN=C3
Tiotropium	Other drugs/metabolites (non-cannabinoids)	5							0.405797	0.457143	0.457143	0.397059	0.41791	0.43662	0.470588	0.463768	0.521739	0.540024	0.450704	0.383562	0.411765	0.376812	0.328767	0.140625	0.190476	0.590909	0.594203	0.333333	O=C(C(C1=CC=CS1)(C2=CC=CS2)O)OC3C[C@@H]4[N+](C)([C@H](C3)[C@@H]5O[C@H]45)C
Tirofiban	Other drugs/metabolites (non-cannabinoids)	5							0.333333	0.4125	0.395062	0.292683	0.325	0.4125	0.3875	0.4	0.414634	0.426637	0.390244	0.287356	0.304878	0.292683	0.317073	0.183099	0.194444	0.39759	0.440476	0.302632	OC([C@@H](NS(CCCC)(=O)=O)Cc1ccc(OCCCCC2CCNCC2)cc1)=O
Tizanidine	Other drugs/metabolites (non-cannabinoids)	5							0.277778	0.310811	0.25974	0.304348	0.285714	0.347222	0.266667	0.315068	0.333333	0.335616	0.361111	0.391304	0.338235	0.323529	0.135802	0.172414	0.166667	0.234568	0.296296	0.257576	ClC1=C(C2=NSN=C2C=C1)NC3=NCCN3
Tobramycin	Other drugs/metabolites (non-cannabinoids)	5							0.253731	0.412698	0.308824	0.261538	0.242424	0.435484	0.298507	0.396825	0.415385	0.426784	0.384615	0.275362	0.276923	0.28125	0.272727	0.2	0.169811	0.373134	0.385714	0.25	O[C@@H]1[C@H]([C@H](N)C[C@H](N)[C@H]1O[C@H]([C@H](N)C2)O[C@H](CN)[C@H]2O)O[C@H]([C@H](O)[C@H]3N)O[C@H](CO)[C@H]3O
Tolazamide	Other drugs/metabolites (non-cannabinoids)	5							0.292683	0.353659	0.290698	0.3	0.283951	0.337349	0.282353	0.341463	0.373494	0.39576	0.349398	0.294118	0.3125	0.3	0.177778	0.15493	0.150685	0.325581	0.337079	0.328767	O=S(c1ccc(C)cc1)(NC(NN2CCCCCC2)=O)=O
Tolazoline	Other drugs/metabolites (non-cannabinoids)	5							0.346154	0.388889	0.315789	0.387755	0.333333	0.442308	0.303571	0.37037	0.418182	0.440278	0.433962	0.37037	0.408163	0.416667	0.166667	0.314286	0.297297	0.258065	0.33871	0.386364	c1(CC2=NCCN2)ccccc1
Tolbutamide	Other drugs/metabolites (non-cannabinoids)	5							0.289474	0.303797	0.2875	0.230769	0.297297	0.303797	0.294872	0.307692	0.247059	0.249815	0.283951	0.228916	0.24359	0.246753	0.225	0.213115	0.245902	0.247059	0.261364	0.202703	O=S(c1ccc(C)cc1)(NC(NCCCC)=O)=O
Tolcapone	Other drugs/metabolites (non-cannabinoids)	5							0.276923	0.333333	0.353846	0.265625	0.285714	0.294118	0.365079	0.338462	0.28169	0.293151	0.289855	0.279412	0.261538	0.285714	0.257576	0.156863	0.150943	0.378788	0.333333	0.174603	[O-][N+](c1c(O)c(O)cc(C(c2ccc(C)cc2)=O)c1)=O
Tolmetin	Other drugs/metabolites (non-cannabinoids)	5							0.529412	0.66	0.566038	0.490196	0.55102	0.566038	0.588235	0.673469	0.508772	0.528143	0.555556	0.490909	0.480769	0.490196	0.278689	0.255814	0.333333	0.622642	0.444444	0.254545	O=C(c1ccc(C)cc1)C2=CC=C(CC(O)=O)N2C
Tolnaftate	Other drugs/metabolites (non-cannabinoids)	5							0.333333	0.305085	0.375	0.320755	0.346154	0.327586	0.388889	0.310345	0.311475	0.33964	0.322034	0.310345	0.339623	0.320755	0.263158	0.2	0.25	0.333333	0.349206	0.26	S=C(N(C)c1cccc(C)c1)Oc2ccc3ccccc3c2
Tolterodine	Other drugs/metabolites (non-cannabinoids)	5							0.510638	0.461538	0.583333	0.4375	0.5	0.461538	0.574468	0.470588	0.385965	0.412675	0.45283	0.442308	0.428571	0.4375	0.44898	0.27027	0.324324	0.436364	0.473684	0.319149	Oc1ccc(C)cc1[C@@](CCN(C(C)C)C(C)C)([H])c2ccccc2
Topiramate	Other drugs/metabolites (non-cannabinoids)	5							0.25	0.315789	0.265823	0.223684	0.223684	0.298701	0.240506	0.302632	0.320513	0.322239	0.278481	0.222222	0.236842	0.223684	0.283784	0.145161	0.140625	0.337662	0.317073	0.178082	CC1(C)O[C@@](OC2)(COS(N)(=O)=O)[C@@H](O1)[C@H]3[C@@H]2OC(C)(C)O3
Topotecan	Other drugs/metabolites (non-cannabinoids)	5							0.392405	0.493506	0.455696	0.384615	0.402597	0.474359	0.467532	0.5	0.512821	0.523202	0.468354	0.390244	0.379747	0.367089	0.428571	0.146667	0.173333	0.475	0.576923	0.278481	O[C@@]1(CC)C(C=C2c3nc4c5c(CN(C)C)c(O)cc4)=C(COC1=O)C(N2Cc3c5)=O
Torasemide	Other drugs/metabolites (non-cannabinoids)	5							0.2375	0.253012	0.238095	0.227848	0.24359	0.238095	0.243902	0.256098	0.258824	0.280605	0.235294	0.256098	0.240506	0.24359	0.207317	0.136364	0.149254	0.27381	0.244444	0.2	O=S(c1cnccc1Nc2cccc(C)c2)(NC(NC(C)C)=O)=O
Tramadol	Other drugs/metabolites (non-cannabinoids)	5							0.396552	0.457627	0.482759	0.362069	0.362069	0.482759	0.448276	0.440678	0.412698	0.415906	0.5	0.370968	0.37931	0.338983	0.446429	0.212766	0.255319	0.435484	0.492063	0.411765	O[C@]1([C@@H](CN(C)C)CCCC1)c2cccc(OC)c2
Tramadol metabolite (M1)	Other drugs/metabolites (non-cannabinoids)	5							0.396552	0.457627	0.482759	0.362069	0.362069	0.482759	0.448276	0.440678	0.412698	0.434081	0.5	0.370968	0.37931	0.338983	0.446429	0.212766	0.255319	0.412698	0.516129	0.411765	O[C@@](CCCC1)(c2cccc(O)c2)[C@H]1CN(C)C
Trandolapril	Other drugs/metabolites (non-cannabinoids)	5							0.516667	0.627119	0.548387	0.483333	0.483333	0.57377	0.516129	0.610169	0.546875	0.551603	0.564516	0.461538	0.47541	0.483333	0.338235	0.218182	0.232143	0.571429	0.464789	0.322581	O=C([C@@](C)([H])N[C@@](C(OCC)=O)([H])CCc1ccccc1)N([C@@](C(O)=O)([H])C2)[C@]3([H])[C@]2([H])CCCC3
Travoprost	Other drugs/metabolites (non-cannabinoids)	5							0.261538	0.380952	0.338462	0.269841	0.230769	0.359375	0.307692	0.365079	0.285714	0.299952	0.396825	0.30303	0.285714	0.230769	0.438596	0.137255	0.153846	0.384615	0.357143	0.15873	O[C@@H]1[C@@H]([C@H]([C@H](O)C1)/C=C/[C@@H](O)COc2cccc(C(F)(F)F)c2)C/C=C/CCCC(OC(C)C)=O
Trazodone	Other drugs/metabolites (non-cannabinoids)	5							0.428571	0.4	0.418919	0.484848	0.42029	0.418919	0.410959	0.386667	0.542857	0.552506	0.452055	0.529412	0.5	0.484848	0.219512	0.134328	0.130435	0.384615	0.4125	0.421875	O=C1N(C=CC=C2)C2=NN1CCCN(CC3)CCN3c4cccc(Cl)c4
Treprostinil	Other drugs/metabolites (non-cannabinoids)	5							0.392857	0.45614	0.482143	0.310345	0.357143	0.431034	0.446429	0.438596	0.34375	0.36483	0.423729	0.322581	0.305085	0.288136	0.5	0.173913	0.191489	0.457627	0.444444	0.169492	O=C(COc1c(C[C@@H]2C[C@@H]([C@@H](CC[C@@H](CCCCC)O)[C@@H]2C3)O)c3ccc1)O
Tretinoin	Other drugs/metabolites (non-cannabinoids)	5							0.235294	0.214286	0.283019	0.196078	0.22	0.192982	0.269231	0.218182	0.183333	0.217549	0.210526	0.175439	0.169811	0.150943	0.5	0.147059	0.205882	0.290909	0.266667	0.173913	CC1(C)C(/C=C/C(C)=C/C=C/C(C)=C/C(O)=O)=C(C)CCC1
Triamcinolone	Other drugs/metabolites (non-cannabinoids)	5							0.279412	0.352941	0.333333	0.25	0.25	0.352941	0.304348	0.338235	0.266667	0.293274	0.367647	0.3	0.264706	0.214286	0.474576	0.125	0.160714	0.376812	0.388889	0.147059	F[C@]([C@](C=C1)(C)C2=CC1=O)([C@@H](O)C3)[C@](CC2)([H])[C@@](C[C@H]4O)([H])[C@@]3(C)[C@@]4(O)C(CO)=O
Triamterene	Other drugs/metabolites (non-cannabinoids)	5							0.258621	0.238095	0.238095	0.267857	0.267857	0.258065	0.245902	0.241935	0.327869	0.357137	0.253968	0.305085	0.285714	0.290909	0.177419	0.225	0.186047	0.227273	0.264706	0.306122	Nc1nc(N)nc2nc(N)c(c3ccccc3)nc21
Triazolam	Other drugs/metabolites (non-cannabinoids)	5							0.433333	0.358209	0.4	0.4	0.423729	0.378788	0.390625	0.363636	0.424242	0.456141	0.393939	0.5	0.440678	0.448276	0.178082	0.169811	0.163636	0.342857	0.356164	0.327586	CC1=NN=C2N1c3ccc(Cl)cc3C(c4ccccc4Cl)=NC2
Triethanolamine	Other drugs/metabolites (non-cannabinoids)	5							0.25	0.4	0.296296	0.285714	0.235294	0.458333	0.283019	0.38	0.403846	0.441074	0.42	0.277778	0.306122	0.26	0.160714	0.138889	0.131579	0.280702	0.344828	0.333333	OCCN(CCO)CCO
Triethylenetriphosphamide	Other drugs/metabolites (non-cannabinoids)	5							0.280702	0.258065	0.258065	0.314815	0.290909	0.278689	0.266667	0.262295	0.35	0.388591	0.295082	0.305085	0.333333	0.314815	0.106061	0.139535	0.133333	0.227273	0.30303	0.454545	S=P(N1CC1)(N2CC2)N3CC3
Trifluoperazine	Other drugs/metabolites (non-cannabinoids)	5							0.474576	0.373134	0.4375	0.440678	0.465517	0.393939	0.428571	0.358209	0.507937	0.543712	0.453125	0.516667	0.508772	0.440678	0.279412	0.211538	0.25	0.357143	0.492537	0.5	FC(F)(F)c1ccc2c(N(CCCN(CC3)CCN3C)c4ccccc4S2)c1
Trifluridine	Other drugs/metabolites (non-cannabinoids)	5							0.3	0.434211	0.345679	0.342105	0.291139	0.453333	0.3375	0.421053	0.435897	0.448176	0.466667	0.384615	0.373333	0.324675	0.268293	0.142857	0.138889	0.435897	0.444444	0.30137	FC(F)(C(C(N1)=O)=CN([C@@H]2O[C@H](CO)[C@H](C2)O)C1=O)F
Trihexylphenidyl	Other drugs/metabolites (non-cannabinoids)	5							0.470588	0.6	0.481481	0.520833	0.46	0.632653	0.471698	0.58	0.596154	0.605448	0.653061	0.490566	0.541667	0.489796	0.339286	0.214286	0.204545	0.45614	0.54386	0.65	OC(CCN1CCCCC1)(C2CCCCC2)c3ccccc3
Trimethobenzamide	Other drugs/metabolites (non-cannabinoids)	5							0.403226	0.393939	0.460317	0.349206	0.416667	0.4375	0.47541	0.4	0.461538	0.47568	0.38806	0.378788	0.365079	0.370968	0.338462	0.235294	0.3	0.41791	0.470588	0.278689	O=C(NCc1ccc(OCCN(C)C)cc1)c2cc(OC)c(OC)c(OC)c2
Trimethoprim	Other drugs/metabolites (non-cannabinoids)	5							0.268657	0.304348	0.323529	0.257576	0.276923	0.304348	0.333333	0.308824	0.328571	0.353764	0.3	0.289855	0.272727	0.276923	0.307692	0.22	0.235294	0.347826	0.380282	0.225806	Nc1nc(N)ncc1Cc2cc(OC)c(OC)c(OC)c2
Trimetrexate	Other drugs/metabolites (non-cannabinoids)	5							0.343284	0.338028	0.397059	0.313433	0.353846	0.357143	0.409091	0.342857	0.380282	0.408773	0.333333	0.342857	0.328358	0.333333	0.323529	0.2	0.236364	0.380282	0.430556	0.246154	Cc1c(CNc2cc(OC)c(OC)c(OC)c2)ccc3nc(N)nc(N)c31
Triptorelin	Other drugs/metabolites (non-cannabinoids)	5							0.460526	0.567568	0.526316	0.453333	0.453333	0.589041	0.52	0.554054	0.565789	0.570627	0.56	0.455696	0.466667	0.472973	0.321429	0.191781	0.186667	0.469136	0.47619	0.291139	O=C(N[C@@H](CC(C)C)C(N[C@@H](CCCNC(N)=N)C(N1[C@H](C(NCC(N)=O)=O)CCC1)=O)=O)[C@H](NC([C@H](NC([C@H](CO)NC([C@@H](NC([C@@H](NC([C@H](CC2)NC2=O)=O)CC3=CNC=N3)=O)CC4=CNc5ccccc45)=O)=O)Cc6ccc(O)cc6)=O)CC7=CNc8ccccc78
Trospium chloride	Other drugs/metabolites (non-cannabinoids)	5							0.526316	0.642857	0.586207	0.574074	0.517857	0.614035	0.578947	0.625	0.637931	0.64316	0.631579	0.542373	0.592593	0.545455	0.338462	0.145455	0.140351	0.637931	0.612903	0.471698	OC(c1ccccc1)(C(O[C@@H]2C[C@@H]3CC[C@@H]([N+]34CCCC4)C2)=O)c5ccccc5
Valacyclovir	Other drugs/metabolites (non-cannabinoids)	5							0.376623	0.460526	0.405063	0.368421	0.368421	0.441558	0.397436	0.447368	0.52	0.5524	0.417722	0.375	0.381579	0.405405	0.261905	0.15493	0.150685	0.443038	0.45122	0.293333	O=C(N1)C2=C(N=C1N)N(COCCOC([C@@H](N)C(C)C)=O)C=N2
Valganciclovir	Other drugs/metabolites (non-cannabinoids)	5							0.3625	0.480519	0.407407	0.35443	0.35443	0.480519	0.4	0.467532	0.481013	0.496698	0.4375	0.361446	0.367089	0.38961	0.282353	0.148649	0.144737	0.4625	0.435294	0.25	O=C([C@H](C(C)C)N)OCC(CO)OCN1C(NC(N)=N2)=C(N=C1)C2=O
Valproic acid	Other drugs/metabolites (non-cannabinoids)	5							0.217391	0.244898	0.270833	0.148936	0.173913	0.22	0.229167	0.22449	0.163636	0.200752	0.24	0.132075	0.145833	0.125	0.333333	0.103448	0.133333	0.230769	0.169492	0.0930233	OC(C(CCC)CCC)=O
Valsartan	Other drugs/metabolites (non-cannabinoids)	5							0.478873	0.506849	0.506849	0.410959	0.450704	0.466667	0.479452	0.493151	0.506667	0.542959	0.48	0.434211	0.424658	0.410959	0.329114	0.173913	0.202899	0.467532	0.45679	0.315068	O=C(CCCC)N([C@H](C(O)=O)C(C)C)Cc1ccc(c2ccccc2C3=NN=NN3)cc1
Vancomycin	Other drugs/metabolites (non-cannabinoids)	5							0.297619	0.373494	0.357143	0.244186	0.289157	0.373494	0.349398	0.378049	0.376471	0.381623	0.352941	0.313953	0.270588	0.258824	0.379747	0.197183	0.225352	0.426829	0.435294	0.219512	Clc1cc([C@@H](O)C2C(N[C@@H]3C(O)=O)=O)ccc1Oc4cc([C@@H](NC([C@H](CC(N)=O)NC5=O)=O)C(N[C@@H](C(N2)=O)c6ccc(O)c(c7c(O)cc(O)cc73)c6)=O)cc(Oc8ccc([C@@H](O)[C@H]5NC([C@H](NC)CC(C)C)=O)cc8Cl)c4O[C@@H](O[C@H]9CO)[C@H]([C@H](O)[C@H]9O)O[C@@H](O[C@@H]%10C)C[C@](C)(N)[C@H]%10O
Vardenafil	Other drugs/metabolites (non-cannabinoids)	5							0.406593	0.4	0.445652	0.354839	0.384615	0.4	0.423913	0.389474	0.462366	0.478578	0.395833	0.375	0.365591	0.369565	0.292929	0.130435	0.152174	0.402062	0.424242	0.293478	O=C1N=C(c2c(OCC)ccc(S(=O)(N3CCN(CC3)CC)=O)c2)NN4C(CCC)=NC(C)=C41
Varenicline	Other drugs/metabolites (non-cannabinoids)	5							0.36	0.351852	0.327273	0.404255	0.375	0.403846	0.339623	0.358491	0.490196	0.491826	0.396226	0.411765	0.425532	0.404255	0.192982	0.222222	0.210526	0.266667	0.372881	0.404762	c1(cc2c(C3CNCC2C3)c4)c4nccn1
Vasopressin	Other drugs/metabolites (non-cannabinoids)	5							0.392405	0.533333	0.455696	0.421053	0.384615	0.533333	0.448718	0.52	0.512821	0.533885	0.526316	0.425	0.434211	0.44	0.235955	0.162162	0.142857	0.439024	0.430233	0.311688	O=C([C@H](CSSC[C@@H](N)C(N[C@@H](C1=O)Cc2ccc(O)cc2)=O)NC([C@H](CC(N)=O)NC([C@@H](CCC(N)=O)NC([C@@H](N1)Cc3ccccc3)=O)=O)=O)N(CCC4)[C@@H]4C(N[C@@H](CCCNC(N)=N)C(NCC(N)=O)=O)=O
Vecuronium bromide	Other drugs/metabolites (non-cannabinoids)	5							0.454545	0.463768	0.485294	0.402985	0.424242	0.422535	0.455882	0.449275	0.529412	0.553098	0.457143	0.428571	0.439394	0.402985	0.333333	0.142857	0.193548	0.575758	0.557143	0.474576	C[C@]([C@@H](OC(C)=O)[C@H]1[N+]2(C)CCCCC2)(CC3)[C@](C1)([H])[C@@](CC4)([H])[C@@]3([H])[C@](C[C@@H]5N6CCCCC6)(C)[C@]4([H])C[C@@H]5OC(C)=O.[Br-]
Venlafaxine	Other drugs/metabolites (non-cannabinoids)	5							0.410714	0.5	0.5	0.4	0.4	0.527273	0.490909	0.482143	0.45	0.455845	0.545455	0.383333	0.418182	0.375	0.462963	0.222222	0.266667	0.42623	0.533333	0.4	OC1(CCCCC1)C(CN(C)C)c2ccc(OC)cc2
Verapamil	Other drugs/metabolites (non-cannabinoids)	5							0.448276	0.390625	0.508475	0.389831	0.413793	0.390625	0.474576	0.375	0.4375	0.476722	0.40625	0.419355	0.40678	0.438596	0.448276	0.2	0.265306	0.415385	0.564516	0.388889	CC(C)C(CCCN(C)CCc1ccc(OC)c(OC)c1)(C#N)c2ccc(OC)c(OC)c2
Vinblastine	Other drugs/metabolites (non-cannabinoids)	5							0.506849	0.597222	0.575342	0.479452	0.479452	0.554054	0.547945	0.583333	0.573333	0.580552	0.567568	0.480519	0.472973	0.459459	0.428571	0.162162	0.205479	0.616438	0.64	0.383562	O[C@@]1(C(OC)=O)[C@@]2([H])[C@@](c3cc([C@](C[C@@H]4CN5C[C@@](CC)(O)C4)(C(OC)=O)C(N6)=C(CC5)c7c6cccc7)c(OC)cc3N2C)(CCN8CC=C9)[C@]8([H])[C@]9(CC)[C@@]1([H])OC(C)=O
Vincristine	Other drugs/metabolites (non-cannabinoids)	5							0.493333	0.581081	0.56	0.466667	0.466667	0.539474	0.533333	0.567568	0.558442	0.563296	0.552632	0.468354	0.460526	0.447368	0.417722	0.157895	0.2	0.6	0.623377	0.373333	O[C@@]1(C(OC)=O)[C@@]2([H])[C@@](c3cc([C@](C[C@@H]4CN5C[C@@](CC)(O)C4)(C(OC)=O)C(N6)=C(CC5)c7c6cccc7)c(OC)cc3N2C=O)(CCN8CC=C9)[C@]8([H])[C@]9(CC)[C@@]1([H])OC(C)=O
Vinorelbine	Other drugs/metabolites (non-cannabinoids)	5							0.486486	0.533333	0.554054	0.459459	0.459459	0.493506	0.527027	0.52	0.532468	0.556917	0.506494	0.461538	0.453333	0.44	0.447368	0.146667	0.189189	0.594595	0.662162	0.364865	O[C@@]1(C(OC)=O)[C@@]2([H])[C@@](c3cc([C@](C[C@@H](C=C4CC)CN(C4)C5)(C(OC)=O)C(N6)=C5c7c6cccc7)c(OC)cc3N2C)(CCN8CC=C9)[C@]8([H])[C@]9(CC)[C@H]1OC(C)=O
Voriconazole	Other drugs/metabolites (non-cannabinoids)	5							0.451613	0.461538	0.461538	0.419355	0.466667	0.484375	0.47619	0.46875	0.53125	0.537565	0.52381	0.540984	0.483333	0.442623	0.267606	0.2	0.214286	0.4	0.450704	0.35	OC(C(C)c1ncncc1F)(CN2C=NC=N2)c3ccc(F)cc3F
Vorinostat	Other drugs/metabolites (non-cannabinoids)	5							0.25	0.393443	0.268657	0.278689	0.238095	0.370968	0.257576	0.377049	0.333333	0.354944	0.387097	0.272727	0.295082	0.278689	0.212121	0.244444	0.234043	0.294118	0.309859	0.267857	O=C(CCCCCCC(NO)=O)Nc1ccccc1
Warfarin	Other drugs/metabolites (non-cannabinoids)	5							0.285714	0.4	0.375	0.272727	0.296296	0.327586	0.388889	0.407407	0.311475	0.347819	0.322034	0.266667	0.245614	0.25	0.6	0.170732	0.162791	0.428571	0.393443	0.125	OC(c1ccccc1O2)=C(C2=O)C(CC(C)=O)c3ccccc3
Zafirlukast	Other drugs/metabolites (non-cannabinoids)	5							0.369048	0.428571	0.411765	0.361446	0.345238	0.395349	0.388235	0.416667	0.397727	0.432707	0.406977	0.383721	0.373494	0.361446	0.306818	0.123457	0.148148	0.481928	0.406593	0.247059	CN1c2ccc(NC(OC3CCCC3)=O)cc2C(Cc4ccc(C(NS(c5ccccc5C)(=O)=O)=O)cc4OC)=C1
Zaleplon	Other drugs/metabolites (non-cannabinoids)	5							0.4375	0.347222	0.405797	0.40625	0.451613	0.366197	0.41791	0.352113	0.428571	0.453948	0.361111	0.391304	0.4	0.451613	0.260274	0.152542	0.186441	0.298701	0.363636	0.31746	N#CC1=C2N(N=C1)C(c3cccc(N(CC)C(C)=O)c3)=CC=N2
Zanamivir	Other drugs/metabolites (non-cannabinoids)	5							0.2	0.319444	0.233766	0.205479	0.205479	0.319444	0.24	0.323944	0.324324	0.358934	0.28	0.205128	0.202703	0.222222	0.232877	0.2	0.172414	0.306667	0.271605	0.157143	O[C@H]([C@H](O)CO)[C@H]1[C@H](NC(C)=O)[C@@H](NC(N)=N)C=C(C(O)=O)O1
Zidovudine	Other drugs/metabolites (non-cannabinoids)	5							0.3125	0.392405	0.358025	0.337662	0.303797	0.410256	0.35	0.379747	0.448718	0.452212	0.3875	0.329268	0.333333	0.337662	0.26506	0.140845	0.136986	0.448718	0.439024	0.28	O=C(NC1=O)N(C=C1C)[C@H](O[C@@H]2CO)C[C@@H]2N=[N+]=[N-]
Zileuton	Other drugs/metabolites (non-cannabinoids)	5							0.301587	0.298507	0.318182	0.290323	0.311475	0.318182	0.328125	0.30303	0.323529	0.354871	0.313433	0.283582	0.306452	0.311475	0.171429	0.208333	0.176471	0.267606	0.30137	0.177419	CC(N(O)C(N)=O)C(S1)=Cc2c1cccc2
Ziprasidone	Other drugs/metabolites (non-cannabinoids)	5							0.410959	0.44	0.402597	0.442857	0.402778	0.459459	0.394737	0.426667	0.520548	0.548188	0.493151	0.528571	0.478261	0.442857	0.197674	0.161765	0.157143	0.353659	0.380952	0.402985	Clc1cc(N2)c(CC2=O)cc1CCN3CCN(CC3)C4=NSc5ccccc45
Zoledronic acid	Other drugs/metabolites (non-cannabinoids)	5							0.338462	0.483871	0.373134	0.349206	0.349206	0.4375	0.384615	0.491803	0.439394	0.464462	0.430769	0.318841	0.34375	0.370968	0.191781	0.125	0.12069	0.357143	0.369863	0.238095	OC(P(O)(O)=O)(CN1C=CN=C1)P(O)(O)=O
Zolmitriptan	Other drugs/metabolites (non-cannabinoids)	5							0.47541	0.507937	0.507937	0.419355	0.491525	0.532258	0.52459	0.516129	0.555556	0.560415	0.5	0.402985	0.435484	0.442623	0.304348	0.245283	0.307692	0.4	0.514706	0.306452	CN(C)CCC1=CNc2ccc(C[C@@H](CO3)NC3=O)cc21
Zolpidem	Other drugs/metabolites (non-cannabinoids)	5							0.459016	0.402985	0.424242	0.45	0.474576	0.424242	0.4375	0.409091	0.515625	0.537238	0.41791	0.453125	0.442623	0.45	0.308824	0.181818	0.240741	0.405797	0.416667	0.311475	O=C(N(C)C)CC(N(C=C1C)C(C=C1)=N2)=C2c3ccc(C)cc3
Zonisamide	Other drugs/metabolites (non-cannabinoids)	5							0.318841	0.391304	0.315068	0.328358	0.328358	0.371429	0.323944	0.397059	0.394366	0.428625	0.366197	0.319444	0.343284	0.348485	0.181818	0.196429	0.169492	0.285714	0.3	0.205882	NS(CC1=NOc2ccccc12)(=O)=O
